# Supplementary material for: Regulation of co-translational mRNA decay by PAP and DXO1 in Arabidopsis
Source: BMC Plant Biol. 2025 Feb 18;25:223. doi: 10.1186/s12870-025-06195-5 (PMC11834196; doi:10.1186/s12870-025-06195-5)
Supplement: Supplementary file 9 — Supplementary Material 9: Supplemental Table 1. List of primers using for RT-ddPCR. [file 12870_2025_6195_MOESM9_ESM.xlsx]

## Sheet: Feuil1
Gene_ID	Forward	Reverse	Amplicon length (nt)
At2g21350	ACATGCCCTGGAGAGCTAGA	TTGTCCTCGTCGGCTTTCAA	134
At1g66900	TCCATGGTACTGCGGATGAAG	GTCACAGTGTCCACCTCCAC	110
At3g14720	CATTGGCTGCATCTTCGCTG	GGTCTCTGATTTTGGTGTGCC	115
