# Supplementary material for: Regulation of co-translational mRNA decay by PAP and DXO1 in Arabidopsis
Source: BMC Plant Biol. 2025 Feb 18;25:223. doi: 10.1186/s12870-025-06195-5 (PMC11834196; doi:10.1186/s12870-025-06195-5)
Supplement: Supplementary file 10 — Supplementary Material 10: Supplemental Table 2. List of genes identified as co-translational mRNA decay targets in shoot and targeted by XRN4 and/or FRY1. [file 12870_2025_6195_MOESM10_ESM.xlsx]

## Sheet: Feuil1
gene_id	TSI Shoot Col0	TSI Shoot fry1	TSI Shoot xrn4	Fold change fry1/Col0	Fold change xrn4/Col0
AT1G01110	44.4444	0	0	0	0
AT1G01180	33.3333	0	0	0	0
AT1G01260	4.7619	0	0	0	0
AT1G01360	9.4686	4.16667	1.44928	0.440051	0.153061
AT1G01370	50	0	0	0	0
AT1G01390	33.3333	0	0	0	0
AT1G01470	5.80808	2.66667	0	0.45913	0
AT1G01500	16.6667	0	3.33333	0	0.2
AT1G01510	15.1693	5.80694	4.73451	0.382808	0.31211
AT1G01520	9.59596	1.51515	0.740741	0.157895	0.077193
AT1G01720	17.1429	0	2.32372	0	0.13555
AT1G01780	10.7559	1.21212	3.19814	0.112693	0.297337
AT1G01820	5.55556	0	1.75439	0	0.315789
AT1G01930	11.1111	0	0	0	0
AT1G02000	11.7949	0	0	0	0
AT1G02010	11.1111	0	0	0	0
AT1G02090	3.7037	0	0	0	0
AT1G02290	11.1111	0	4.7619	0	0.428571
AT1G02420	16.6667	0	0	0	0
AT1G02680	11.6795	5.55556	1.60602	0.475669	0.137508
AT1G02690	10.2525	2.77778	3.92157	0.270936	0.382498
AT1G02750	5.55556	0	0	0	0
AT1G03040	6.73043	1.99097	1.88573	0.295817	0.28018
AT1G03060	20.4401	4.84848	6.34175	0.237204	0.31026
AT1G03340	6.66667	0	0	0	0
AT1G03410	33.3333	8.61111	0	0.258333	0
AT1G03610	9.95451	0.833333	2.19249	0.0837141	0.220251
AT1G03910	4.88787	1.59326	2.19354	0.325961	0.448773
AT1G03960	41.6667	12.037	17.7778	0.288889	0.426667
AT1G04020	33.3333	0	0	0	0
AT1G04070	3.0303	0	1.23457	0	0.407407
AT1G04140	12.8205	2.38095	4.41696	0.185714	0.344523
AT1G04190	4.16667	0	0	0	0
AT1G04230	33.3333	0	0	0	0
AT1G04240	12.4441	4.89857	5.3179	0.393647	0.427343
AT1G04250	3.61476	0	1.28205	0	0.354671
AT1G04310	3.7037	0	0	0	0
AT1G04400	8.33333	0	2.08333	0	0.25
AT1G04440	5.72115	1.57952	1.47967	0.276084	0.258632
AT1G04520	5.55556	2.5641	0	0.461538	0
AT1G04640	13.3333	0	0	0	0
AT1G04790	13.779	2.1585	1.60534	0.156651	0.116506
AT1G04985	15.0756	5.5	4.96032	0.364829	0.32903
AT1G05055	11.1111	0	0	0	0
AT1G05060	6.66667	0	0	0	0
AT1G05180	8.33333	0	0	0	0
AT1G05200	17.8817	3.33333	3.95623	0.18641	0.221244
AT1G05350	3.7037	0	0	0	0
AT1G05380	5.14173	1.44194	1.55058	0.280439	0.301568
AT1G05460	12.5	0	3.0303	0	0.242424
AT1G05570	16.6667	0	0	0	0
AT1G05600	33.3333	0	8.33333	0	0.25
AT1G05630	19.4444	0	2.08333	0	0.107143
AT1G05640	33.3333	0	3.33333	0	0.1
AT1G05690	11.3095	3.33333	5.28219	0.294737	0.467057
AT1G05720	8.88889	0	2.77778	0	0.3125
AT1G05790	15	0	0	0	0
AT1G05805	6.66667	0	0	0	0
AT1G05830	27.8892	3.7037	1.80312	0.132801	0.064653
AT1G05910	5.55556	0	0	0	0
AT1G05960	4.50163	0	0.713481	0	0.158494
AT1G06040	9.39363	4.19753	3.57213	0.446849	0.380271
AT1G06050	42.8571	0	0	0	0
AT1G06190	11.6667	0	1.85185	0	0.15873
AT1G06200	5.63218	2.20798	1.85046	0.392029	0.328552
AT1G06210	37.5	0	3.33333	0	0.0888889
AT1G06240	22.2222	0	0	0	0
AT1G06270	10.3175	0	0	0	0
AT1G06390	13.037	4.22493	5.46296	0.324073	0.419036
AT1G06410	5.53826	1.501	2.40656	0.271024	0.434534
AT1G06440	44.4444	0	0	0	0
AT1G06470	21.5506	6.63492	2.15953	0.307877	0.100207
AT1G06500	14.8148	0	0	0	0
AT1G06570	4.71378	0	0.955501	0	0.202704
AT1G06580	23.3333	0	8.51852	0	0.365079
AT1G06590	16.6667	1.38889	0	0.0833333	0
AT1G06720	19.4084	5.55556	3.83023	0.286245	0.197349
AT1G06760	9.26903	4.58056	3.84078	0.494179	0.414367
AT1G06840	11.1111	0	0	0	0
AT1G06870	16.5079	0	1.75439	0	0.106275
AT1G06950	6.01431	1.96748	2.63368	0.327133	0.437903
AT1G07090	16.6667	0	0	0	0
AT1G07110	5.41327	1.0626	2.33684	0.196295	0.431687
AT1G07120	33.3333	0	0	0	0
AT1G07130	19.4444	0	0	0	0
AT1G07200	6.40212	0	1.48564	0	0.232055
AT1G07230	12.5926	0	2.62897	0	0.208771
AT1G07270	33.3333	0	0	0	0
AT1G07350	9.75691	2.92837	3.87323	0.300133	0.396973
AT1G07400	23.3333	0	6.73401	0	0.2886
AT1G07420	16.6667	1.33333	7.44949	0.08	0.44697
AT1G07430	8.33333	0	0	0	0
AT1G07470	15.1323	0	0	0	0
AT1G07485	5.55556	0	0	0	0
AT1G07500	16.6667	0	0	0	0
AT1G07630	11.1569	3.7037	1.19048	0.331966	0.106703
AT1G07650	14.5726	4.78632	1.11111	0.328446	0.0762463
AT1G07740	33.3333	0	0	0	0
AT1G07750	3.7037	0	1.06789	0	0.28833
AT1G07870	13.6185	0	2.22222	0	0.163176
AT1G07930	6.6113	3.1428	2.57753	0.475369	0.389867
AT1G07990	10.1587	2.77778	1.14943	0.273437	0.113147
AT1G08000	8.88889	0	0	0	0
AT1G08170	33.3333	0	0	0	0
AT1G08220	8.33333	0	0	0	0
AT1G08340	33.3333	0	0	0	0
AT1G08410	6.34921	0	2.00119	0	0.315188
AT1G08465	16.6667	0	4.7619	0	0.285714
AT1G08490	3.74437	0.297619	0.789474	0.0794844	0.210843
AT1G08570	6.98272	1.77084	2.63713	0.253604	0.377665
AT1G08600	9.41319	1.66667	2.88539	0.177057	0.306526
AT1G08610	13.4259	0	5.55556	0	0.413793
AT1G08660	9.52381	0	3.7037	0	0.388889
AT1G08750	18.1197	2.92063	3.0303	0.161186	0.167238
AT1G08770	3.7037	0	1.75439	0	0.473684
AT1G08830	22.3443	3.85246	10.5079	0.172413	0.470273
AT1G08890	4.23188	0.653595	1.19048	0.154445	0.281311
AT1G08900	5.55556	0	0	0	0
AT1G08920	8.88015	0	3.44686	0	0.388153
AT1G09020	5.58146	1.19048	2.22222	0.213291	0.398144
AT1G09170	33.3333	0	0	0	0
AT1G09350	33.3333	0	0	0	0
AT1G09430	3.7037	0	0	0	0
AT1G09520	19.0476	8.33333	5.55556	0.4375	0.291667
AT1G09570	14.8148	0	4.78469	0	0.322967
AT1G09580	5.55556	0	0	0	0
AT1G09620	3.1746	0	1.0101	0	0.318182
AT1G09645	15.4684	2.08333	5.43346	0.134683	0.351261
AT1G09680	33.3333	0	0	0	0
AT1G09730	8.19444	3.33333	3.15868	0.40678	0.385466
AT1G09740	7.40741	0	1.38889	0	0.1875
AT1G09780	3.14815	0	0.952381	0	0.302521
AT1G09820	33.3333	0	9.44444	0	0.283333
AT1G09900	19.2305	3.7037	3.44885	0.192595	0.179343
AT1G09932	33.3333	0	0	0	0
AT1G09970	14.0298	5.39673	5.27958	0.384661	0.376312
AT1G09995	11.1111	0	0	0	0
AT1G10060	6.94861	3.0303	2.29885	0.436102	0.330836
AT1G10120	15.873	3.92157	0	0.247059	0
AT1G10150	5.87136	0	1.14658	0	0.195283
AT1G10155	16.6667	0	0	0	0
AT1G10210	33.3333	0	0	0	0
AT1G10290	14.2984	3.0303	4.60317	0.211932	0.321935
AT1G10300	33.3333	0	0	0	0
AT1G10370	3.01388	0	0.47619	0	0.157999
AT1G10380	33.3333	0	0	0	0
AT1G10390	24.4444	8.33333	2.38095	0.340909	0.0974026
AT1G10510	3.67753	0.925926	0.546448	0.251779	0.148591
AT1G10580	14.8409	6.37028	4.44096	0.429237	0.299238
AT1G10600	8.33333	0	1.75439	0	0.210526
AT1G10660	3.0303	0	0	0	0
AT1G10690	11.1111	0	0	0	0
AT1G10720	15.2148	1.96567	3.4552	0.129195	0.227095
AT1G10820	8.33333	0	0	0	0
AT1G10850	4.54545	0	1.85185	0	0.407407
AT1G10865	11.6162	5.55556	0	0.478261	0
AT1G11000	33.3333	0	11.1111	0	0.333333
AT1G11050	16.6667	0	7.40741	0	0.444444
AT1G11070	33.3333	0	0	0	0
AT1G11090	4.7619	0	0	0	0
AT1G11130	25	0	7.40741	0	0.296296
AT1G11340	33.3333	4.16667	8.33333	0.125	0.25
AT1G11380	7.40741	0	3.0303	0	0.409091
AT1G11420	16.6667	0	0	0	0
AT1G11440	14.3967	2.46914	5.97222	0.171507	0.414832
AT1G11450	11.1111	0	0	0	0
AT1G11475	4.7619	0	0	0	0
AT1G11480	9.40443	1.14943	3.71635	0.122222	0.39517
AT1G11710	13.3333	0	0	0	0
AT1G11720	13.5537	0	4.17735	0	0.308207
AT1G11755	17.2092	6.70137	6.44244	0.389406	0.37436
AT1G11760	4.7619	0	0	0	0
AT1G11780	3.7037	0	1.44928	0	0.391304
AT1G11800	11.321	0.925926	4.10033	0.081788	0.362186
AT1G11905	9.10088	2.38095	2.79431	0.261618	0.307037
AT1G12020	5.55556	0	2.38095	0	0.428571
AT1G12120	8.33333	0	3.7037	0	0.444444
AT1G12250	8.6814	1.90024	3.36686	0.218886	0.387824
AT1G12280	46.4646	0	12.5	0	0.269022
AT1G12350	14.8148	0	6.66667	0	0.45
AT1G12420	37.0766	13.8889	9.89247	0.374599	0.266811
AT1G12460	37.8205	7.5	6.98006	0.198305	0.184557
AT1G12620	5.55556	1.33333	1.19048	0.24	0.214286
AT1G12672	33.3333	0	0	0	0
AT1G12680	48.0057	0	5.55556	0	0.115727
AT1G12770	5.55556	0	2.38095	0	0.428571
AT1G12780	3.33333	0	0	0	0
AT1G12820	21.8282	3.92157	0	0.179656	0
AT1G12860	13.4722	0	4.11111	0	0.305155
AT1G13050	16.6667	0	0	0	0
AT1G13180	13.8889	0	2.77778	0	0.2
AT1G13195	16.6667	8.33333	0	0.5	0
AT1G13250	12.5889	4.19522	3.22658	0.333247	0.256303
AT1G13260	22.2222	0	0	0	0
AT1G13350	8.33333	2.38095	0	0.285714	0
AT1G13360	22.2876	5.71429	4.88068	0.256389	0.218987
AT1G13450	8.33333	0	0	0	0
AT1G13790	9.69697	0	0	0	0
AT1G13860	17.8571	7.40741	8.84116	0.414815	0.495105
AT1G13940	47.2222	16.6667	11.1888	0.352941	0.23694
AT1G13950	11.1111	0	4.16667	0	0.375
AT1G13960	37.1305	11.1275	13.5772	0.299685	0.365661
AT1G13970	4.7619	0	0	0	0
AT1G13980	10.3175	0	0	0	0
AT1G14000	13.75	0	4.41595	0	0.32116
AT1G14060	3.33333	0	0	0	0
AT1G14130	31.4286	2.08333	4.44444	0.0662879	0.141414
AT1G14170	33.3333	0	0	0	0
AT1G14200	6.88259	0	1.22215	0	0.177571
AT1G14240	13.3333	0	0	0	0
AT1G14330	8.10458	0	3.34967	0	0.413306
AT1G14360	16.6667	0	0	0	0
AT1G14620	4.7619	0	0	0	0
AT1G14630	24.041	4.16667	2.5641	0.173315	0.106655
AT1G14680	22.2222	0	0	0	0
AT1G14685	14.2857	0	0	0	0
AT1G14690	5.59414	0	0.483092	0	0.0863568
AT1G14740	10.8333	0	0	0	0
AT1G14830	3.7037	0	0	0	0
AT1G14860	8.33333	0	0	0	0
AT1G14910	16.6667	0	0	0	0
AT1G14920	11.6993	0	4.21627	0	0.360385
AT1G15060	3.0303	0	1.23457	0	0.407407
AT1G15080	77.7778	0	33.3333	0	0.428571
AT1G15110	3.0303	0	0	0	0
AT1G15200	4.16667	0	0	0	0
AT1G15280	13.4932	0.680272	3.4328	0.0504158	0.254409
AT1G15350	5.3809	0	0	0	0
AT1G15410	13.6111	0	0	0	0
AT1G15430	33.3333	0	0	0	0
AT1G15510	9.52381	0	0	0	0
AT1G15700	22.2222	0	0	0	0
AT1G15720	16.6667	0	0	0	0
AT1G15760	11.1111	0	0	0	0
AT1G15880	19.4444	3.7037	5.55556	0.190476	0.285714
AT1G15910	7.27708	0.900901	2.26155	0.1238	0.310776
AT1G15940	24.6693	0	1.96078	0	0.0794827
AT1G15970	10.3704	0	0	0	0
AT1G16020	6.89855	0	2.5	0	0.362395
AT1G16070	16.6667	0	0	0	0
AT1G16110	16.6667	0	0	0	0
AT1G16260	12.5	0	0	0	0
AT1G16320	5.73099	2.77778	0	0.484694	0
AT1G16460	8.49206	1.85185	2.16049	0.218069	0.254413
AT1G16480	30.5556	0	0	0	0
AT1G16670	33.3333	0	0	0	0
AT1G16690	16.6667	0	0	0	0
AT1G16750	9.52381	0	2.22222	0	0.233333
AT1G16850	6.66667	0	2.5641	0	0.384615
AT1G16870	4.44444	0	0	0	0
AT1G17040	5.55556	0	0	0	0
AT1G17110	17.7614	4.47958	3.37165	0.252209	0.18983
AT1G17147	11.1111	0	0	0	0
AT1G17180	33.3333	0	0	0	0
AT1G17210	34.8994	3.33333	7.77778	0.0955126	0.222863
AT1G17280	4.7619	0	1.66667	0	0.35
AT1G17340	11.1111	0	0	0	0
AT1G17360	15.6617	2.38095	0	0.152024	0
AT1G17370	3.0303	0	0	0	0
AT1G17580	3.73737	0	1.23457	0	0.33033
AT1G17680	23.896	0	3.30113	0	0.138146
AT1G17750	33.3333	0	0	0	0
AT1G17790	6.73401	0	0	0	0
AT1G17820	13.7011	0	3.82173	0	0.278936
AT1G17860	3.1746	0	0	0	0
AT1G17940	11.1111	0	2.77778	0	0.25
AT1G17980	9.25926	0	0	0	0
AT1G18160	9.24415	1.7663	0.740741	0.191073	0.0801308
AT1G18200	33.3333	0	0	0	0
AT1G18300	16.6667	0	0	0	0
AT1G18335	10.6481	3.367	1.75439	0.316206	0.16476
AT1G18370	4.16667	0	0	0	0
AT1G18485	11.3636	2.59554	4.7619	0.228407	0.419048
AT1G18560	33.3333	0	0	0	0
AT1G18670	33.75	8.92857	3.0303	0.26455	0.0897868
AT1G18710	10.3704	0	2.08333	0	0.200893
AT1G18800	5.55556	0	0	0	0
AT1G18840	8.33333	0	2.5641	0	0.307692
AT1G18880	3.0303	0	1.23457	0	0.407407
AT1G18890	10.3175	0	4.44444	0	0.430769
AT1G18900	33.3333	0	0	0	0
AT1G18950	15.2525	0	0	0	0
AT1G19010	38.821	10	6.88833	0.257593	0.177438
AT1G19025	11.1111	3.0303	0	0.272727	0
AT1G19100	9.72222	0	2.08333	0	0.214286
AT1G19110	16.4026	5.97197	4.90513	0.364087	0.299046
AT1G19130	15	0	0	0	0
AT1G19360	22.2222	0	5.55556	0	0.25
AT1G19380	33.3333	0	0	0	0
AT1G19430	33.3333	0	0	0	0
AT1G19440	27.5408	12.7273	10.7245	0.462125	0.389403
AT1G19490	27.5558	6.53907	9.96106	0.237303	0.361487
AT1G19520	9.76431	0	2.5641	0	0.262599
AT1G19530	16.6667	0	0	0	0
AT1G19690	29.7619	0	13.3333	0	0.448
AT1G19720	21.184	1.66667	6.03402	0.0786759	0.284839
AT1G19920	5.58461	0	1.75439	0	0.314146
AT1G19970	20.5556	0	0	0	0
AT1G19980	25.6944	4.16667	4.7619	0.162162	0.185328
AT1G20100	16.6306	3.33333	0	0.200434	0
AT1G20260	10.0505	2.77778	3.88637	0.276382	0.386684
AT1G20300	13.3333	0	0	0	0
AT1G20490	4.7619	0	0	0	0
AT1G20770	27.7778	0	9.23077	0	0.332308
AT1G20850	3.7037	0	0	0	0
AT1G20870	25.4924	12.5926	5.63082	0.493974	0.220882
AT1G20880	27.7778	6.08466	1.38889	0.219048	0.05
AT1G20920	11.1111	0	1.96078	0	0.176471
AT1G20960	6.28852	0	1.35946	0	0.216181
AT1G20990	11.1111	3.1746	4.16667	0.285714	0.375
AT1G21060	18.5088	0.828189	7.41533	0.0447458	0.400639
AT1G21130	12.2549	0	1.28205	0	0.104615
AT1G21560	9.9537	2.77778	3.0303	0.27907	0.30444
AT1G21610	20.0397	6.73401	6.98413	0.336034	0.348515
AT1G21651	16.6667	0	0	0	0
AT1G21670	27.7778	0	0	0	0
AT1G21690	11.1111	0	0	0	0
AT1G21710	4.7619	0	0	0	0
AT1G21790	33.3333	0	0	0	0
AT1G21920	16.6667	0	0	0	0
AT1G22020	11.1111	0	0	0	0
AT1G22040	15	3.0303	0	0.20202	0
AT1G22310	19.2308	0	0	0	0
AT1G22410	4.16667	0	1.66667	0	0.4
AT1G22500	4.16667	0	0	0	0
AT1G22510	16.6667	8.33333	0	0.5	0
AT1G22640	6.12745	0	1.19048	0	0.194286
AT1G22700	4.1703	1.21373	1.116	0.291041	0.267607
AT1G22770	3.42105	0.70922	1.07527	0.20731	0.314309
AT1G22800	11.1111	1.5873	0	0.142857	0
AT1G22860	6.66667	0	0	0	0
AT1G22920	6.66667	0	0	0	0
AT1G22950	6.66667	0	0	0	0
AT1G23030	6.66667	0	0	0	0
AT1G23080	7.29833	1.34471	2.34338	0.184249	0.321084
AT1G23120	33.3333	0	0	0	0
AT1G23230	16.6667	0	0	0	0
AT1G23465	33.3333	0	5.55556	0	0.166667
AT1G23550	6.73077	0	0	0	0
AT1G23880	30	0	8.46561	0	0.282187
AT1G23890	7.93651	0	0	0	0
AT1G23980	16.6667	0	0	0	0
AT1G24040	8.33333	0	1.85185	0	0.222222
AT1G24090	16.6667	0	0	0	0
AT1G24100	11.5848	2.73431	1.27581	0.236026	0.110128
AT1G24148	5.92885	0	2.60073	0	0.438657
AT1G24170	3.6839	0	1.61561	0	0.43856
AT1G24265	27.5641	0	0	0	0
AT1G24300	14.7507	6.48148	3.00963	0.439402	0.204033
AT1G24360	4.00776	0.952381	0.813008	0.237634	0.202859
AT1G25290	50	0	0	0	0
AT1G25440	19.0255	4.05983	5.32517	0.213388	0.279896
AT1G25570	10.9108	4.55939	1.9962	0.417877	0.182956
AT1G26110	11.7845	3.07337	3.84841	0.260797	0.326565
AT1G26120	5.12821	1.75439	1.0101	0.342105	0.19697
AT1G26130	25.3968	11.1111	10.1852	0.4375	0.401042
AT1G26170	22.5397	6.06061	0	0.268886	0
AT1G26260	33.1409	9.25926	3.89744	0.27939	0.117602
AT1G26310	33.3333	0	0	0	0
AT1G26500	7.50916	0	0	0	0
AT1G26580	19.1667	0.757576	5.59441	0.0395257	0.291882
AT1G26660	38.8889	0	0	0	0
AT1G26730	8.33333	0	0	0	0
AT1G26790	6.59609	1.33333	1.75549	0.20214	0.266141
AT1G26850	7.14286	0	3.34967	0	0.468954
AT1G26920	5.43068	0.980392	1.44525	0.180529	0.266126
AT1G26960	4.16667	0	0	0	0
AT1G27020	5.25253	0	1.28205	0	0.244083
AT1G27050	7.5982	0	1.96078	0	0.258059
AT1G27070	10	0	0	0	0
AT1G27320	15.1485	2.14625	4.97836	0.141681	0.328637
AT1G27430	10.4949	1.04167	2.42036	0.0992543	0.230622
AT1G27595	5.12821	0	1.75439	0	0.342105
AT1G27670	33.3333	0	0	0	0
AT1G27750	21.3225	5.15298	5.02392	0.241669	0.235616
AT1G27760	6.92641	0	3.0303	0	0.4375
AT1G27900	11.1111	0	0	0	0
AT1G27910	8.33333	0	0	0	0
AT1G27960	44.4444	0	0	0	0
AT1G28120	26.9351	4.5992	11.2509	0.170751	0.417703
AT1G28140	6.5113	0	3.18182	0	0.488661
AT1G28190	33.3333	0	0	0	0
AT1G28280	10.3175	0	0	0	0
AT1G28380	33.415	6.28655	5.99791	0.188135	0.179497
AT1G28420	25.248	12.1711	6.15058	0.48206	0.243607
AT1G28470	3.7037	0	0	0	0
AT1G28520	10	0	4.42992	0	0.442992
AT1G28540	6.43228	0.949244	2.05155	0.147575	0.318947
AT1G28600	13.3333	0	1.23457	0	0.0925926
AT1G28680	8.99471	1.96078	1.75439	0.217993	0.195046
AT1G28760	8.33333	0	0	0	0
AT1G29160	11.1111	0	0	0	0
AT1G29270	20	5.61202	0	0.280601	0
AT1G29300	11.3636	0	2.74972	0	0.241975
AT1G29320	4.7619	0	0	0	0
AT1G29460	9.39394	0	2.90404	0	0.30914
AT1G29465	9.52381	3.33333	4.16667	0.35	0.4375
AT1G29470	7.24906	3.50877	1.44928	0.484031	0.199926
AT1G29690	11.6162	0	0	0	0
AT1G29760	20	0	0	0	0
AT1G29790	13.8762	6.74603	6.58657	0.48616	0.474668
AT1G29810	13.4656	1.5873	1.36566	0.117878	0.101419
AT1G29840	50	0	0	0	0
AT1G29860	33.3333	0	0	0	0
AT1G29980	17.7778	0	0	0	0
AT1G30000	18.0952	4.16667	4.7619	0.230263	0.263158
AT1G30010	30	0	0	0	0
AT1G30080	16.6667	0	0	0	0
AT1G30200	12.199	2.96555	3.2845	0.243099	0.269244
AT1G30280	23.2323	7.69231	2.75946	0.331104	0.118777
AT1G30450	11.1111	0	0	0	0
AT1G30475	6.66667	0	2.22222	0	0.333333
AT1G30490	12.466	4.40229	3.00904	0.353144	0.24138
AT1G30620	8.33333	0	0	0	0
AT1G30640	8.33333	0	0	0	0
AT1G30970	11.6667	0	5.55556	0	0.47619
AT1G31010	16.6667	0	0	0	0
AT1G31040	33.3333	0	0	0	0
AT1G31050	20.9436	0	5.59414	0	0.267104
AT1G31130	12.6984	0	2.77778	0	0.21875
AT1G31150	33.3333	0	0	0	0
AT1G31175	5.55556	0	0	0	0
AT1G31230	12.1693	0	0	0	0
AT1G31410	11.1111	2.77778	3.33333	0.25	0.3
AT1G31420	5.07493	1.35433	1.94074	0.266866	0.382418
AT1G31460	33.3333	0	0	0	0
AT1G31500	4.73856	0	1.44928	0	0.305847
AT1G31710	11.1111	0	2.5641	0	0.230769
AT1G31812	4.16667	2.08333	1.28205	0.5	0.307692
AT1G31817	8.33333	0	2.77778	0	0.333333
AT1G31820	22.2222	0	0	0	0
AT1G31830	46.6667	0	16.6667	0	0.357143
AT1G31840	33.3333	0	0	0	0
AT1G31850	33.3333	0	0	0	0
AT1G31930	21.1765	7.47475	6.66393	0.352974	0.314686
AT1G31940	10.2767	0	4.12698	0	0.401587
AT1G32070	8.58586	3.0303	1.19048	0.352941	0.138655
AT1G32090	44.4444	0	6.66667	0	0.15
AT1G32127	33.3333	0	0	0	0
AT1G32150	10.4377	0	0	0	0
AT1G32190	11.5171	0	2.77778	0	0.241187
AT1G32210	4.44444	0	1.38889	0	0.3125
AT1G32630	7.90123	3.29749	2.38095	0.417339	0.301339
AT1G32700	8.30299	2.25668	1.95817	0.271791	0.235839
AT1G32750	24.2161	9.90129	10.711	0.408872	0.44231
AT1G33050	12.6552	2.95441	5.44083	0.233454	0.429927
AT1G33060	33.3333	0	0	0	0
AT1G33110	8.47135	1.21855	3.1531	0.143843	0.372208
AT1G33250	4.46429	0	1.28205	0	0.287179
AT1G33265	13.8889	1.75439	1.44928	0.126316	0.104348
AT1G33270	9.36508	0	0.833333	0	0.0889831
AT1G33340	33.3333	0	0	0	0
AT1G33440	50	0	7.87037	0	0.157407
AT1G33480	17.3064	7.5	8.54702	0.433367	0.493866
AT1G33780	11.1111	0	4.7619	0	0.428571
AT1G33970	25	0	11.1111	0	0.444444
AT1G33980	24.4364	5.08658	3.125	0.208156	0.127883
AT1G34040	33.3333	0	0	0	0
AT1G34130	4.16667	0	0	0	0
AT1G34760	33.3333	0	0	0	0
AT1G35180	10	3.7037	0	0.37037	0
AT1G35260	5.55556	0	1.23457	0	0.222222
AT1G35320	3.7037	0	1.0101	0	0.272727
AT1G35330	33.3333	0	0	0	0
AT1G35350	15.762	7.4133	5.48362	0.470329	0.347903
AT1G35470	6.66667	2.77778	0	0.416667	0
AT1G35660	15.2778	5.55556	0	0.363636	0
AT1G36310	8.52841	1.85185	1.95246	0.217139	0.228936
AT1G36990	33.3333	8.33333	6.48148	0.25	0.194444
AT1G42440	5.12821	0	1.33333	0	0.26
AT1G43190	4.44444	0	1.28205	0	0.288462
AT1G43710	7.79221	1.51515	2.48571	0.194444	0.319
AT1G43850	16.9231	0	5.22792	0	0.308923
AT1G44100	9.52381	1.75439	4.44444	0.184211	0.466667
AT1G44810	9.04762	0	1.96078	0	0.216718
AT1G44820	8.33333	0	0	0	0
AT1G44920	5.44147	0.768298	2.4606	0.141193	0.452193
AT1G45050	3.99731	0.877193	0.533333	0.219446	0.133423
AT1G45180	7.79221	0	2.18295	0	0.280146
AT1G45230	12.1663	5.5763	4.56867	0.458341	0.375519
AT1G45249	16.0135	1.96078	4.77794	0.122446	0.298369
AT1G47200	7.77778	0	2.38095	0	0.306122
AT1G47240	11.1111	0	0	0	0
AT1G47250	11.1111	4.7619	3.0303	0.428571	0.272727
AT1G47330	27.7778	8.33333	4.16667	0.3	0.15
AT1G47395	3.1746	0	0.925926	0	0.291667
AT1G47530	3.68408	0.564972	1.24308	0.153355	0.33742
AT1G47655	33.3333	0	0	0	0
AT1G47740	12.1352	4.44444	4.55345	0.366243	0.375226
AT1G47840	33.3333	0	0	0	0
AT1G47990	11.1111	0	0	0	0
AT1G48030	10.153	2.92063	4.98073	0.287663	0.490568
AT1G48040	12.5356	0	1.85185	0	0.147727
AT1G48110	18.7524	3.19024	4.05736	0.170124	0.216364
AT1G48210	6.09671	0	0	0	0
AT1G48480	16.1938	7.55923	5.32919	0.466798	0.329088
AT1G48600	13.9259	0	2.99183	0	0.214839
AT1G48620	26.0221	4.16667	8.26331	0.16012	0.317549
AT1G48635	4.7619	0	0	0	0
AT1G48650	22.3085	4.7619	6.66305	0.213457	0.298678
AT1G48780	16.6667	5.55556	0	0.333333	0
AT1G48790	17.5084	0	2.77778	0	0.158654
AT1G48840	5.55556	0	0	0	0
AT1G49000	11.1111	0	4.16667	0	0.375
AT1G49010	16.519	3.42105	2.23208	0.207098	0.135122
AT1G49230	33.3333	0	0	0	0
AT1G49320	17.6923	0	6.73401	0	0.380618
AT1G49340	10.8482	2.62897	2.27971	0.242342	0.210147
AT1G49430	7.40741	0	0	0	0
AT1G49480	4.78632	0	1.33333	0	0.278571
AT1G49520	23.8636	0	2.5641	0	0.107448
AT1G49620	4.60317	0	0	0	0
AT1G49840	6.66667	0	0	0	0
AT1G49850	3.7037	1.07527	0	0.290323	0
AT1G49890	5.55556	0	0.952381	0	0.171429
AT1G50200	5.478	0	0.920635	0	0.168061
AT1G50270	26.1905	0	3.33333	0	0.127273
AT1G50280	8.33333	0	0	0	0
AT1G50420	9.52381	0	0	0	0
AT1G50500	6.66667	0	2.22222	0	0.333333
AT1G50600	15.6384	5.06653	4.94935	0.323979	0.316486
AT1G50700	8.33333	0	3.33333	0	0.4
AT1G50710	5.55556	0	0	0	0
AT1G50840	6.95521	0	1.96567	0	0.282618
AT1G50890	16.6667	0	0	0	0
AT1G50910	16.6667	0	5.55556	0	0.333333
AT1G51370	33.3333	4.86111	0	0.145833	0
AT1G51380	16.6667	0	0	0	0
AT1G51440	33.3333	0	0	0	0
AT1G51580	8.33333	0	0	0	0
AT1G51620	33.3333	0	0	0	0
AT1G51680	7.37318	2.74597	3.03802	0.372427	0.412037
AT1G51690	6.22835	0	2.03777	0	0.327177
AT1G51700	3.23027	1.28205	0.861111	0.396887	0.266576
AT1G51920	33.3333	0	0	0	0
AT1G51950	6.34921	0	0	0	0
AT1G52080	11.5605	0	4.48994	0	0.388388
AT1G52140	12.2222	1.44928	2.26575	0.118577	0.185379
AT1G52290	3.92157	0	1.75439	0	0.447368
AT1G52320	14.0741	0	0	0	0
AT1G52340	30.6818	5.55556	0	0.18107	0
AT1G52420	6.73077	0	0	0	0
AT1G52520	12.2222	0	0	0	0
AT1G52660	33.3333	0	0	0	0
AT1G52880	12.8281	0	1.36028	0	0.10604
AT1G52930	4.16667	0	1.96078	0	0.470588
AT1G53090	19.3198	5.83208	4.79493	0.301871	0.248188
AT1G53110	33.3333	0	0	0	0
AT1G53190	5.55556	0	0	0	0
AT1G53210	11.3636	2.55329	2.83593	0.224689	0.249561
AT1G53230	4.7619	0	0	0	0
AT1G53310	8.8737	1.66667	4.30556	0.187821	0.485204
AT1G53345	38.8889	0	11.1111	0	0.285714
AT1G53390	25	0	11.1111	0	0.444444
AT1G53400	10.4167	0	2.5641	0	0.246154
AT1G53480	6.08466	0	1.02564	0	0.168562
AT1G53570	16.5646	1.27732	4.46561	0.0771118	0.269588
AT1G53720	9.23077	0	0	0	0
AT1G53840	3.29996	0	0	0	0
AT1G54030	4.7619	0	1.38889	0	0.291667
AT1G54100	7.40741	0	3.33333	0	0.45
AT1G54110	16.6667	7.40741	0	0.444444	0
AT1G54120	33.3333	0	0	0	0
AT1G54140	33.8467	4.73856	9.58421	0.140001	0.283165
AT1G54170	8.33333	0	0	0	0
AT1G54200	20.915	0	2.5641	0	0.122596
AT1G54220	3.67063	1.44928	0.952381	0.39483	0.259459
AT1G54280	16.6667	0	0	0	0
AT1G54310	5.55556	0	1.75439	0	0.315789
AT1G54490	4.16667	0	0	0	0
AT1G54500	5.79676	1.0101	1.0101	0.174253	0.174253
AT1G54650	16.6667	0	3.0303	0	0.181818
AT1G54710	28.3333	0	0	0	0
AT1G54820	13.3333	0	0	0	0
AT1G54850	12.2222	5.55556	0	0.454545	0
AT1G55000	11.1111	1.96078	1.85185	0.176471	0.166667
AT1G55020	11.1111	0	0	0	0
AT1G55050	16.6667	0	0	0	0
AT1G55110	10.8974	0	0	0	0
AT1G55150	4.7619	0	0	0	0
AT1G55160	4.7619	0	0	0	0
AT1G55260	9.52381	0	0	0	0
AT1G55270	15.2229	7.40741	2.78261	0.486595	0.182791
AT1G55325	11.045	0	3.26954	0	0.29602
AT1G55350	18.0194	2.77778	6.58647	0.154154	0.36552
AT1G55510	11.1111	0	0	0	0
AT1G55535	11.1111	0	2.73673	0	0.246305
AT1G55580	27.381	8.33333	2.77778	0.304348	0.101449
AT1G55805	6.66667	0	0	0	0
AT1G55840	6.12745	2.77778	1.51515	0.453333	0.247273
AT1G55860	15.3852	0	6.00181	0	0.390103
AT1G55880	10.3704	0	3.33333	0	0.321429
AT1G55915	33.3333	0	0	0	0
AT1G56020	20.6108	9.78836	7.63947	0.474914	0.370654
AT1G56310	16.2963	3.75	3.47763	0.230114	0.2134
AT1G56345	11.6097	4.16667	5.72264	0.358896	0.492919
AT1G56510	21.8149	7.21521	4.56397	0.330747	0.209213
AT1G56570	45	16.6667	18.7522	0.37037	0.416715
AT1G56590	29.6296	0	5.41126	0	0.18263
AT1G56670	16.6667	0	0	0	0
AT1G57630	33.3333	0	0	0	0
AT1G57820	11.1111	0	0	0	0
AT1G57870	6.66667	0	0	0	0
AT1G58025	7.93651	0	0	0	0
AT1G58030	4.84127	1.85185	2.04255	0.382514	0.421904
AT1G58060	8.33333	3.7037	0	0.444444	0
AT1G58100	7.47048	3.34373	3.55641	0.447592	0.476062
AT1G58180	10.3674	4.88095	3.47085	0.470798	0.334784
AT1G58200	3.0303	0	0	0	0
AT1G58210	33.3333	0	0	0	0
AT1G58230	5.55556	0	0	0	0
AT1G58250	10.2772	4.88604	3.35763	0.475424	0.326706
AT1G58280	11.1111	0	0	0	0
AT1G58470	33.3333	0	0	0	0
AT1G59510	18.3333	0	0	0	0
AT1G59640	18.5185	0	0	0	0
AT1G59710	16.6667	0	5.55556	0	0.333333
AT1G59720	28.3333	0	2.77778	0	0.0980392
AT1G59860	8.12849	0	3.76855	0	0.463623
AT1G60010	3.79777	0.980392	1.65378	0.258149	0.435461
AT1G60030	33.3333	0	0	0	0
AT1G60080	6.66667	0	0	0	0
AT1G60140	20.5556	6.19359	3.42105	0.30131	0.16643
AT1G60220	14.1414	0	0	0	0
AT1G60420	14.8148	0	0	0	0
AT1G60590	3.6715	0	1.51515	0	0.412679
AT1G60630	16.6667	0	0	0	0
AT1G60640	4.7619	0	0	0	0
AT1G60730	19.697	5.55556	0	0.282051	0
AT1G60780	6.98413	2.38095	1.66667	0.340909	0.238636
AT1G60800	21.7593	0	6.36364	0	0.292456
AT1G60870	4.97238	0.343643	1.40485	0.0691103	0.282531
AT1G60930	44.4444	0	0	0	0
AT1G61030	9.44444	0	2.08333	0	0.220588
AT1G61140	23.2086	2.56039	3.02745	0.110321	0.130445
AT1G61210	35.0505	4.42266	10.4295	0.12618	0.297556
AT1G61420	16.6667	0	0	0	0
AT1G61500	11.1111	0	0	0	0
AT1G61620	9.52381	0	4.62963	0	0.486111
AT1G61640	37.3016	6.66667	5.55556	0.178723	0.148936
AT1G61800	11.1111	0	0	0	0
AT1G61960	6.66667	0	0	0	0
AT1G61990	33.3333	0	0	0	0
AT1G62180	5.9332	1.33585	1.85205	0.225149	0.312151
AT1G62200	11.1111	0	0	0	0
AT1G62330	7.94631	2.3992	3.0717	0.301926	0.386557
AT1G62350	9.52381	0	1.14943	0	0.12069
AT1G62390	12.9603	5.32972	5.15322	0.411234	0.397616
AT1G62520	33.3333	0	0	0	0
AT1G62630	39.4279	8.50427	8.33715	0.215692	0.211453
AT1G62680	22.2222	0	0	0	0
AT1G62740	6.13465	0	1.06472	0	0.173559
AT1G62800	4.16667	0	0	0	0
AT1G62830	4.7619	0	0	0	0
AT1G62880	8.11966	3.11021	3.31999	0.383047	0.408883
AT1G62950	50	0	0	0	0
AT1G62970	22.0058	0	2.08333	0	0.0946721
AT1G63130	11.1111	3.50877	0	0.315789	0
AT1G63180	16.6667	0	0	0	0
AT1G63270	15.5844	0	0	0	0
AT1G63330	44.4444	0	0	0	0
AT1G63360	37.381	11.6667	11.7803	0.312102	0.315142
AT1G63400	22.2222	4.23387	2.38095	0.190524	0.107143
AT1G63430	5.20362	0	1.96078	0	0.376812
AT1G63480	5.12821	0	0	0	0
AT1G63700	42.359	0	8.44444	0	0.199354
AT1G63720	8.33333	0	0	0	0
AT1G63810	33.3333	0	0	0	0
AT1G63850	26.7997	11.9048	1.911	0.444212	0.0713067
AT1G63880	9.52381	2.45661	1.85185	0.257945	0.194444
AT1G63970	6.04396	0	1.04167	0	0.172348
AT1G64050	4.16667	0	0	0	0
AT1G64065	13.3333	0	0	0	0
AT1G64180	33.3333	0	0	0	0
AT1G64350	7.69231	0	2.77778	0	0.361111
AT1G64385	20.9064	7.47475	5.81354	0.357533	0.278074
AT1G64390	4.4689	1.75439	1.75425	0.392577	0.392547
AT1G64400	13.3333	0	3.7037	0	0.277778
AT1G64405	33.3333	0	0	0	0
AT1G64530	8.33333	0	0	0	0
AT1G64561	33.3333	0	0	0	0
AT1G64570	46.1538	0	14.1358	0	0.306276
AT1G64580	8.33333	0	0	0	0
AT1G64625	75	0	16.6667	0	0.222222
AT1G64680	6.11111	0	1.33333	0	0.218182
AT1G64740	7.77778	0	3.62745	0	0.466387
AT1G64790	8.27068	0	2.77778	0	0.335859
AT1G64840	36.1111	9.52381	4.7619	0.263736	0.131868
AT1G64970	3.7037	0	0	0	0
AT1G64980	12.4415	1.61228	3.58541	0.129589	0.288181
AT1G65010	5.7422	0	0.724638	0	0.126195
AT1G65040	9.17232	3.0303	1.5873	0.330375	0.173053
AT1G65070	19.4444	0	0	0	0
AT1G65220	11.3636	1.96078	2.08333	0.172549	0.183333
AT1G65380	22.2222	0	4.7619	0	0.214286
AT1G65390	11.1111	0	0	0	0
AT1G65410	34.5238	16.7989	11.6162	0.48659	0.336468
AT1G65430	7.23631	0.70922	0	0.0980085	0
AT1G65510	16.6667	0	0	0	0
AT1G65590	8.06797	2.5987	3.3818	0.322101	0.419163
AT1G65620	58.3333	0	6.66667	0	0.114286
AT1G65710	16.6667	0	0	0	0
AT1G65800	24.8016	8.92857	0	0.36	0
AT1G65860	5.45809	0	0	0	0
AT1G65950	8.33333	2.38095	0	0.285714	0
AT1G65970	9.72222	0	0	0	0
AT1G66340	10.8333	0	0	0	0
AT1G66345	12.8501	2.08333	2.46914	0.162125	0.192149
AT1G66460	16.6667	0	0	0	0
AT1G66480	27.7778	0	0	0	0
AT1G66520	16.6667	0	0	0	0
AT1G66590	33.3333	0	0	0	0
AT1G66620	33.3333	0	0	0	0
AT1G66750	16.6667	0	0	0	0
AT1G66900	16.6667	0	0	0	0
AT1G66920	11.1111	0	0	0	0
AT1G66940	11.1111	0	0	0	0
AT1G67040	25	0	0	0	0
AT1G67080	10.2273	4.41719	0	0.431903	0
AT1G67170	18.8889	0	1.96078	0	0.103806
AT1G67230	13.1614	4.16667	1.85185	0.316583	0.140704
AT1G67350	7.46152	2.66813	2.83976	0.357585	0.380587
AT1G67400	33.3333	0	0	0	0
AT1G67440	9.44444	0	2.08333	0	0.220588
AT1G67500	16.9841	0	0	0	0
AT1G67530	4.7619	0	0	0	0
AT1G67580	15.9632	2.22222	4.45633	0.139209	0.279162
AT1G67640	33.3333	0	0	0	0
AT1G67800	14.0212	0	5.89744	0	0.42061
AT1G67880	5.55556	0	0	0	0
AT1G67900	14.6853	0	4.7619	0	0.324263
AT1G68080	6.66667	0	0	0	0
AT1G68130	11.5499	0	2.91667	0	0.252528
AT1G68190	4.16667	0	1.5873	0	0.380952
AT1G68410	15.7576	0	0	0	0
AT1G68490	3.55717	1.60917	0.399858	0.452372	0.112409
AT1G68680	3.33333	0	0	0	0
AT1G68730	11.1111	0	4.16667	0	0.375
AT1G68740	8.0719	1.04167	1.83339	0.129049	0.227133
AT1G68920	25	0	3.0303	0	0.121212
AT1G68930	15.873	0	4.16667	0	0.2625
AT1G68990	15.2607	2.80982	3.64012	0.184121	0.238529
AT1G69060	11.1111	0	0	0	0
AT1G69160	15.919	3.63937	2.02603	0.228618	0.127271
AT1G69210	22.2222	2.5641	0	0.115385	0
AT1G69220	8.33333	0	0	0	0
AT1G69290	17.0274	0	6.60225	0	0.387743
AT1G69310	18.8034	4.7619	3.92157	0.253247	0.208556
AT1G69325	11.1111	0	0	0	0
AT1G69360	33.3333	0	0	0	0
AT1G69390	3.0303	0	0	0	0
AT1G69420	10.3564	2.38095	0.740741	0.229902	0.0715252
AT1G69490	3.0303	0	0	0	0
AT1G69570	5.57048	0	0.584795	0	0.104981
AT1G69670	15.0794	6.66667	5.45809	0.442105	0.361958
AT1G69720	33.3333	0	0	0	0
AT1G69760	6.0082	2.20436	2.05305	0.366892	0.341709
AT1G69780	6.66667	0	0	0	0
AT1G69810	16.6667	0	0	0	0
AT1G69850	6.13634	2.37149	2.56075	0.386466	0.417309
AT1G69935	7.22222	2.13505	1.37486	0.295623	0.190365
AT1G70000	5.30232	0	0	0	0
AT1G70070	9.68254	2.08333	1.96078	0.215164	0.202507
AT1G70170	33.3333	0	0	0	0
AT1G70250	5.60676	2.22222	1.44928	0.396347	0.258487
AT1G70260	16.6667	0	0	0	0
AT1G70280	11.6906	0	5.1628	0	0.44162
AT1G70290	13.1215	2.17087	1.23457	0.165444	0.0940874
AT1G70300	3.7037	0	0	0	0
AT1G70310	4.44444	0	1.38889	0	0.3125
AT1G70510	11.1111	0	0	0	0
AT1G70530	4.7619	0	0	0	0
AT1G70550	11.3455	4.62745	2.2601	0.407868	0.199207
AT1G70710	5.55556	0	2.38095	0	0.428571
AT1G70740	6.66667	0	0	0	0
AT1G70770	4.36536	0	0.807432	0	0.184964
AT1G70790	8.33333	0	0	0	0
AT1G71010	15.8333	3.0303	7.03704	0.191388	0.444444
AT1G71170	6.66667	0	0	0	0
AT1G71210	18.1139	0	1.07527	0	0.0593615
AT1G71360	11.1111	0	0	0	0
AT1G71790	23.8095	0	0	0	0
AT1G71800	27.7778	0	4.7619	0	0.171429
AT1G71830	38.3333	5.55556	0	0.144928	0
AT1G71900	8.8141	0	2.44108	0	0.276951
AT1G71910	11.0256	0	4.28744	0	0.388861
AT1G71940	11.1111	0	3.0303	0	0.272727
AT1G71980	13.4576	2.98895	4.44444	0.222102	0.330256
AT1G72050	4.62963	0.70922	0.406504	0.153191	0.0878049
AT1G72090	3.0303	0	0	0	0
AT1G72140	11.1111	0	0	0	0
AT1G72160	33.3333	0	0	0	0
AT1G72180	4.50533	1.41844	0.70922	0.314836	0.157418
AT1G72190	7.0829	1.7436	3.29038	0.24617	0.464553
AT1G72200	7.69231	0	1.19048	0	0.154762
AT1G72250	16.6667	0	5.55556	0	0.333333
AT1G72320	12.7894	1.5873	4.71042	0.124111	0.368307
AT1G72360	11.1111	0	0	0	0
AT1G72410	13.3333	0	3.33333	0	0.25
AT1G72420	11.1111	1.14943	4.7619	0.103448	0.428571
AT1G72430	3.82381	0	1.47237	0	0.385054
AT1G72560	11.3636	0	4.84848	0	0.426667
AT1G72600	8.33333	0	3.33333	0	0.4
AT1G72700	14.8148	0	4.86111	0	0.328125
AT1G72770	13.2212	4.11941	3.9702	0.311576	0.30029
AT1G73120	5.34188	0	0	0	0
AT1G73180	3.1746	0	0	0	0
AT1G73200	17.2054	2.5641	2.97089	0.149029	0.172672
AT1G73350	6.66667	0	0	0	0
AT1G73360	11.1111	0	0	0	0
AT1G73380	11.1111	0	4.16667	0	0.375
AT1G73400	54.7619	0	0	0	0
AT1G73440	11.1111	0	0	0	0
AT1G73480	6.66667	0	0	0	0
AT1G73540	22.2222	0	9.23077	0	0.415385
AT1G73590	20.3704	0	0	0	0
AT1G73670	6.18722	0.90453	1.32274	0.146193	0.213786
AT1G73680	8.58586	0	3.63492	0	0.423361
AT1G73710	5.76428	2.5641	1.92667	0.444826	0.334244
AT1G73740	27.7778	0	0	0	0
AT1G73770	33.3333	0	6.66667	0	0.2
AT1G73875	33.3333	0	0	0	0
AT1G73885	6.13276	0.273224	0	0.0445516	0
AT1G73940	8.69883	0	1.23457	0	0.141923
AT1G73960	21.4286	0	3.0303	0	0.141414
AT1G73980	11.1111	2.22222	3.33333	0.2	0.3
AT1G74090	16.6667	0	4.6176	0	0.277056
AT1G74150	16.6667	0	0	0	0
AT1G74270	6.66667	0	0	0	0
AT1G74360	16.6667	0	0	0	0
AT1G74370	6.52778	0	2.98387	0	0.457104
AT1G74450	23.3739	10.3175	3.78632	0.441409	0.161989
AT1G74630	33.3333	0	11.1111	0	0.333333
AT1G74800	12.1639	4.47958	1.98521	0.368267	0.163205
AT1G74840	9.3183	3.96964	4.15888	0.426004	0.446313
AT1G74860	11.1111	0	0	0	0
AT1G74900	8.33333	0	0	0	0
AT1G74910	7.91723	1.881	3.5505	0.237584	0.448453
AT1G75040	8.33333	0	0	0	0
AT1G75080	20	0	0	0	0
AT1G75150	33.3333	0	0	0	0
AT1G75180	9.9537	3.7037	3.7037	0.372093	0.372093
AT1G75190	11.1111	0	0	0	0
AT1G75380	3.84615	0	0.694444	0	0.180556
AT1G75390	33.3333	0	11.1111	0	0.333333
AT1G75410	17.2457	2.70655	2.54726	0.156941	0.147705
AT1G75440	16.6667	0	0	0	0
AT1G75730	3.33333	0	0	0	0
AT1G75770	10	0	1.44928	0	0.144928
AT1G75800	9.09576	3.23413	0.86041	0.355564	0.0945946
AT1G75810	3.7037	0	1.07527	0	0.290323
AT1G75820	28.8889	0	8.33333	0	0.288462
AT1G75980	16.6667	0	0	0	0
AT1G76170	33.3333	14.2857	3.7037	0.428571	0.111111
AT1G76190	11.1111	0	0	0	0
AT1G76280	20.2564	0	1.5873	0	0.0783605
AT1G76420	16.6667	0	0	0	0
AT1G76460	3.50877	0.925926	1.21212	0.263889	0.345455
AT1G76490	4.47865	1.56697	2.13949	0.349876	0.477708
AT1G76510	33.3333	0	0	0	0
AT1G76560	15	4.16667	3.33333	0.277778	0.222222
AT1G76590	20	0	0	0	0
AT1G76630	5.91631	1.88076	2.74743	0.317895	0.464382
AT1G76650	16.6667	0	0	0	0
AT1G76710	6.48148	2.5641	2.22222	0.395604	0.342857
AT1G76800	15	0	0	0	0
AT1G76920	8.10458	2.38095	1.51515	0.293779	0.18695
AT1G76940	10.8274	5	0.952381	0.461791	0.0879602
AT1G76990	15.2651	1.74507	3.1091	0.114317	0.203673
AT1G77030	11.4286	0	3.1746	0	0.277778
AT1G77060	11.6162	0	3.25397	0	0.280124
AT1G77220	9.04762	0	0	0	0
AT1G77300	31.1111	0	0	0	0
AT1G77320	33.3333	0	0	0	0
AT1G77405	16.6667	0	0	0	0
AT1G77570	11.1111	0	0	0	0
AT1G77580	42.4242	0	7.40741	0	0.174603
AT1G77600	19.5238	7.14286	0	0.365854	0
AT1G77620	25	11.1111	0	0.444444	0
AT1G77770	27.7778	8.33333	2.38095	0.3	0.0857143
AT1G77800	21.5219	2.0683	4.313	0.096102	0.2004
AT1G77890	10.8974	3.0303	4.07407	0.278075	0.373856
AT1G77920	18.3236	2.22222	6.60397	0.121277	0.360408
AT1G77930	26.8775	6.38095	8.92633	0.237409	0.332112
AT1G77960	33.3333	0	0	0	0
AT1G78060	16.6667	0	0	0	0
AT1G78070	11.7584	1.10704	0.277778	0.0941486	0.0236237
AT1G78100	18.4615	4.16667	0.813008	0.225694	0.0440379
AT1G78150	4.50944	1.71717	1.82473	0.380795	0.404647
AT1G78240	16.7033	5.55556	7.02381	0.332602	0.420504
AT1G78260	26.1538	7.40741	3.33333	0.283224	0.127451
AT1G78270	33.3333	0	0	0	0
AT1G78390	16.6667	0	0	0	0
AT1G78420	8.11966	0	0	0	0
AT1G78476	33.3333	0	0	0	0
AT1G78580	10	0	4.36364	0	0.436364
AT1G78590	43.8889	0	0	0	0
AT1G78650	11.1111	0	0	0	0
AT1G78660	11.9444	5.36937	1.51515	0.449529	0.12685
AT1G78770	4.7619	0	0	0	0
AT1G78860	33.3333	0	0	0	0
AT1G78930	16.6667	0	4.16667	0	0.25
AT1G79030	6.66667	0	2.22222	0	0.333333
AT1G79050	3.33333	0	0	0	0
AT1G79080	6.92482	2.47224	1.964	0.357011	0.283617
AT1G79110	13.3333	0	0	0	0
AT1G79210	8.36096	3.7037	3.44459	0.442976	0.411984
AT1G79230	8.02676	2.97778	3.31324	0.370981	0.412774
AT1G79280	10.2564	0	0.694444	0	0.0677083
AT1G79350	4.79798	0	1.93565	0	0.403429
AT1G79420	5.55556	0	0	0	0
AT1G79540	20	0	0	0	0
AT1G79560	11.396	0	0	0	0
AT1G79620	33.3333	0	0	0	0
AT1G79630	33.3333	0	11.1111	0	0.333333
AT1G79730	5.66667	1.0101	2.1164	0.178253	0.373483
AT1G79840	33.3333	0	0	0	0
AT1G79890	16.6667	0	0	0	0
AT1G79940	5.88972	0	1.66667	0	0.282979
AT1G79950	6.66667	0	0	0	0
AT1G79970	10.142	0	2.0202	0	0.199192
AT1G79985	4.7619	1.0101	1.33333	0.212121	0.28
AT1G80000	9.96957	2.13229	3.49384	0.21388	0.350451
AT1G80010	8.92857	0	3.92157	0	0.439216
AT1G80040	11.3577	5.55656	3.59219	0.489234	0.316279
AT1G80170	13.3333	0	0	0	0
AT1G80245	8.55623	2.85714	1.77653	0.333925	0.20763
AT1G80260	4.7619	0	0	0	0
AT1G80270	11.1111	0	4.16667	0	0.375
AT1G80280	50	0	2.5641	0	0.0512821
AT1G80360	10.8466	1.5873	1.38889	0.146341	0.128049
AT1G80370	13.8889	0	4.16667	0	0.3
AT1G80400	6.66667	0	0	0	0
AT1G80450	5.55556	0	2.08333	0	0.375
AT1G80500	3.06373	0	0.833333	0	0.272
AT1G80620	8.67068	1.5003	4.07538	0.173031	0.470018
AT1G80630	66.6667	0	0	0	0
AT1G80650	8.33333	0	0	0	0
AT1G80690	75	0	0	0	0
AT1G80790	6.48148	0	1.96078	0	0.302521
AT1G80810	16.6667	0	0	0	0
AT2G01130	33.3333	0	0	0	0
AT2G01150	10.0673	0	3.53279	0	0.350915
AT2G01260	23.6842	10.7467	6.63004	0.45375	0.279935
AT2G01275	11.1111	0	0	0	0
AT2G01340	11.1111	0	0	0	0
AT2G01470	3.7037	0	0	0	0
AT2G01570	11.2319	5	4.56793	0.445161	0.406693
AT2G01610	16.6667	0	0	0	0
AT2G01620	18.0952	0	0	0	0
AT2G01720	10.7143	0	0	0	0
AT2G01735	11.4286	0	0	0	0
AT2G01740	25	0	0	0	0
AT2G01755	8.33333	0	0	0	0
AT2G01760	33.3333	0	13.8889	0	0.416667
AT2G01820	19.4444	3.7037	6.08586	0.190476	0.312987
AT2G01890	6.66667	0	0	0	0
AT2G02220	50	16.6667	16.6667	0.333333	0.333333
AT2G02360	9.69697	0	2.77778	0	0.286458
AT2G02370	11.8154	2.22222	3.70021	0.188079	0.313169
AT2G02410	16.6667	0	0	0	0
AT2G02730	14.1667	0	4.16667	0	0.294118
AT2G02780	18.0741	3.7037	1.23457	0.204918	0.068306
AT2G02860	15.5556	4.7619	1.75439	0.306122	0.112782
AT2G02880	4.7619	0	0	0	0
AT2G02955	37.2222	0	4.16667	0	0.11194
AT2G02960	6.66667	3.33333	2.22222	0.5	0.333333
AT2G02970	10.5556	0	1.5873	0	0.150376
AT2G03110	33.3333	0	6.66667	0	0.2
AT2G03240	3.96825	0	0	0	0
AT2G03310	22.2222	0	0	0	0
AT2G03480	12.037	0	3.7037	0	0.307692
AT2G03500	22.2222	0	0	0	0
AT2G03530	16.6667	0	0	0	0
AT2G03550	17.5783	5.5	6.78179	0.312886	0.385806
AT2G03730	8.48896	2.38095	0	0.280476	0
AT2G03810	3.0303	0	0	0	0
AT2G03890	4.62388	0	1.28205	0	0.277268
AT2G04305	33.3333	0	0	0	0
AT2G04530	8.33333	0	3.33333	0	0.4
AT2G04660	16.6667	0	0	0	0
AT2G04740	6.66667	0	0	0	0
AT2G04842	16.0714	1.8018	6.01326	0.112112	0.374158
AT2G04860	66.6667	33.3333	0	0.5	0
AT2G05160	10.7212	0	1.75439	0	0.163636
AT2G05220	6.71358	2.82051	2.47463	0.42012	0.3686
AT2G05990	3.08381	1.41075	0.918558	0.457472	0.297865
AT2G07360	7.5	0	0	0	0
AT2G13100	20.202	0	0	0	0
AT2G13290	28.3349	4.16667	5.08772	0.14705	0.179556
AT2G13370	6.56396	2.5641	0	0.390634	0
AT2G13540	11.1111	0	0	0	0
AT2G13555	16.6667	0	0	0	0
AT2G13650	9.52381	0	0	0	0
AT2G13690	21.8364	2.82187	5.5843	0.129228	0.255734
AT2G13800	75.5556	33.3333	17.8571	0.441176	0.236345
AT2G14080	24.6602	10.9956	4.61566	0.445886	0.187171
AT2G14110	13.8889	0	0	0	0
AT2G14120	13.9927	6.11111	6.73401	0.436736	0.481252
AT2G14247	4.7619	0	0	0	0
AT2G14255	16.6667	6.08466	5.77342	0.365079	0.346405
AT2G14285	12.5	1.75439	0	0.140351	0
AT2G14610	3.33333	0	0	0	0
AT2G14660	6.79487	0	1.14943	0	0.169161
AT2G14680	8.33333	0	0	0	0
AT2G14850	16.6667	0	3.7037	0	0.222222
AT2G15230	4.7619	0	0	0	0
AT2G15400	33.3333	0	0	0	0
AT2G15440	11.1111	0	0	0	0
AT2G15690	19.0476	3.0303	8.53175	0.159091	0.447917
AT2G15820	4.7619	0	0	0	0
AT2G15880	3.60624	1.38204	0	0.383236	0
AT2G15890	16.6667	0	0	0	0
AT2G16070	35.9774	6.3916	9.40883	0.177656	0.261521
AT2G16090	10.8333	0	0	0	0
AT2G16370	22.0238	0	4.18301	0	0.189931
AT2G16380	28.8889	0	0	0	0
AT2G16390	19.4444	8.33333	3.33333	0.428571	0.171429
AT2G16400	8.80407	1.5524	2.21787	0.176328	0.251914
AT2G16485	8.41379	3.0303	1.51515	0.360159	0.180079
AT2G16500	4.64744	0	2.29885	0	0.494649
AT2G16720	5.55556	0	0	0	0
AT2G16770	16.6667	0	6.66667	0	0.4
AT2G16940	3.53261	1.28961	0.877193	0.365059	0.248313
AT2G16970	33.3333	0	0	0	0
AT2G17020	11.1111	0	0	0	0
AT2G17110	38.0892	11.1111	14.4841	0.291713	0.380268
AT2G17250	4.29293	0	0	0	0
AT2G17340	6.61376	0	1.14943	0	0.173793
AT2G17525	33.3333	0	0	0	0
AT2G17580	6.34921	0	0	0	0
AT2G17670	16.6667	0	5.55556	0	0.333333
AT2G17700	12.2222	2.77778	3.7037	0.227273	0.30303
AT2G17740	8.33333	0	0	0	0
AT2G17870	8.62471	0	4.16667	0	0.483108
AT2G17972	7.63889	0	1.5873	0	0.207792
AT2G18090	23.3333	0	0	0	0
AT2G18100	11.1111	1.25786	0	0.113208	0
AT2G18150	3.86943	1.44928	0.793651	0.374544	0.205108
AT2G18160	7.70609	2.00935	3.52418	0.260749	0.457323
AT2G18170	11.1111	0	0	0	0
AT2G18260	33.3333	0	0	0	0
AT2G18328	11.1111	0	0	0	0
AT2G18330	11.1111	0	0	0	0
AT2G18520	24.4444	0	7.40741	0	0.30303
AT2G18700	9.80703	1.66667	1.23825	0.169946	0.126262
AT2G18710	15.0794	5.12821	5.72482	0.340081	0.379646
AT2G18750	5.12821	0	0	0	0
AT2G18780	66.6667	0	0	0	0
AT2G18860	5.95721	0	0.813008	0	0.136475
AT2G18890	16.6667	0	0	0	0
AT2G19120	28.1415	11.1111	13.6247	0.39483	0.484149
AT2G19170	6.66667	0	0	0	0
AT2G19260	36.1538	11.1111	12.7778	0.307329	0.353428
AT2G19280	16.9231	7.63889	4.52848	0.451389	0.267592
AT2G19380	33.3333	0	0	0	0
AT2G19390	6.66667	0	0	0	0
AT2G19530	16.6667	0	6.66667	0	0.4
AT2G19600	17.9894	8.40067	7.28347	0.466979	0.404875
AT2G19650	16.6667	0	0	0	0
AT2G19710	33.3333	0	0	0	0
AT2G19740	3.19444	0	0	0	0
AT2G19970	33.3333	0	0	0	0
AT2G20000	6.66667	0	0	0	0
AT2G20010	7.21212	2.38095	1.66667	0.330132	0.231092
AT2G20120	4.44444	0	0	0	0
AT2G20250	16.6667	0	0	0	0
AT2G20280	7.37854	2.33543	2.47266	0.316517	0.335115
AT2G20300	6.98006	0	0	0	0
AT2G20310	13.3333	3.33333	0	0.25	0
AT2G20330	20.54	3.91132	9.32603	0.190424	0.454042
AT2G20400	5.55556	0	0	0	0
AT2G20495	13.6905	0	3.96825	0	0.289855
AT2G20585	10.3175	1.11111	2.22222	0.107692	0.215385
AT2G20780	23.7037	7.40741	0	0.3125	0
AT2G20790	8.33333	0	1.44928	0	0.173913
AT2G20810	11.1111	0	0	0	0
AT2G20835	8.33333	0	0	0	0
AT2G20850	9.96416	4.44444	2.07049	0.446043	0.207794
AT2G20875	50	0	0	0	0
AT2G20900	16.6667	4.16667	0	0.25	0
AT2G21080	8.58586	0	1.51515	0	0.176471
AT2G21210	7.77053	1.38889	0.37037	0.178738	0.0476635
AT2G21220	7.87037	0	0	0	0
AT2G21230	25	0	7.67544	0	0.307018
AT2G21250	6.54762	0	0	0	0
AT2G21300	6.62055	2.5641	0	0.387294	0
AT2G21350	27.7778	0	3.0303	0	0.109091
AT2G21380	4.7619	0	0	0	0
AT2G21620	10.5882	5.2795	4.7807	0.49862	0.451511
AT2G21630	33.3333	8.21078	11.1111	0.246324	0.333333
AT2G21950	20	0	0	0	0
AT2G21960	4.96892	0	2.24486	0	0.45178
AT2G22010	16.456	4.97928	5.21376	0.302582	0.316831
AT2G22230	8.46154	4.16667	0	0.492424	0
AT2G22450	7.03704	0	3.33333	0	0.473684
AT2G22530	16.6667	3.7037	0	0.222222	0
AT2G22720	10.049	0	3.39854	0	0.338196
AT2G22800	10.7143	0	0	0	0
AT2G22830	33.3333	0	5.55556	0	0.166667
AT2G22870	9.19182	0	1.38889	0	0.1511
AT2G22990	3.88889	0	1.11111	0	0.285714
AT2G23010	16.6667	0	0	0	0
AT2G23130	8.33333	0	0	0	0
AT2G23150	15.873	0	0	0	0
AT2G23170	14.1414	0	0	0	0
AT2G23290	9.56607	1.90476	4.42161	0.199116	0.462218
AT2G23300	21.6667	0	0	0	0
AT2G23370	14.0212	0	2.94486	0	0.21003
AT2G23420	9.39153	0	2.5641	0	0.273023
AT2G23430	7.12085	0	0.469484	0	0.0659308
AT2G23520	20.3326	1.66667	8.66249	0.0819703	0.42604
AT2G23540	16.6667	0	0	0	0
AT2G23610	4.16667	0	0.900901	0	0.216216
AT2G23690	5.19425	0	1.87217	0	0.360431
AT2G23755	16.1905	0	4.23077	0	0.261312
AT2G23840	5.55556	0	0	0	0
AT2G23890	8.33333	0	0	0	0
AT2G23950	24.8575	8.33333	5.12821	0.335244	0.206304
AT2G23985	16.6667	0	4.16667	0	0.25
AT2G24090	4.16667	0	0	0	0
AT2G24350	25	0	0	0	0
AT2G24360	10.5123	3.86013	3.59209	0.367203	0.341705
AT2G24390	8.88889	0	3.0303	0	0.340909
AT2G24530	13.8889	0	0	0	0
AT2G24580	4.7619	0	0	0	0
AT2G24630	29.881	0	0	0	0
AT2G24640	18.7037	8.33333	0	0.445545	0
AT2G24645	11.6667	0	5.55556	0	0.47619
AT2G24790	4.62248	1.6616	0.865801	0.359461	0.187302
AT2G24830	4.18301	0	1.23457	0	0.295139
AT2G24990	28.2513	12.6445	9.57006	0.447575	0.338748
AT2G25010	16.6667	0	0	0	0
AT2G25050	5.55556	0	0	0	0
AT2G25320	3.7037	0	1.75439	0	0.473684
AT2G25430	14.5075	5.35728	4.24671	0.369278	0.292726
AT2G25480	9.09091	3.7037	2.3399	0.407407	0.257389
AT2G25490	5.76135	1.85185	1.54762	0.321426	0.268621
AT2G25530	6.66667	0	0	0	0
AT2G25580	16.6667	0	0	0	0
AT2G25610	6.36364	0	1.75439	0	0.275689
AT2G25620	3.33333	0	0	0	0
AT2G25670	8.11371	2.22222	2.25989	0.273885	0.278527
AT2G25730	6.38889	1.33333	0	0.208696	0
AT2G25740	22.8175	0	8.33333	0	0.365217
AT2G25790	12.037	0	0	0	0
AT2G25830	4.47958	2.22222	0.833333	0.496078	0.186029
AT2G25970	4.16667	0	0	0	0
AT2G26060	8.46561	0	2.89855	0	0.342391
AT2G26100	6.66667	0	0	0	0
AT2G26110	17.2619	2.08333	4.10834	0.12069	0.238001
AT2G26280	7.51633	2.3891	3.37115	0.317855	0.44851
AT2G26460	11.1111	0	0	0	0
AT2G26530	33.3333	0	0	0	0
AT2G26600	7.70609	2.66667	3.42598	0.346047	0.444581
AT2G26680	33.3333	0	6.66667	0	0.2
AT2G26760	33.3333	0	0	0	0
AT2G26800	3.33333	0	0.877193	0	0.263158
AT2G26840	16.6667	0	0	0	0
AT2G26920	3.7037	0	0	0	0
AT2G26990	15.4545	0	1.66667	0	0.107843
AT2G27060	9.16179	3.33333	3.00128	0.36383	0.327586
AT2G27080	15.0794	0	6.66667	0	0.442105
AT2G27090	32.1214	12.2222	8.06303	0.380501	0.251018
AT2G27110	28.4848	0	4.68254	0	0.164387
AT2G27285	4.16667	0	0	0	0
AT2G27350	9.48276	0.512821	2.73079	0.0540793	0.287974
AT2G27770	8.33333	0	0	0	0
AT2G27775	8.11966	0	0	0	0
AT2G27810	4.16667	0	0	0	0
AT2G27970	11.1111	0	0	0	0
AT2G28100	11.1111	0	0	0	0
AT2G28190	23.9601	4.57048	3.34052	0.190754	0.13942
AT2G28230	19.4444	0	7.40741	0	0.380952
AT2G28330	33.3333	0	0	0	0
AT2G28390	8.58586	2.77778	0	0.323529	0
AT2G28520	3.0303	0	0	0	0
AT2G28671	33.3333	0	0	0	0
AT2G28740	10.857	4.16667	1.37472	0.383776	0.12662
AT2G28840	5.52986	1.88297	2.06046	0.34051	0.372607
AT2G28880	16.6667	0	0	0	0
AT2G28890	15.7589	2.38095	5.39683	0.151086	0.342462
AT2G28970	33.3333	0	0	0	0
AT2G28990	33.3333	0	0	0	0
AT2G29360	7.19697	0	0	0	0
AT2G29400	14.6365	6.46146	6.59873	0.441461	0.450839
AT2G29490	11.1111	0	0	0	0
AT2G29510	16.6667	0	0	0	0
AT2G29560	8.33333	0	0	0	0
AT2G29670	11.1111	0	0	0	0
AT2G29700	3.86615	0	1.14943	0	0.297305
AT2G29760	8.33333	0	0	0	0
AT2G29910	11.6684	4.22705	1.66667	0.362265	0.142836
AT2G29970	21.8344	0	4.17973	0	0.191428
AT2G30280	11.1111	0	0	0	0
AT2G30424	8.33333	0	0	0	0
AT2G30440	11.2379	3.80051	4.03626	0.338185	0.359163
AT2G30540	33.3333	0	0	0	0
AT2G30580	22.2222	0	9.52381	0	0.428571
AT2G30590	16.2943	6.54767	5.90733	0.401839	0.36254
AT2G30630	33.3333	0	0	0	0
AT2G30695	3.7037	0	0	0	0
AT2G30880	12.5541	2.77778	2.5641	0.221264	0.204244
AT2G30960	18.6508	0	0	0	0
AT2G30990	27.6515	8.33333	8.33333	0.30137	0.30137
AT2G31040	5.1884	0	2.29268	0	0.441887
AT2G31060	41.0256	5.55556	0	0.135417	0
AT2G31110	10	0	0	0	0
AT2G31140	15.873	0	0	0	0
AT2G31160	17.3106	2.38095	2.48988	0.137543	0.143836
AT2G31200	3.88889	0	1.14943	0	0.295567
AT2G31290	11.4286	0	1.11111	0	0.0972222
AT2G31305	7.14286	0	0	0	0
AT2G31390	9.52381	0	3.7037	0	0.388889
AT2G31410	4.7619	0	0	0	0
AT2G31440	6.66667	0	1.33333	0	0.2
AT2G31450	4.16667	0	0	0	0
AT2G31530	3.99557	1.50064	1.45687	0.375575	0.36462
AT2G31560	8.10245	0	1.75547	0	0.216659
AT2G31600	12.6323	0	2.38095	0	0.188482
AT2G31790	8.73954	0	2.42873	0	0.277901
AT2G31820	17.1364	1.51515	5.23569	0.088417	0.30553
AT2G31990	33.3333	0	0	0	0
AT2G32080	4.27006	1.69492	1.26051	0.39693	0.295198
AT2G32100	10.9329	1.96078	2.27273	0.179348	0.20788
AT2G32160	16.6667	0	8.33333	0	0.5
AT2G32170	8.33333	3.7037	0	0.444444	0
AT2G32180	11.746	0	2.77778	0	0.236486
AT2G32230	8.33333	0	0	0	0
AT2G32240	3.79107	0.606061	1.04505	0.159865	0.27566
AT2G32260	3.33196	1.38889	1.07527	0.416838	0.322713
AT2G32410	8.92857	0	0	0	0
AT2G32430	3.7037	0	0	0	0
AT2G32550	11.1111	0	0	0	0
AT2G32850	5.48978	1.78241	1.15957	0.324677	0.211224
AT2G32870	6.66667	0.606061	2.5641	0.0909091	0.384615
AT2G32910	11.1111	0	0	0	0
AT2G32940	11.1111	0	0	0	0
AT2G32970	3.77797	0	0.938967	0	0.248537
AT2G33000	16.6667	0	0	0	0
AT2G33050	3.92157	0	0	0	0
AT2G33170	83.3333	0	0	0	0
AT2G33310	6.66667	0	2.89855	0	0.434783
AT2G33540	22.2222	6.19968	0.555556	0.278986	0.025
AT2G33550	6.06061	0	2.5641	0	0.423077
AT2G33585	3.33333	0	1.38889	0	0.416667
AT2G33630	6.66667	0	0	0	0
AT2G33793	5.12821	0	2.38095	0	0.464286
AT2G33820	33.3333	5.55556	0	0.166667	0
AT2G33830	9.94851	0.816751	2.15558	0.0820978	0.216674
AT2G33835	37.5	0	6.26781	0	0.167142
AT2G34050	16.6667	0	0	0	0
AT2G34310	6.21832	2.37077	3.02313	0.381255	0.486165
AT2G34355	22.1999	2.49243	5.43928	0.112272	0.245013
AT2G34470	10.0478	2.74086	2.08333	0.272781	0.207341
AT2G34720	8.41975	2.15054	3.51448	0.255416	0.417408
AT2G34840	16.6667	0	3.7037	0	0.222222
AT2G34920	13.3333	0	0	0	0
AT2G34960	16.6667	0	0	0	0
AT2G35000	6.66667	0	0	0	0
AT2G35140	16.6667	0	0	0	0
AT2G35155	3.29653	1.24709	1.30062	0.378302	0.394542
AT2G35230	8.33333	0	0	0	0
AT2G35260	5.40086	1.98167	1.84286	0.366917	0.341216
AT2G35300	16.6667	0	0	0	0
AT2G35330	11.6667	0	0	0	0
AT2G35340	9.78836	1.44928	0	0.148061	0
AT2G35430	8.33333	0	0	0	0
AT2G35470	8.96686	0	2.72013	0	0.303353
AT2G35480	33.3333	0	10	0	0.3
AT2G35530	15.7966	0	5.36131	0	0.339397
AT2G35610	3.89744	0	0.854701	0	0.219298
AT2G35620	6.01852	0	0	0	0
AT2G35635	4.22078	1.6062	1.78437	0.380545	0.422759
AT2G35680	5.99625	1.89153	1.40018	0.315453	0.233509
AT2G35720	16.6667	0	5.55556	0	0.333333
AT2G35795	5.17544	0	0	0	0
AT2G35850	4.7619	0	0	0	0
AT2G35880	30.6638	0	11.9744	0	0.390506
AT2G35900	3.0303	1.33333	0	0.44	0
AT2G35920	7.32601	0	1.75439	0	0.239474
AT2G35940	3.18485	0	1.28553	0	0.403638
AT2G35960	8.58586	0	1.96078	0	0.228374
AT2G36000	13.1766	3.10091	3.57647	0.235335	0.271427
AT2G36030	33.3333	0	0	0	0
AT2G36145	3.7037	0	0	0	0
AT2G36200	5.55556	0	0	0	0
AT2G36320	9.58606	0	3.50877	0	0.366029
AT2G36340	11.1111	0	0	0	0
AT2G36360	10.6481	4.54545	0	0.426877	0
AT2G36480	3.33333	0	0	0	0
AT2G36500	66.6667	0	0	0	0
AT2G36680	16.6667	0	0	0	0
AT2G36770	16.6667	0	0	0	0
AT2G36810	5.94967	1.62569	2.63947	0.273241	0.443633
AT2G36885	4.7619	0	0	0	0
AT2G36960	33.3333	0	0	0	0
AT2G37110	7.3183	0.555556	3.57781	0.0759132	0.488885
AT2G37120	5.78704	0	1.14943	0	0.198621
AT2G37180	4.16667	0	0	0	0
AT2G37230	8.33333	0	0	0	0
AT2G37300	33.3333	0	6.08466	0	0.18254
AT2G37450	11.5042	0	1.4857	0	0.129144
AT2G37550	6.66667	0	0	0	0
AT2G37590	8.33333	0	0	0	0
AT2G37650	26.3636	11.1111	0	0.421456	0
AT2G37740	33.3333	0	0	0	0
AT2G37930	25	11.1111	0	0.444444	0
AT2G37980	22.2222	0	0	0	0
AT2G38000	6.66667	0	0	0	0
AT2G38120	6.66667	0	0	0	0
AT2G38180	13.3333	0	0	0	0
AT2G38280	6.91364	0.925926	0.951041	0.133927	0.13756
AT2G38370	8.33333	0	0	0	0
AT2G38410	19.4639	3.80698	7.25892	0.195592	0.372943
AT2G38470	16.6667	0	0	0	0
AT2G38580	8.33333	0	0	0	0
AT2G38695	6.66667	0	0	0	0
AT2G38730	3.92157	0	0	0	0
AT2G38880	6.19883	1.11111	1.06491	0.179245	0.171792
AT2G38940	11.1111	0	0	0	0
AT2G39000	3.33333	0	0	0	0
AT2G39080	14.6011	0	3.7037	0	0.253659
AT2G39100	11.1111	0	0	0	0
AT2G39220	41.6667	16.6667	5.55556	0.4	0.133333
AT2G39420	33.3333	0	0	0	0
AT2G39435	11.1111	0	0	0	0
AT2G39445	33.3333	0	0	0	0
AT2G39450	5.22962	2.46416	1.51822	0.471193	0.290311
AT2G39560	12.9167	0	2.77778	0	0.215054
AT2G39700	4.90713	0.724638	1.97383	0.14767	0.402237
AT2G39705	5.55556	0	0	0	0
AT2G39720	4.7619	0	0	0	0
AT2G39810	6.66446	1.67499	0.907511	0.251332	0.136172
AT2G39870	9.86607	4.18744	3.82084	0.424428	0.387271
AT2G39930	11.5741	2.5641	2.38095	0.221538	0.205714
AT2G39950	9.52381	0	1.96078	0	0.205882
AT2G40020	4.98188	0	0.207039	0	0.0415584
AT2G40240	33.3333	0	0	0	0
AT2G40320	33.3333	0	0	0	0
AT2G40420	20.8995	0	7.74038	0	0.370363
AT2G40510	3.77879	0	0.546448	0	0.144609
AT2G40520	33.3333	0	7.79221	0	0.233766
AT2G40550	8.33333	0	0	0	0
AT2G40650	9.0343	3.48027	3.38928	0.385228	0.375157
AT2G40670	33.3333	0	0	0	0
AT2G40690	3.85802	0	0.438596	0	0.113684
AT2G40780	33.3333	0	0	0	0
AT2G40815	17.9423	3.42262	4.32768	0.190757	0.2412
AT2G40860	8.46154	3.0303	0	0.358127	0
AT2G40930	40	0	3.7037	0	0.0925926
AT2G41000	21.9577	4.44444	8.74352	0.20241	0.398199
AT2G41070	16.6667	3.50877	0	0.210526	0
AT2G41082	44.4444	7.40741	6.25	0.166667	0.140625
AT2G41170	15.5844	6.66667	6.84524	0.427778	0.439236
AT2G41200	50	0	0	0	0
AT2G41220	10.4762	0	4.16667	0	0.397727
AT2G41310	10.8469	1.76519	1.57257	0.162737	0.144979
AT2G41342	33.3333	0	0	0	0
AT2G41440	50	6.66667	0	0.133333	0
AT2G41500	5.55556	0	2.5641	0	0.461538
AT2G41505	33.3333	2.77778	2.38095	0.0833333	0.0714286
AT2G41530	9.76431	0	0	0	0
AT2G41550	33.3333	0	0	0	0
AT2G41620	4.99109	2.49094	1.97783	0.499078	0.396272
AT2G41760	5.55556	0	0	0	0
AT2G41835	25	0	12.2222	0	0.488889
AT2G41880	8.33333	0	0	0	0
AT2G41890	40.812	0	3.88889	0	0.095288
AT2G41900	10.7705	4.94505	4.55967	0.459128	0.423347
AT2G42065	33.3333	0	0	0	0
AT2G42260	4.16667	0	0	0	0
AT2G42290	8.33333	0	1.44928	0	0.173913
AT2G42300	24.0476	7.32601	3.95999	0.304646	0.164673
AT2G42390	6.66667	0	2.77778	0	0.416667
AT2G42620	11.731	4.16667	4.55638	0.355185	0.388406
AT2G42680	5.55556	1.85185	2.29885	0.333333	0.413793
AT2G42920	63.8889	4.16667	8.33333	0.0652174	0.130435
AT2G43100	16.6667	0	0	0	0
AT2G43110	14.8148	0	5.55556	0	0.375
AT2G43190	5.55556	0	0	0	0
AT2G43290	19.6429	0	4.10557	0	0.209011
AT2G43330	5.41667	0	0	0	0
AT2G43340	7.06392	2.66186	1.39011	0.376825	0.196791
AT2G43400	6.66667	0	0	0	0
AT2G43500	24.5238	0	3.33333	0	0.135922
AT2G43560	3.0303	0	1.11111	0	0.366667
AT2G43590	3.88889	1.66667	0	0.428571	0
AT2G43650	3.7037	0	1.75439	0	0.473684
AT2G43700	16.6667	0	0	0	0
AT2G43780	8.33333	0	0	0	0
AT2G44010	33.3333	0	0	0	0
AT2G44090	12.5	2.22222	3.33333	0.177778	0.266667
AT2G44130	17.3106	0	4.31235	0	0.249116
AT2G44150	13.8889	0	0	0	0
AT2G44190	33.3333	0	0	0	0
AT2G44290	7.22027	0	1.37823	0	0.190884
AT2G44420	22.2222	0	0	0	0
AT2G44440	16.6667	0	6.66667	0	0.4
AT2G44490	3.0303	0	0	0	0
AT2G44500	3.83772	0	0	0	0
AT2G44520	16.6667	0	0	0	0
AT2G44530	6.53843	2.32372	0.982949	0.355394	0.150334
AT2G44600	40.2116	0	12.2222	0	0.303947
AT2G44660	9.78836	2.69405	1.04167	0.27523	0.106419
AT2G44730	17.9326	1.51515	4.06872	0.0844913	0.226889
AT2G44820	8.88889	2.77778	3.7037	0.3125	0.416667
AT2G44830	24.0741	0	2.77778	0	0.115385
AT2G44910	13.8889	0	0	0	0
AT2G44950	8.46154	0	0.877193	0	0.103668
AT2G45030	16.6667	0	0	0	0
AT2G45200	7.54039	1.35802	3.32353	0.1801	0.440763
AT2G45460	8.88889	2.38095	3.0303	0.267857	0.340909
AT2G45470	3.13546	1.19048	1.22077	0.379681	0.389342
AT2G45500	11.1111	0	0	0	0
AT2G45640	4.35351	0.628931	1.96078	0.144465	0.450391
AT2G45670	10.7715	2.77123	4.31008	0.257275	0.400139
AT2G45770	5.55556	2.02279	0.680272	0.364103	0.122449
AT2G45850	12.3738	1.04167	5.95748	0.0841831	0.481459
AT2G45920	4.7619	1.23457	0	0.259259	0
AT2G45950	11.2698	1.66667	2.26054	0.147887	0.200583
AT2G45970	16.6667	0	0	0	0
AT2G46060	16.6667	0	0	0	0
AT2G46160	16.6667	0	0	0	0
AT2G46200	5.55556	0	0	0	0
AT2G46220	3.74889	1.73366	1.014	0.462447	0.270481
AT2G46270	10.8286	3.50877	4.82527	0.324029	0.445605
AT2G46310	10.6838	3.7037	3.08642	0.346667	0.288889
AT2G46340	10.5774	2.68036	2.8157	0.253405	0.2662
AT2G46535	13.3333	0	0	0	0
AT2G46600	5.55556	0	1.75439	0	0.315789
AT2G46610	4.7619	0	0	0	0
AT2G46620	7.84314	0	3.1746	0	0.404762
AT2G46650	11.1262	1.8096	2.58892	0.162643	0.232687
AT2G46680	10.6844	2.50726	4.16571	0.234666	0.389888
AT2G46690	4.10355	1.98973	1.05391	0.484882	0.256828
AT2G46900	38.0952	8.33333	6.50794	0.21875	0.170833
AT2G46940	34.4444	0	0	0	0
AT2G47000	38.3333	16.6667	9.52381	0.434783	0.248447
AT2G47060	6.36364	0	0	0	0
AT2G47160	6.66667	0	2.22222	0	0.333333
AT2G47180	4.16667	0	0	0	0
AT2G47370	5.55556	0	0	0	0
AT2G47420	21.6667	0	0	0	0
AT2G47440	17.28	5.54029	5.54597	0.320618	0.320947
AT2G47450	3.58475	0.854701	1.02801	0.238427	0.286775
AT2G47460	33.3333	0	0	0	0
AT2G47490	6.66667	0	0	0	0
AT2G47580	8.33333	0	2.22222	0	0.266667
AT2G47620	16.6667	0	0	0	0
AT2G47750	13.0952	5.59211	4.16667	0.427033	0.318182
AT2G47820	32.7778	0	4.16667	0	0.127119
AT2G47830	56.6667	9.97151	12.3016	0.175968	0.217087
AT2G47850	10.8333	0	0	0	0
AT2G47860	46.6667	0	0	0	0
AT2G47890	27.7778	0	0	0	0
AT2G47960	6.85046	0	2.34568	0	0.342412
AT2G48000	37.5	0	4.7619	0	0.126984
AT2G48010	6.66667	0	0	0	0
AT2G48030	16.6667	0	2.08333	0	0.125
AT2G48160	6.69211	3.11021	1.42173	0.464757	0.212449
AT3G01040	5.55556	0	0	0	0
AT3G01060	8.3424	1.67702	3.53855	0.201024	0.424165
AT3G01220	33.3333	0	0	0	0
AT3G01350	14.6825	4.36508	0	0.297297	0
AT3G01400	4.14967	1.53439	0.914813	0.369762	0.220454
AT3G01435	22.2222	0	3.7037	0	0.166667
AT3G01590	11.1765	1.6902	3.48614	0.151229	0.311918
AT3G01650	6.66667	0	0	0	0
AT3G01680	22.2222	0	4.16667	0	0.1875
AT3G01770	16.6667	0	8.33333	0	0.5
AT3G01780	24.6032	0	0	0	0
AT3G01810	13.5737	2.38095	3.75951	0.175409	0.27697
AT3G01860	3.04388	0	0.628931	0	0.206621
AT3G02020	10.7308	2.38095	1.33333	0.221881	0.124253
AT3G02050	21.9577	0	1.66667	0	0.0759036
AT3G02060	3.80247	0	0.617284	0	0.162338
AT3G02130	28.6111	0	0	0	0
AT3G02160	13.3333	0	0	0	0
AT3G02180	5.62072	0	1.79924	0	0.320109
AT3G02250	34.4444	0	11.1111	0	0.322581
AT3G02290	25.2674	0	3.48933	0	0.138096
AT3G02400	8.33333	0	0	0	0
AT3G02420	4.7619	0	0	0	0
AT3G02460	35.2101	12.5926	12.9365	0.357642	0.367409
AT3G02560	6.29984	0	0.628931	0	0.0998328
AT3G02570	8.33333	0	0	0	0
AT3G02580	19.4444	0	0	0	0
AT3G02600	4.45665	2.22222	1.04167	0.49863	0.233733
AT3G02650	8.33333	0	0	0	0
AT3G02660	8.33333	0	0	0	0
AT3G02740	8.33333	0	0	0	0
AT3G02750	15.5574	3.0303	6.45342	0.194782	0.414813
AT3G02850	16.6667	0	0	0	0
AT3G02920	21.6667	0	0	0	0
AT3G02980	33.3333	0	0	0	0
AT3G03040	6.66667	2.08333	0	0.3125	0
AT3G03140	34.6969	3.33333	2.22469	0.0960702	0.064118
AT3G03190	33.3333	0	0	0	0
AT3G03220	11.1111	0	0	0	0
AT3G03270	33.3333	0	0	0	0
AT3G03340	16.8307	1.57407	4.28384	0.0935242	0.254526
AT3G03460	10.5556	0	3.04388	0	0.288368
AT3G03490	6.72269	0	1.96078	0	0.291667
AT3G03560	8.33333	0	0	0	0
AT3G03750	23.2804	6.66667	7.40741	0.286364	0.318182
AT3G03790	11.396	0	0	0	0
AT3G03820	8.8904	1.85185	0.574713	0.208298	0.0646442
AT3G03830	16.6667	0	8.33333	0	0.5
AT3G03840	17.1296	0	3.7037	0	0.216216
AT3G03850	30.9524	0	0	0	0
AT3G03860	8.92857	3.33333	2.5641	0.373333	0.287179
AT3G03970	16.6667	0	0	0	0
AT3G03990	17.4941	7.0303	1.82319	0.401867	0.104217
AT3G04080	33.3333	6.66667	0	0.2	0
AT3G04130	11.4774	2.22222	5.68182	0.193617	0.495044
AT3G04460	22.6233	2.5641	8.7963	0.113339	0.388816
AT3G04550	7.22483	0	3.00574	0	0.416029
AT3G04560	33.3333	0	0	0	0
AT3G04580	13.3333	0	0	0	0
AT3G04670	13.0193	5.67787	4.62313	0.436111	0.355098
AT3G04760	4.09692	1.24658	1.35636	0.304271	0.331067
AT3G04910	10.7143	0	5.12821	0	0.478632
AT3G04980	8.33333	0	0	0	0
AT3G05010	16.7949	4.7619	6.44564	0.283533	0.383786
AT3G05090	18.6012	3.83772	3.61552	0.206316	0.19437
AT3G05140	33.3333	0	0	0	0
AT3G05190	11.4286	0	4.16667	0	0.364583
AT3G05250	16.6667	0	0	0	0
AT3G05270	12.0118	0.546448	2.934	0.0454927	0.244261
AT3G05280	5.26316	0	0.512821	0	0.0974359
AT3G05290	6.12745	0	0.900901	0	0.147027
AT3G05320	33.3333	0	0	0	0
AT3G05327	16.6667	0	0	0	0
AT3G05350	4.7619	1.85185	0	0.388889	0
AT3G05400	11.1111	0	0	0	0
AT3G05480	17.7778	0	2.77778	0	0.15625
AT3G05530	9.78261	2.08333	3.26954	0.212963	0.334219
AT3G05580	16.6667	0	0	0	0
AT3G05750	22.2222	0	0	0	0
AT3G05940	14.442	2.76545	5.43028	0.191487	0.376006
AT3G05970	8.33333	0	0	0	0
AT3G06020	33.3333	0	0	0	0
AT3G06150	7.94052	3.77288	3.75441	0.475143	0.472817
AT3G06180	14.9733	2.38095	2.92063	0.159014	0.195057
AT3G06250	8.33333	0	0	0	0
AT3G06350	15.0794	0	0	0	0
AT3G06400	3.0303	0	0	0	0
AT3G06410	6.66667	3.0303	1.51515	0.454545	0.227273
AT3G06480	13.3333	0	0	0	0
AT3G06490	16.6667	0	0	0	0
AT3G06540	8.19054	2.17391	1.95942	0.265417	0.239229
AT3G06570	6.66667	0	0	0	0
AT3G06590	16.8933	6.16259	5.95188	0.364794	0.352322
AT3G06780	34.8148	0	2.22222	0	0.0638298
AT3G06850	8.21078	0	1.87831	0	0.228761
AT3G06868	15	0	0	0	0
AT3G06880	8.33333	0	0	0	0
AT3G06910	5.55556	0	0	0	0
AT3G06930	5.80808	2.22222	0	0.382609	0
AT3G06980	4.2328	1.11111	0.793651	0.2625	0.1875
AT3G07060	16.6667	0	0	0	0
AT3G07160	4.7228	1.42857	2.07586	0.302484	0.439541
AT3G07220	4.16667	0	0	0	0
AT3G07290	5.55556	0	0	0	0
AT3G07300	4.00966	0	0.833333	0	0.207831
AT3G07390	3.51871	0	0.574713	0	0.163331
AT3G07460	9.08425	1.96078	3.60219	0.215844	0.396531
AT3G07470	3.7037	1.23457	0.529101	0.333333	0.142857
AT3G07500	33.3333	0	0	0	0
AT3G07550	6.66667	0	0	0	0
AT3G07565	12.6716	2.77778	3.0288	0.219213	0.239023
AT3G07590	8.64704	2.53511	2.37755	0.293176	0.274956
AT3G07630	27.7778	5.55556	4.16667	0.2	0.15
AT3G07670	7.22222	3.18519	0.490196	0.441026	0.0678733
AT3G07730	33.3333	0	0	0	0
AT3G07750	26.1905	0	0	0	0
AT3G07880	4.16667	0	1.5873	0	0.380952
AT3G07910	9.30205	0	3.06122	0	0.329091
AT3G07980	16.6667	0	0	0	0
AT3G08020	9.31078	1.66667	2.0202	0.179004	0.216975
AT3G08505	30.3704	4.94505	10.4536	0.162825	0.344205
AT3G08660	5.55556	0	0	0	0
AT3G08680	9.09091	0	1.51515	0	0.166667
AT3G08947	5.55556	0	0	0	0
AT3G08960	29.1667	8.83191	7.87037	0.302808	0.269841
AT3G08970	5.60743	0	0	0	0
AT3G08980	29.3297	0	3.125	0	0.106547
AT3G09000	6.66667	0	0	0	0
AT3G09040	8.33333	0	0	0	0
AT3G09060	44.4444	11.1111	17.7778	0.25	0.4
AT3G09070	11.8021	5.55556	4.45263	0.470728	0.377276
AT3G09090	3.33333	0	0	0	0
AT3G09162	4.7619	0	0	0	0
AT3G09300	8.33333	0	0	0	0
AT3G09320	4.7619	0	2.22222	0	0.466667
AT3G09360	9.0812	0	3.84615	0	0.423529
AT3G09370	22.2222	0	0	0	0
AT3G09410	5.00938	0.680272	2.40901	0.1358	0.480899
AT3G09520	16.6667	0	5.55556	0	0.333333
AT3G09540	6.66667	0	0	0	0
AT3G09650	9.52381	0	0	0	0
AT3G09670	33.3333	0	0	0	0
AT3G09700	4.16667	0	0	0	0
AT3G09850	12.3347	0	2.6426	0	0.214242
AT3G09870	33.3333	0	0	0	0
AT3G09880	6.17284	0	1.84343	0	0.298636
AT3G09910	4.16667	0	0	0	0
AT3G09920	25.6944	0	7.5	0	0.291892
AT3G10040	33.3333	0	0	0	0
AT3G10270	12.5584	3.43915	2.84498	0.273852	0.22654
AT3G10330	16.6667	8.33333	0	0.5	0
AT3G10360	16.6667	0	0	0	0
AT3G10405	6.08466	1.66667	2.62238	0.273913	0.430982
AT3G10440	8.33333	0	2.77778	0	0.333333
AT3G10480	16.6667	0	0	0	0
AT3G10540	13.6752	0	0	0	0
AT3G10550	35.5556	0	8.33333	0	0.234375
AT3G10630	6.66667	0	2.77778	0	0.416667
AT3G10740	6.66667	0	0	0	0
AT3G10760	20.3836	8.46774	9.52827	0.415419	0.467448
AT3G10810	5.15159	2.34183	2.32609	0.454583	0.451528
AT3G10820	22.2222	0	0	0	0
AT3G10870	11.1111	0	0	0	0
AT3G10970	12.3073	0	3.0303	0	0.24622
AT3G10980	11.1111	3.0303	4.7619	0.272727	0.428571
AT3G11070	3.7037	0	0	0	0
AT3G11210	6.61325	2.08333	0	0.315024	0
AT3G11230	13.0952	0	3.0303	0	0.231405
AT3G11440	4.16667	1.69565	1.38889	0.406957	0.333333
AT3G11470	5.41126	0	1.11111	0	0.205333
AT3G11540	24.0741	0	0	0	0
AT3G11550	11.1111	0	0	0	0
AT3G11580	33.3333	0	0	0	0
AT3G11590	5.12688	1.44928	0.537634	0.282682	0.104866
AT3G11730	9.54823	3.0303	1.66667	0.317368	0.174552
AT3G11745	8.33333	0	0	0	0
AT3G11880	11.7949	5.41126	2.77778	0.45878	0.235507
AT3G11900	14.8716	6.42038	5.02826	0.43172	0.338111
AT3G11964	12.2222	0	4.16667	0	0.340909
AT3G12150	21.4286	8.46561	0	0.395062	0
AT3G12300	15.0794	0	6.54762	0	0.434211
AT3G12345	3.00425	0	1.19942	0	0.39924
AT3G12360	5.48746	1.31132	1.80387	0.238967	0.328725
AT3G12380	8.33333	0	0	0	0
AT3G12400	11.8182	4.7619	4.28529	0.40293	0.362602
AT3G12550	4.7619	0	2.08333	0	0.4375
AT3G12560	16.6667	0	0	0	0
AT3G12590	6.71429	0	0	0	0
AT3G12620	17.7778	0	0	0	0
AT3G12630	7.53968	1.19048	2.38636	0.157895	0.316507
AT3G12640	8.33333	0	0	0	0
AT3G12810	16.6667	0	4.7619	0	0.285714
AT3G12820	11.1111	0	0	0	0
AT3G12870	33.3333	0	0	0	0
AT3G12920	22.2099	6.79853	4.92706	0.306103	0.221841
AT3G12940	17.7778	0	2.77778	0	0.15625
AT3G13000	3.7037	0	0	0	0
AT3G13090	33.3333	5.68182	0	0.170455	0
AT3G13190	15.9701	4.92142	5.31571	0.308165	0.332854
AT3G13222	6.36364	0	1.19048	0	0.187075
AT3G13235	6.66667	0	0	0	0
AT3G13300	7.40741	0	0	0	0
AT3G13310	11.1111	0	0	0	0
AT3G13330	13.8889	5.55556	0	0.4	0
AT3G13480	11.1111	0	4.16667	0	0.375
AT3G13490	16.6667	0	0	0	0
AT3G13510	10.6399	4.7619	2.91174	0.447551	0.273662
AT3G13550	11.1111	0	0	0	0
AT3G13620	11.3153	4.16667	2.08333	0.368233	0.184117
AT3G13674	20	9.52381	3.7037	0.47619	0.185185
AT3G13690	21.6171	2.38095	6.99301	0.110142	0.323494
AT3G13730	18.7037	0	9.25926	0	0.49505
AT3G13845	8.8141	0	1.96078	0	0.22246
AT3G13860	4.7619	0	0	0	0
AT3G13970	61.1111	0	16.6667	0	0.272727
AT3G14000	5.55556	0	0	0	0
AT3G14010	10	3.65961	3.88889	0.365961	0.388889
AT3G14050	23.5806	3.7037	3.33333	0.157066	0.141359
AT3G14070	16.6667	0	0	0	0
AT3G14120	3.7037	0	0	0	0
AT3G14172	13.3333	0	0	0	0
AT3G14200	11.2566	0	3.15465	0	0.280248
AT3G14205	13.574	4.50911	3.92259	0.332188	0.288979
AT3G14230	6.70455	2.46017	1.98804	0.366941	0.296521
AT3G14240	5.72003	1.86869	1.717	0.326692	0.300173
AT3G14280	8.33333	0	0	0	0
AT3G14400	16.4875	1.11111	1.96226	0.0673911	0.119015
AT3G14410	3.7037	0	0	0	0
AT3G14540	33.3333	0	0	0	0
AT3G14560	11.1477	1.54193	1.75439	0.138318	0.157377
AT3G14570	33.3333	0	0	0	0
AT3G14610	23.3333	0	0	0	0
AT3G14750	19.9066	4.94505	4.8538	0.248412	0.243828
AT3G14870	31.6667	0	0	0	0
AT3G15095	5.55556	0	0	0	0
AT3G15110	15.2778	0	3.7037	0	0.242424
AT3G15115	25.2525	0	0	0	0
AT3G15180	14.0741	0	0	0	0
AT3G15340	16.6667	0	0	0	0
AT3G15430	4.7619	0	0	0	0
AT3G15480	4.34783	2.08333	1.14943	0.479167	0.264368
AT3G15510	10.4647	1.96581	1.93923	0.187852	0.185311
AT3G15550	16.6667	0	0	0	0
AT3G15750	33.3333	0	0	0	0
AT3G15790	11.3989	3.94022	5.3688	0.345665	0.470991
AT3G15820	23.3333	0	1.96078	0	0.0840336
AT3G15890	16.6667	0	2.5641	0	0.153846
AT3G16060	6.92641	0	1.19048	0	0.171875
AT3G16150	3.7037	0	1.75439	0	0.473684
AT3G16350	13.9035	0	4.12372	0	0.296596
AT3G16410	33.3333	0	0	0	0
AT3G16460	3.5266	1.14943	1.30105	0.32593	0.368925
AT3G16560	7.00855	0	0.877193	0	0.12516
AT3G16620	33.3333	4.7619	0	0.142857	0
AT3G16710	25	8.33333	0	0.333333	0
AT3G16740	33.3333	11.1111	0	0.333333	0
AT3G16760	7.08887	1.75439	1.79991	0.247485	0.253906
AT3G16785	11.1111	4.7619	3.33333	0.428571	0.3
AT3G16860	50	0	0	0	0
AT3G16940	10.3497	2.31936	4.81339	0.2241	0.465077
AT3G16950	4.50581	1.17521	2.1796	0.260822	0.483731
AT3G17000	4.84848	0	2.10181	0	0.433498
AT3G17120	4.16667	0	0	0	0
AT3G17160	3.33333	0	0	0	0
AT3G17170	14.0201	0	4.18564	0	0.298545
AT3G17205	12.3106	1.44928	0	0.117726	0
AT3G17210	5.48341	0	1.33333	0	0.243158
AT3G17250	15.5556	0	3.84615	0	0.247253
AT3G17280	17.7778	8.33333	0	0.46875	0
AT3G17310	12.5	0	2.08333	0	0.166667
AT3G17360	8.33333	0	0	0	0
AT3G17420	4.7619	0	0	0	0
AT3G17450	5.55556	0	0	0	0
AT3G17465	9.52381	0	0	0	0
AT3G17510	8.25811	2.15648	2.10674	0.261135	0.255112
AT3G17600	33.3333	0	0	0	0
AT3G17670	22.2222	0	0	0	0
AT3G17700	16.6667	0	0	0	0
AT3G17810	3.7037	0	0	0	0
AT3G17890	27.7778	0	0	0	0
AT3G17920	7.40741	0	2.08333	0	0.28125
AT3G17950	13.3333	0	3.89318	0	0.291988
AT3G17970	7.57576	0	1.51818	0	0.2004
AT3G18030	11.8175	4.16667	3.04138	0.352585	0.257363
AT3G18035	12.037	0	3.7037	0	0.307692
AT3G18060	3.1339	1.51515	1.04167	0.483471	0.332386
AT3G18140	16.6667	0	0	0	0
AT3G18200	6.66667	0	0	0	0
AT3G18210	5.92105	0	1.5873	0	0.268078
AT3G18230	6.66667	0	2.77778	0	0.416667
AT3G18250	16.6667	0	0	0	0
AT3G18260	6.66667	0	0	0	0
AT3G18310	33.3333	0	0	0	0
AT3G18350	6.66667	0	0	0	0
AT3G18390	20.55	6.99716	8.6686	0.340494	0.421829
AT3G18520	12.5541	0	0	0	0
AT3G18620	13.3333	0	0	0	0
AT3G18690	33.3333	0	0	0	0
AT3G18773	4.94505	0	1.28205	0	0.259259
AT3G18790	11.164	1.51515	2.3669	0.135717	0.212011
AT3G18800	34.4444	0	4.7619	0	0.138249
AT3G18940	7.03704	0	0	0	0
AT3G18950	24.0741	0	5.55556	0	0.230769
AT3G18960	8.33333	0	0	0	0
AT3G19080	23.3333	0	0	0	0
AT3G19100	13.5657	5.68063	3.82044	0.418749	0.281625
AT3G19120	19.2593	0	2.77778	0	0.144231
AT3G19150	6.66667	0	0	0	0
AT3G19184	11.1111	1.51515	0	0.136364	0
AT3G19190	8.33333	0	0	0	0
AT3G19220	13.7037	2.08333	3.02773	0.152027	0.220943
AT3G19290	6.11879	0	2.30629	0	0.376919
AT3G19400	16.6667	0	0	0	0
AT3G19510	17.7309	4.19103	6.7685	0.236369	0.381735
AT3G19553	5.55556	0	0	0	0
AT3G19580	11.1111	0	0	0	0
AT3G19660	18.5185	0	6.26781	0	0.338462
AT3G19680	21.1538	0	3.24448	0	0.153376
AT3G19710	4.1847	0.694444	1.49832	0.165948	0.358046
AT3G19770	13.2441	4.65054	5.41031	0.351139	0.408506
AT3G19830	11.1111	0	0	0	0
AT3G19895	15.2941	0	2.75641	0	0.180227
AT3G19930	5.75685	2.77778	2.66177	0.482517	0.462366
AT3G19990	4.7619	0	0	0	0
AT3G20070	3.0303	0	0	0	0
AT3G20080	25	2.38095	3.0303	0.0952381	0.121212
AT3G20090	6.66667	0	0	0	0
AT3G20100	3.0303	0	1.17218	0	0.38682
AT3G20120	6.08466	1.44928	0.854701	0.238185	0.140468
AT3G20200	6.66667	0	0	0	0
AT3G20280	30	0	0	0	0
AT3G20300	11.1111	0	2.77778	0	0.25
AT3G20310	11.0059	4.58404	3.60496	0.416508	0.327548
AT3G20490	4.7619	0	0	0	0
AT3G20540	4.60317	0	1.5873	0	0.344828
AT3G20640	11.1111	0	0	0	0
AT3G20730	33.3333	0	0	0	0
AT3G20740	4.7619	0	1.19048	0	0.25
AT3G20830	6.26781	0	0	0	0
AT3G20890	21.4286	0	0	0	0
AT3G21060	22.2222	4.7619	0	0.214286	0
AT3G21100	23.6411	2.22222	11.7046	0.0939982	0.495096
AT3G21140	20.8081	5	10	0.240291	0.480583
AT3G21215	11.1111	0	0	0	0
AT3G21230	7.40741	0	0	0	0
AT3G21260	3.0303	0	1.14943	0	0.37931
AT3G21270	4.36364	0	0.833333	0	0.190972
AT3G21290	28.3809	12.5	5.68148	0.440438	0.200187
AT3G21295	19.9096	0	5.36131	0	0.269282
AT3G21330	16.6667	0	0	0	0
AT3G21350	6.66667	0	0	0	0
AT3G21370	16.6667	0	0	0	0
AT3G21390	13.3333	0	5.55556	0	0.416667
AT3G21480	34.7707	4.7619	3.96825	0.136952	0.114126
AT3G21600	10.8466	4	0	0.36878	0
AT3G21610	38.0952	0	4.7619	0	0.125
AT3G21650	11.1111	0	0	0	0
AT3G21740	8.33333	0	0	0	0
AT3G21760	9.54706	1.67084	4.101	0.175011	0.429556
AT3G21780	13.3333	0	1.38889	0	0.104167
AT3G21790	27.7778	10.8225	5.55556	0.38961	0.2
AT3G21890	11.022	1.38889	2.93846	0.126011	0.2666
AT3G22104	3.33333	0	1.19048	0	0.357143
AT3G22180	41.6667	0	0	0	0
AT3G22220	21.4286	0	0	0	0
AT3G22310	6.66667	0	0	0	0
AT3G22330	10.3473	1.44928	3.58157	0.140063	0.346136
AT3G22380	6.9642	1.08016	1.54921	0.155102	0.222454
AT3G22410	33.3333	0	0	0	0
AT3G22420	15.4056	0	3.91841	0	0.254349
AT3G22440	10.235	3.51952	3.73268	0.343869	0.364696
AT3G22470	22.2222	0	0	0	0
AT3G22550	15.2564	0	1.19048	0	0.0780312
AT3G22600	8.33333	0	0	0	0
AT3G22680	50	0	16.6667	0	0.333333
AT3G22790	3.83772	0	0	0	0
AT3G22890	5.89489	1.36714	2.34626	0.23192	0.398016
AT3G22942	12.5	0	2.77778	0	0.222222
AT3G23020	10	0	1.0101	0	0.10101
AT3G23080	22.1316	5.98512	9.1811	0.270434	0.414842
AT3G23160	33.3333	0	0	0	0
AT3G23310	14.1382	0	0	0	0
AT3G23430	69.4444	0	16.6667	0	0.24
AT3G23690	15.1786	7.5	6.01852	0.494118	0.396514
AT3G23730	8.33333	0	0	0	0
AT3G23890	16.6667	0	3.7037	0	0.222222
AT3G23990	11.3095	5.55556	1.66667	0.491228	0.147368
AT3G24030	11.1111	4.16667	0	0.375	0
AT3G24040	7.03704	0	0	0	0
AT3G24140	6.83761	1.66667	0	0.24375	0
AT3G24180	6.37363	0	0	0	0
AT3G24190	4.41919	0	1.23457	0	0.279365
AT3G24200	3.0303	0	0	0	0
AT3G24315	6.66667	0	0	0	0
AT3G24320	16.6667	0	4.16667	0	0.25
AT3G24460	7.02172	2.86772	3.4636	0.408406	0.493269
AT3G24480	8.16227	2.77778	3.56465	0.340319	0.436722
AT3G24670	33.3333	0	0	0	0
AT3G24740	16.6667	0	0	0	0
AT3G24800	33.3333	0	0	0	0
AT3G24840	23.3333	3.33333	4.84848	0.142857	0.207792
AT3G25120	4.54545	0	0	0	0
AT3G25130	3.0303	0	0	0	0
AT3G25210	6.66667	0	0	0	0
AT3G25230	3.26747	0.392157	1.23666	0.120019	0.378477
AT3G25500	9.53216	4.7619	3.5108	0.499562	0.368311
AT3G25560	23.3333	0	0	0	0
AT3G25580	33.3333	0	11.1111	0	0.333333
AT3G25610	11.1111	0	0	0	0
AT3G25670	16.6667	0	0	0	0
AT3G25680	5.55556	1.51515	2.69841	0.272727	0.485714
AT3G25710	8.33333	0	0	0	0
AT3G25717	5.97913	2.17871	2.76505	0.364386	0.46245
AT3G25790	33.3333	0	0	0	0
AT3G25800	8.37218	0	3.33333	0	0.398144
AT3G25840	11.3889	0.47619	4	0.0418118	0.35122
AT3G26000	16.6667	0	0	0	0
AT3G26020	13.6905	0	0	0	0
AT3G26090	50	0	0	0	0
AT3G26210	33.3333	0	0	0	0
AT3G26300	14.4444	0	0	0	0
AT3G26310	26.9841	0	4.16667	0	0.154412
AT3G26380	11.1111	4.7619	0	0.428571	0
AT3G26420	7.76981	1.38889	3.5955	0.178754	0.462752
AT3G26600	46.0866	14.8148	10.0088	0.321456	0.217174
AT3G26630	15.873	0	5.41126	0	0.340909
AT3G26730	3.18182	0.793651	0	0.249433	0
AT3G26780	9.56349	3.0303	2.09119	0.316862	0.218664
AT3G26810	4.16667	0	0	0	0
AT3G26922	50	0	0	0	0
AT3G26932	10.8187	2.77778	3.40762	0.256757	0.314975
AT3G26990	14.2857	0	0	0	0
AT3G27000	3.0303	0	0	0	0
AT3G27010	13.1481	4.44444	4.20635	0.338028	0.31992
AT3G27120	11.1111	0	3.0303	0	0.272727
AT3G27200	6.23932	0	1.5873	0	0.254403
AT3G27210	21.492	7.79233	3.66907	0.362568	0.170718
AT3G27230	13.7383	6.06061	2.19032	0.441145	0.159431
AT3G27260	10.4615	0.952381	2.09995	0.0910364	0.20073
AT3G27280	7.5	3.7037	1.96078	0.493827	0.261438
AT3G27290	33.3333	0	0	0	0
AT3G27320	6.66667	0	0	0	0
AT3G27330	33.3333	8.33333	6.66667	0.25	0.2
AT3G27350	12.8982	4.91123	4.84736	0.380769	0.375817
AT3G27550	21.4286	0	0	0	0
AT3G27630	33.3333	0	0	0	0
AT3G27700	4.16667	0	0	0	0
AT3G27750	6.73401	3.0303	1.11111	0.45	0.165
AT3G27860	33.3333	0	0	0	0
AT3G27906	50	0	0	0	0
AT3G27960	16.2235	2.90381	3.44224	0.178988	0.212177
AT3G28130	5.03511	0	1.24709	0	0.247678
AT3G28450	26.1111	4.7619	7.5	0.182371	0.287234
AT3G28550	6.66667	0	3.0303	0	0.454545
AT3G28690	22.2222	0	2.22222	0	0.1
AT3G28850	33.3333	0	0	0	0
AT3G28875	33.3333	0	0	0	0
AT3G28956	11.1111	0	0	0	0
AT3G29130	3.33333	0	0	0	0
AT3G29310	11.1111	3.7037	2.77778	0.333333	0.25
AT3G29350	10.8225	0	1.44928	0	0.133913
AT3G29590	22.2222	1.75439	8.46561	0.0789474	0.380952
AT3G29770	5.55556	0	0	0	0
AT3G30180	9.2385	1.96078	2.65998	0.212241	0.287923
AT3G30725	33.3333	0	0	0	0
AT3G30775	3.94698	0	1.21951	0	0.308974
AT3G33520	4.7619	0	0	0	0
AT3G42170	6.66667	0	0	0	0
AT3G42950	7.17949	2.5641	2.23214	0.357143	0.310906
AT3G43230	21.1538	5.15873	3.81609	0.243867	0.180397
AT3G43590	5.55556	0	0	0	0
AT3G43610	8.33333	0	0	0	0
AT3G43740	10	0	0	0	0
AT3G43790	33.3333	0	0	0	0
AT3G43800	14.8148	0	2.38095	0	0.160714
AT3G44400	11.1111	0	0	0	0
AT3G44435	5.89744	0	1.99214	0	0.337798
AT3G44480	3.7037	0	0	0	0
AT3G44530	16.6667	0	5.55556	0	0.333333
AT3G44620	8.33333	0	0	0	0
AT3G44730	16.6667	0	6.66667	0	0.4
AT3G44940	50	0	0	0	0
AT3G45100	15.873	1.33333	3.0303	0.084	0.190909
AT3G45160	10.3914	4.2328	2.69981	0.407339	0.259813
AT3G45180	16.6667	0	0	0	0
AT3G45240	4.54545	0	0	0	0
AT3G45610	33.3333	0	0	0	0
AT3G45620	11.1111	0	0	0	0
AT3G45630	12.1782	2.51196	4.67479	0.206268	0.383866
AT3G46100	8.33333	0	0	0	0
AT3G46230	33.3333	0	0	0	0
AT3G46280	33.3333	0	0	0	0
AT3G46450	4.59628	0.647249	1.60583	0.14082	0.349376
AT3G46510	8.83838	0	0	0	0
AT3G46640	9.9537	0	1.07527	0	0.108027
AT3G46650	13.4007	5.85788	2.38095	0.437133	0.177674
AT3G46845	6.84524	0	1.9086	0	0.278822
AT3G46890	33.3333	0	0	0	0
AT3G46900	4.16667	0	0	0	0
AT3G46920	33.3333	0	0	0	0
AT3G46940	5.55556	0	0	0	0
AT3G46960	31.1111	6.66667	3.33333	0.214286	0.107143
AT3G47250	3.7037	0	0	0	0
AT3G47290	16.6667	0	4.7619	0	0.285714
AT3G47430	29.9679	2.08333	4.28571	0.0695187	0.14301
AT3G47460	16.6667	0	0	0	0
AT3G47500	10.3041	3.46485	2.614	0.33626	0.253686
AT3G47620	9.04977	2.38095	2.40031	0.263095	0.265234
AT3G47640	20.6551	5.80808	3.89655	0.281194	0.188649
AT3G47700	41.6667	0	13.8889	0	0.333333
AT3G47800	8.33333	0	3.7037	0	0.444444
AT3G47833	16.6667	0	0	0	0
AT3G47890	16.3564	3.0303	1.28395	0.185267	0.0784983
AT3G47940	8.33333	0	0	0	0
AT3G47980	16.6667	0	0	0	0
AT3G48060	15.0168	0	4.16667	0	0.277466
AT3G48110	4.7619	0	0	0	0
AT3G48185	33.3333	0	0	0	0
AT3G48290	33.3333	0	0	0	0
AT3G48320	33.3333	0	0	0	0
AT3G48330	15	0	4.88215	0	0.325477
AT3G48360	3.44126	1.04167	0.990351	0.302699	0.287787
AT3G48430	15.1852	0	5.73871	0	0.377915
AT3G48440	66.6667	0	16.6667	0	0.25
AT3G48500	7.22222	0	1.75439	0	0.242915
AT3G48540	13.3333	0	0	0	0
AT3G48590	40	15	0	0.375	0
AT3G48720	18.5415	0	5.82575	0	0.314201
AT3G48890	6.66667	0	0	0	0
AT3G48920	16.6667	0	0	0	0
AT3G48940	33.3333	0	0	0	0
AT3G49100	11.1111	0	0	0	0
AT3G49140	4.5977	0	1.7871	0	0.388695
AT3G49160	8.33333	0	2.08333	0	0.25
AT3G49170	33.3333	0	0	0	0
AT3G49180	5.55556	0	0	0	0
AT3G49470	10.5006	3.1746	3.22581	0.302326	0.307202
AT3G49530	14.4841	3.33333	0	0.230137	0
[truncated: 4,113 more rows]
