# Supplementary material for: Regulation of co-translational mRNA decay by PAP and DXO1 in Arabidopsis
Source: BMC Plant Biol. 2025 Feb 18;25:223. doi: 10.1186/s12870-025-06195-5 (PMC11834196; doi:10.1186/s12870-025-06195-5)
Supplement: Supplementary file 11 — Supplementary Material 11: Supplemental Table 3. List of genes identified as co-translational mRNA decay targets in root and targeted by XRN4 and/or FRY1. [file 12870_2025_6195_MOESM11_ESM.xlsx]

## Sheet: Feuil1
gene_id	TSI Root Col0	TSI Root fry1	TSI Root xrn4	Fold change fry1/Col0	Fold change xrn4/Col0
AT1G01110	4.16667	0	0	0	0
AT1G01200	25	0	0	0	0
AT1G01440	5.55556	0	2.22222	0	0.4
AT1G01480	11.1111	0	0	0	0
AT1G01520	6.66667	0	0	0	0
AT1G01610	6.10221	2.5641	2.38095	0.420192	0.390179
AT1G01630	3.33333	0	1.19048	0	0.357143
AT1G01730	4.16667	0	0	0	0
AT1G01770	7.87037	1.28205	1.19048	0.162896	0.151261
AT1G01990	3.7037	0	0	0	0
AT1G02000	22	0	0	0	0
AT1G02070	33.3333	0	0	0	0
AT1G02300	11.1111	0	0	0	0
AT1G02380	6.66667	0	2.38095	0	0.357143
AT1G02400	11.1111	0	3.33333	0	0.3
AT1G02410	3.92157	1.85185	1.63934	0.472222	0.418033
AT1G02475	3.0303	0	0	0	0
AT1G02670	16.6667	0	0	0	0
AT1G02960	5.55556	0	0	0	0
AT1G02970	6.69623	1.23457	0.813008	0.184367	0.121413
AT1G03040	5.22383	1.44493	2.14381	0.276603	0.41039
AT1G03070	3.0303	0	0	0	0
AT1G03230	3.7037	1.75439	0	0.473684	0
AT1G03370	3.0303	0	0	0	0
AT1G03540	25	0	7.87037	0	0.314815
AT1G03840	8.33333	0	0	0	0
AT1G03860	9.7572	2.46488	1.97829	0.252621	0.202752
AT1G04230	6.66667	0	0	0	0
AT1G04390	16.6667	6.06061	0	0.363636	0
AT1G04400	6.35756	2.57937	2.22222	0.405716	0.34954
AT1G04520	6.38889	0	1.96078	0	0.306905
AT1G04530	6.13212	0	0	0	0
AT1G04555	3.0303	0	0	0	0
AT1G04635	4.44444	0	0	0	0
AT1G04760	4.7619	0	0	0	0
AT1G04790	5.63492	0.574713	2.63889	0.101991	0.46831
AT1G04930	16.6667	0	0	0	0
AT1G04970	11.1111	0	0	0	0
AT1G04985	7.67787	2.29885	3.33333	0.299413	0.434148
AT1G05070	33.3333	0	8.33333	0	0.25
AT1G05205	5.12821	0	0	0	0
AT1G05220	8.33333	0	0	0	0
AT1G05380	6.57983	1.34397	1.67971	0.204257	0.255282
AT1G05460	17.8662	0	8.92857	0	0.499748
AT1G05490	11.1111	0	0	0	0
AT1G05610	16.6667	0	0	0	0
AT1G05835	33.3333	0	0	0	0
AT1G05910	5.12821	0	0	0	0
AT1G05940	9.19582	2.87289	3.87154	0.312412	0.42101
AT1G05950	17.7778	0	0	0	0
AT1G05970	11.1111	0	0	0	0
AT1G06010	4.7619	0	0	0	0
AT1G06148	33.3333	0	0	0	0
AT1G06150	6.66667	1.33333	0	0.2	0
AT1G06170	33.3333	0	0	0	0
AT1G06180	11.1111	4.7619	0	0.428571	0
AT1G06310	33.3333	0	0	0	0
AT1G06660	5.55556	0	0	0	0
AT1G06670	6.66667	0	0	0	0
AT1G06710	30.5556	4.16667	14.4444	0.136364	0.472727
AT1G06720	3.29412	0	1.38889	0	0.421627
AT1G06780	15.0794	1.85185	6.06061	0.122807	0.401914
AT1G06850	11.1111	0	0	0	0
AT1G06870	3.33945	1.23457	1.16959	0.369692	0.350235
AT1G07135	8.33333	0	3.33333	0	0.4
AT1G07170	6.06061	0	2.22222	0	0.366667
AT1G07200	6.09946	1.81969	0.555556	0.298336	0.0910828
AT1G07320	8.09524	0	0	0	0
AT1G07360	7.72283	0	0	0	0
AT1G07430	33.3333	0	0	0	0
AT1G07550	38.8889	16.6667	11.1111	0.428571	0.285714
AT1G07560	3.73016	0	0	0	0
AT1G07670	3.7037	0	0	0	0
AT1G07780	19.4444	0	3.0303	0	0.155844
AT1G07970	28.8095	8.58586	12.963	0.298022	0.449954
AT1G08010	5.73099	0	2.22222	0	0.387755
AT1G08250	6.66667	0	0	0	0
AT1G08310	33.3333	0	0	0	0
AT1G08380	9.52381	0	0	0	0
AT1G08470	16.6667	0	0	0	0
AT1G08540	4.80062	0	1.80928	0	0.376885
AT1G08550	4.16667	0	0	0	0
AT1G08580	3.5698	1.51515	1.19186	0.424436	0.333873
AT1G08610	28.8889	0	0	0	0
AT1G08900	41.6667	0	0	0	0
AT1G08910	6.66667	0	0	0	0
AT1G08960	6.06061	2.38095	1.04167	0.392857	0.171875
AT1G09050	23.3333	11.1111	0	0.47619	0
AT1G09140	3.00457	0.721361	0.982951	0.240088	0.327152
AT1G09160	8.38105	3.7963	1.29696	0.452962	0.154749
AT1G09250	9.97151	0	0	0	0
AT1G09300	4.16667	0	0	0	0
AT1G09350	33.3333	0	0	0	0
AT1G09520	7.69231	0	3.7037	0	0.481481
AT1G09810	3.0303	0	0	0	0
AT1G09830	3.0303	0	0	0	0
AT1G09980	14.5635	6.67915	6.99141	0.458623	0.480064
AT1G09995	9.09091	0	1.85185	0	0.203704
AT1G10030	5.55556	0	0	0	0
AT1G10040	4.7619	0	0	0	0
AT1G10060	6.66667	0	0	0	0
AT1G10090	17.9654	4.88215	5.73099	0.271754	0.319002
AT1G10170	9.56522	3.81264	1.14943	0.398594	0.120167
AT1G10210	28.7302	0	0	0	0
AT1G10240	16.6667	0	0	0	0
AT1G10280	15	0	0	0	0
AT1G10417	16.6667	0	0	0	0
AT1G10460	16.6667	0	0	0	0
AT1G10522	4.7619	0	2.08333	0	0.4375
AT1G10630	5.50551	0	0.925926	0	0.168182
AT1G10720	8.26958	1.93167	3.28199	0.233587	0.396876
AT1G10820	6.66667	0	0	0	0
AT1G10830	23.3333	0	0	0	0
AT1G10970	4.16667	0	0	0	0
AT1G11000	27.7778	0	11.1111	0	0.4
AT1G11050	10.3704	0	0	0	0
AT1G11060	6.11111	0	1.75439	0	0.287081
AT1G11210	11.6162	0	4.7619	0	0.409938
AT1G11320	16.6667	0	0	0	0
AT1G11380	17.2133	3.33333	5.59696	0.193648	0.325153
AT1G11390	16.6667	0	0	0	0
AT1G11410	6.66667	0	0	0	0
AT1G11540	33.3333	0	0	0	0
AT1G11600	11.1111	0	0	0	0
AT1G11700	9.06433	0	1.5873	0	0.175115
AT1G11710	6.66667	1.28205	0	0.192308	0
AT1G11720	7.53968	3.7037	1.75439	0.491228	0.232687
AT1G11790	11.0113	2.72222	1.55039	0.247222	0.1408
AT1G11870	6.66667	0	0	0	0
AT1G11900	11.1111	0	0	0	0
AT1G11940	4.16667	0	0	0	0
AT1G12010	3.77569	0	0	0	0
AT1G12040	12.0137	4.2328	5.55556	0.352332	0.462435
AT1G12160	4.93782	1.59404	2.16675	0.322823	0.438808
AT1G12200	8.50794	0	0.813008	0	0.0955588
AT1G12450	5.41126	0	0	0	0
AT1G12560	26.1905	6.66667	0	0.254545	0
AT1G12800	3.7037	0	0	0	0
AT1G12830	9.52381	0	0	0	0
AT1G12860	33.3333	0	0	0	0
AT1G12880	33.3333	0	0	0	0
AT1G12910	5.55556	1.66667	0	0.3	0
AT1G12950	13.3333	0	0	0	0
AT1G13000	7.21212	0	0	0	0
AT1G13160	16.6667	0	0	0	0
AT1G13180	9.78632	2.5641	0	0.262009	0
AT1G13195	6.06061	0	1.51515	0	0.25
AT1G13250	8.97149	3.67106	3.59195	0.409191	0.400374
AT1G13310	11.1111	1.66667	0	0.15	0
AT1G13330	13.3333	0	1.96078	0	0.147059
AT1G13410	16.6667	0	0	0	0
AT1G13480	16.6667	0	0	0	0
AT1G13600	15	0	0	0	0
AT1G13820	4.16667	0	0	0	0
AT1G13880	3.48933	0	0.877193	0	0.251393
AT1G13900	11.2121	0	0	0	0
AT1G13960	24.5277	10.6718	11.4138	0.43509	0.465342
AT1G14185	3.44828	0	0.793651	0	0.230159
AT1G14290	6.8743	2.84848	2	0.414367	0.290939
AT1G14300	8.33333	0	0	0	0
AT1G14360	4.74334	0	1.23457	0	0.260274
AT1G14460	6.11111	0	0	0	0
AT1G14580	16.6667	0	0	0	0
AT1G14590	8.33333	0	0	0	0
AT1G14630	20.3728	3.67063	6.14379	0.180174	0.301569
AT1G14642	16.6667	0	0	0	0
AT1G14860	5.71205	1.11111	2.63881	0.19452	0.461971
AT1G14910	13.6752	3.7037	0	0.270833	0
AT1G15050	11.1111	0.542005	0	0.0487805	0
AT1G15080	25	0	0	0	0
AT1G15130	6.4716	0	1.21212	0	0.187299
AT1G15140	3.0303	0	0	0	0
AT1G15170	11.1111	0	0	0	0
AT1G15415	33.3333	0	0	0	0
AT1G15430	24.4444	0	4.16667	0	0.170455
AT1G15760	4.7619	0	0	0	0
AT1G15940	14.9206	4.6176	0	0.309478	0
AT1G15970	13.8889	0	0	0	0
AT1G16000	3.18544	1.3506	1.04503	0.423992	0.328065
AT1G16020	7.27424	0	3.59848	0	0.494689
AT1G16022	4.16667	0	0	0	0
AT1G16120	7.36591	1.96078	0.952381	0.266197	0.129296
AT1G16150	3.7037	0	0	0	0
AT1G16270	12.3284	3.7037	4.14634	0.300421	0.336325
AT1G16280	7.40741	0	0	0	0
AT1G16400	11.3655	3.21685	4.38529	0.283038	0.385844
AT1G16480	16.6667	0	0	0	0
AT1G16520	4.12602	1.23457	0	0.299215	0
AT1G16560	7.60494	2.66667	3.33456	0.350649	0.438473
AT1G16630	4.42105	0	1.23457	0	0.279248
AT1G16650	11.1111	2.38095	0	0.214286	0
AT1G16930	16.6667	0	0	0	0
AT1G17090	4.7619	0	0	0	0
AT1G17110	8.65801	1.75439	3.89744	0.202632	0.450154
AT1G17130	6.61376	0	1.23457	0	0.186667
AT1G17145	6.0303	0.387597	2.38095	0.0642749	0.394831
AT1G17210	12.421	4.16667	2.08333	0.335453	0.167726
AT1G17230	9.11172	0	2.22222	0	0.243886
AT1G17455	7.67974	3.7037	1.66667	0.48227	0.217021
AT1G17560	16.6667	0	0	0	0
AT1G17580	4.0404	1.66667	0.952381	0.4125	0.235714
AT1G17590	50	0	0	0	0
AT1G17744	16.6667	0	0	0	0
AT1G17750	5.55556	0	0	0	0
AT1G17820	4.33007	0	0	0	0
AT1G17850	13.8889	0	0	0	0
AT1G17930	13.6752	2.08333	6.1553	0.152344	0.450107
AT1G18160	5.13524	1.81764	2.48113	0.353955	0.483157
AT1G18180	6.66667	0	0	0	0
AT1G18200	8.33333	0	0	0	0
AT1G18485	23.3333	7.01467	0	0.300629	0
AT1G18500	8.99526	0	3.7037	0	0.411739
AT1G18650	7.14286	0	2.77778	0	0.388889
AT1G18670	8.34583	1.51515	0	0.181546	0
AT1G18690	3.7037	0	0	0	0
AT1G18800	6.66667	0	0	0	0
AT1G18850	6.66667	0	0	0	0
AT1G18950	10.2564	2.08333	2.08333	0.203125	0.203125
AT1G19010	17.8571	0	4.94505	0	0.276923
AT1G19080	11.1111	0	0	0	0
AT1G19110	8.47012	2.45937	3.43693	0.290358	0.405771
AT1G19130	5.55556	0	0	0	0
AT1G19180	4.23077	0	0	0	0
AT1G19230	6.16987	1.5873	2.13675	0.257267	0.34632
AT1G19300	26.6667	0	11.1111	0	0.416667
AT1G19485	13.0952	2.5641	0	0.195804	0
AT1G19490	7.77778	3.0303	0	0.38961	0
AT1G19520	5.59441	0	0	0	0
AT1G19715	8.33333	0	0	0	0
AT1G19800	9.44444	0	0	0	0
AT1G19840	16.1905	0	3.0303	0	0.187166
AT1G19850	7.99564	0	0	0	0
AT1G19960	3.96825	0	1.92308	0	0.484615
AT1G19990	10.6806	3.90152	5.27066	0.36529	0.493479
AT1G20100	17.4985	5.59441	6.20491	0.319707	0.354596
AT1G20140	3.0303	0	0	0	0
AT1G20270	3.33333	0	0	0	0
AT1G20480	11.1111	0	2.77778	0	0.25
AT1G20650	8.33333	0	0	0	0
AT1G20880	7.41799	2.65677	3.13347	0.358152	0.422415
AT1G20960	5.74571	2.11353	2.55389	0.367844	0.444486
AT1G21060	16.6667	0	0	0	0
AT1G21170	11.1111	0	0	0	0
AT1G21480	6.66667	0	0	0	0
AT1G21580	3.83023	0	0	0	0
AT1G21610	13.5913	3.0303	2.77778	0.22296	0.20438
AT1G21651	6.66667	0	0	0	0
AT1G22020	3.0303	0	0	0	0
AT1G22060	7.87037	0	0	0	0
AT1G22220	33.3333	0	0	0	0
AT1G22310	5.55556	0	0	0	0
AT1G22400	16.6667	0	0	0	0
AT1G22430	5.59441	0	1.44928	0	0.259058
AT1G22500	5.21886	0	0	0	0
AT1G22650	16.6667	0	0	0	0
AT1G22700	6.0049	0	2.08333	0	0.346939
AT1G22880	10.7167	2.14646	3.91626	0.200291	0.365435
AT1G22920	9.52381	0	0	0	0
AT1G22960	20.9908	1.96078	4.92063	0.0934117	0.234419
AT1G23030	4.7619	0	0	0	0
AT1G23080	6.61521	0.768823	2.05881	0.116221	0.311223
AT1G23220	4.16667	0	0	0	0
AT1G23465	27.7778	6.06061	0	0.218182	0
AT1G23550	4.40917	0	2.0202	0	0.458182
AT1G23560	13.3333	0	2.5641	0	0.192308
AT1G23880	23.6111	6.51629	0	0.275984	0
AT1G23980	15.873	0	6.66667	0	0.42
AT1G24100	5.83671	2.49084	1.79984	0.426755	0.308366
AT1G24190	6.66667	0	0	0	0
AT1G24300	7.08995	1.04167	1.80838	0.146922	0.255062
AT1G24320	4.7619	0	0	0	0
AT1G24490	6.40523	3.0303	3.0303	0.473098	0.473098
AT1G24735	16.6667	0	0	0	0
AT1G25280	4.16667	0	0	0	0
AT1G25370	24.4444	8.33333	0	0.340909	0
AT1G25420	6.12745	0	0	0	0
AT1G25470	11.1111	0	0	0	0
AT1G26470	16.6667	5.55556	0	0.333333	0
AT1G26500	5.55556	0	0	0	0
AT1G26640	5.19885	0	2.08333	0	0.400729
AT1G26790	5.55556	0	0	0	0
AT1G26945	11.1111	0	0	0	0
AT1G26970	13.0952	0	0	0	0
AT1G27020	4.1358	0	0	0	0
AT1G27060	16.6667	0	0	0	0
AT1G27120	33.3333	0	0	0	0
AT1G27140	10.0673	0	0	0	0
AT1G27180	3.7037	0	0	0	0
AT1G27300	12.2222	0	0	0	0
AT1G27400	3.36967	1.62554	1.23457	0.482403	0.366376
AT1G27470	24.4872	9.2803	10.9217	0.378986	0.446018
AT1G27660	3.85213	1.75439	1.55039	0.455433	0.402476
AT1G27670	11.1111	0	0	0	0
AT1G27750	12.7778	2.08333	1.9086	0.163043	0.149369
AT1G27760	6.01449	0	1.23457	0	0.205266
AT1G27960	3.33333	0	0	0	0
AT1G28070	16.6667	0	0	0	0
AT1G28100	6.25	0	1.5873	0	0.253968
AT1G28190	23.3333	0	0	0	0
AT1G28340	3.33333	0.980392	0.999301	0.294118	0.29979
AT1G28380	13.9305	4.61344	2.88903	0.331176	0.207389
AT1G28420	11.1012	1.44928	4.11356	0.130552	0.370552
AT1G28470	3.58974	1.04167	1.00043	0.290179	0.27869
AT1G28520	6.67388	1.75439	3.0303	0.262873	0.454054
AT1G28540	4.05582	1.28262	1.86856	0.316242	0.460712
AT1G28670	14.4444	0	5.55556	0	0.384615
AT1G28690	33.3333	0	0	0	0
AT1G29030	8.33333	0	0	0	0
AT1G29170	8.08824	3.7037	3.0303	0.457912	0.374656
AT1G29200	16.6667	0	0	0	0
AT1G29240	14.2857	0	6.66667	0	0.466667
AT1G29270	9.44444	0	0	0	0
AT1G29300	11.3943	5.31118	4.3165	0.466126	0.37883
AT1G29380	6.66667	0	0	0	0
AT1G29550	44.4444	6.66667	17.7778	0.15	0.4
AT1G29640	4.7619	0	0	0	0
AT1G29670	11.1111	0	0	0	0
AT1G29990	11.3519	0	4.30556	0	0.37928
AT1G30010	14.2857	2.22222	3.7037	0.155556	0.259259
AT1G30200	10.7104	3.25865	3.93534	0.30425	0.367431
AT1G30460	3.92157	1.66667	1.44928	0.425	0.369565
AT1G30470	3.47222	0	1.19048	0	0.342857
AT1G30520	19.4444	0	0	0	0
AT1G30550	5.55556	0	0	0	0
AT1G30650	9.44444	3.25397	1.62602	0.344538	0.172166
AT1G30845	12.5	3.7037	6.01852	0.296296	0.481481
AT1G31180	8.11966	0	0	0	0
AT1G31230	12.0726	0	4.44444	0	0.368142
AT1G31320	3.00926	0	0.793651	0	0.263736
AT1G31580	11.1111	0	0	0	0
AT1G31780	27.7778	0	0	0	0
AT1G31810	6.24203	2.02206	1.37037	0.323943	0.219539
AT1G31870	14.537	4	4.60317	0.275159	0.316652
AT1G32070	8.33333	0	0	0	0
AT1G32127	16.6667	0	0	0	0
AT1G32150	7.00855	0	3.1746	0	0.452962
AT1G32360	6.66667	0	0	0	0
AT1G32470	16.6667	0	0	0	0
AT1G32640	11.7919	5.70261	5.89103	0.483603	0.499581
AT1G32740	8.88889	0	2.08333	0	0.234375
AT1G32920	11.4286	0	0	0	0
AT1G33102	13.3333	0	0	0	0
AT1G33330	20.8333	3.6715	8.91266	0.176232	0.427807
AT1G33390	11.1111	0	0	0	0
AT1G33560	8.02676	0	0	0	0
AT1G33670	33.3333	0	0	0	0
AT1G33970	9.75877	2.22222	2.29885	0.227715	0.235568
AT1G34050	33.3333	0	0	0	0
AT1G34120	3.08772	1.04167	0.628931	0.337358	0.203688
AT1G34210	5.55556	0	0	0	0
AT1G34260	11.1111	0	0	0	0
AT1G34320	4.79798	1.38889	0	0.289474	0
AT1G34360	16.6667	0	0	0	0
AT1G34510	4.94505	0	1.75439	0	0.354776
AT1G34670	9.14286	2.08333	1.44928	0.227865	0.158514
AT1G34770	5.81422	2.77778	0	0.477756	0
AT1G35330	6.36364	0	0	0	0
AT1G35340	33.3333	0	0	0	0
AT1G36310	6.94746	0.740741	2.10853	0.10662	0.303496
AT1G36990	20	0	3.50877	0	0.175439
AT1G37130	9.05074	0.952381	1.42344	0.105227	0.157273
AT1G42430	7.76887	3.33333	0	0.429063	0
AT1G42480	3.47222	0	1.38889	0	0.4
AT1G43850	10.5924	2.77778	5.14286	0.262244	0.485525
AT1G43980	33.3333	0	0	0	0
AT1G44160	16.6667	0	0	0	0
AT1G44800	10.7387	2.38095	0	0.221717	0
AT1G44810	3.0303	0	1.11111	0	0.366667
AT1G45180	7.56	2.5641	1.04167	0.339167	0.137787
AT1G45229	3.7037	0	0	0	0
AT1G45230	15.7952	5.78704	7.28596	0.366379	0.461277
AT1G45249	10.6922	1.66667	4.99278	0.155876	0.466954
AT1G45545	27.7778	0	0	0	0
AT1G45976	18.5185	0	0	0	0
AT1G46264	11.1111	0	0	0	0
AT1G47230	11.1111	0	0	0	0
AT1G47271	7.90123	0	0.775194	0	0.0981105
AT1G47395	4.16667	0	0	0	0
AT1G47400	11.1111	0	0	0	0
AT1G47410	3.7037	0	0	0	0
AT1G47710	5.55556	0	0	0	0
AT1G47720	16.6667	0	0	0	0
AT1G47870	8.92857	4.16667	1.96078	0.466667	0.219608
AT1G48040	6.14379	0	1.44928	0	0.235893
AT1G48050	3.0303	0	0	0	0
AT1G48100	11.4959	0	0	0	0
AT1G48120	50	0	0	0	0
AT1G48280	13.3333	0	0	0	0
AT1G48360	33.3333	6.08466	0	0.18254	0
AT1G48370	6.36364	0	0	0	0
AT1G48430	3.33333	1.5873	0	0.47619	0
AT1G48440	3.00574	1.07527	0.70922	0.357738	0.235955
AT1G48520	11.1111	0	0	0	0
AT1G48570	11.1111	0	0	0	0
AT1G48605	4.7619	0	0	0	0
AT1G48650	17.6745	0	1.23457	0	0.0698503
AT1G48690	8.33333	0	3.33333	0	0.4
AT1G48780	8.33333	3.7037	2.77778	0.444444	0.333333
AT1G48800	4.7619	0	0	0	0
AT1G49160	33.3333	0	0	0	0
AT1G49245	5.55556	0	0	0	0
AT1G49350	22.2222	0	5.55556	0	0.25
AT1G49390	11.1111	0	0	0	0
AT1G49430	3.87205	0	0	0	0
AT1G49560	9.36508	4.16667	3.92157	0.444915	0.418744
AT1G49600	4.84511	0	0.952381	0	0.196565
AT1G49820	4.16667	0	0	0	0
AT1G49840	4.7619	0	0	0	0
AT1G49980	14.2624	5.40123	2.29885	0.378705	0.161183
AT1G50170	5.55556	0	0	0	0
AT1G50270	14.3939	4.7619	0	0.330827	0
AT1G50440	4.41595	1.75439	0	0.397284	0
AT1G50575	10.8333	0	0	0	0
AT1G50590	11.1111	0	0	0	0
AT1G50630	5.65236	1.07527	2.56757	0.190234	0.454247
AT1G50730	4.7619	0	0	0	0
AT1G50760	33.3333	0	0	0	0
AT1G51080	33.3333	0	0	0	0
AT1G51130	11.1111	0	0	0	0
AT1G51340	4.57138	0.391526	1.5388	0.0856472	0.336616
AT1G51350	4.53216	0	0	0	0
AT1G51420	4.23007	1.0101	1.23457	0.238791	0.291855
AT1G51450	16.6667	0	0	0	0
AT1G51500	16.6667	0	0	0	0
AT1G51640	11.5468	0	2.5641	0	0.222061
AT1G51740	4.7619	0	1.75439	0	0.368421
AT1G51965	6.66667	0	0	0	0
AT1G52155	33.3333	0	0	0	0
AT1G52245	15.0794	0	0	0	0
AT1G52320	10.8974	0	0	0	0
AT1G52550	8.33333	0	0	0	0
AT1G52670	5.41126	0	1.75439	0	0.324211
AT1G52980	11.1111	0	0	0	0
AT1G53090	11.4167	0	2.40617	0	0.210758
AT1G53280	7.0303	1.96078	3.37165	0.278905	0.479588
AT1G53320	3.33829	0	1.23457	0	0.369821
AT1G53330	6.66667	0	0	0	0
AT1G53390	25	0	0	0	0
AT1G53530	4.7504	0.775194	1.51515	0.163185	0.318952
AT1G53720	4.94505	0	0	0	0
AT1G53730	6.93043	3.33333	3.19377	0.480971	0.460833
AT1G53780	11.1111	0	0	0	0
AT1G54070	8.33333	0	0	0	0
AT1G54095	3.42105	1.38889	1.04167	0.405983	0.304487
AT1G54120	16.6667	0	6.66667	0	0.4
AT1G54140	21.7421	3.23232	7.70688	0.148666	0.354467
AT1G54210	9.96725	4.0404	4.02711	0.405368	0.404034
AT1G54220	4.07867	0	0.555556	0	0.13621
AT1G54250	3.7037	0	0	0	0
AT1G54530	8.33333	0	0	0	0
AT1G54540	8.33333	0	0	0	0
AT1G54610	8.33333	0	0	0	0
AT1G54650	4.44444	0	0	0	0
AT1G54840	10.3704	0	0	0	0
AT1G55050	11.1111	0	0	0	0
AT1G55080	5.55556	0	0	0	0
AT1G55365	16.6667	0	0	0	0
AT1G55480	44.4444	0	0	0	0
AT1G55520	4.60317	0	1.23457	0	0.268199
AT1G55530	8.11966	3.0303	0	0.373206	0
AT1G55580	13.8889	3.47594	2.53226	0.250267	0.182323
AT1G55610	16.9023	0	8.14815	0	0.482072
AT1G55750	5.55556	0	0	0	0
AT1G55840	8.14821	0	3.12673	0	0.383733
AT1G55880	15.4961	0	5.26316	0	0.339643
AT1G56020	11.7333	5.29785	4.49103	0.451521	0.382758
AT1G56140	8.33333	0	3.33333	0	0.4
AT1G56230	7.78296	1.64164	0	0.210928	0
AT1G56290	11.1111	0	0	0	0
AT1G56300	6.66667	0	0	0	0
AT1G56310	4.70696	2.08333	0.793651	0.442607	0.168612
AT1G56510	16.6667	0	0	0	0
AT1G56560	4.56522	0	2.08333	0	0.456349
AT1G56630	41.6667	4.7619	6.66667	0.114286	0.16
AT1G57600	6.12745	0	2.77778	0	0.453333
AT1G57765	4.47958	0	0	0	0
AT1G57820	10	0	2.38095	0	0.238095
AT1G58150	5.55556	0	0	0	0
AT1G58210	10.2273	0	2.38095	0	0.232804
AT1G58220	8.33333	0	0	0	0
AT1G58230	16.6667	0	0	0	0
AT1G58400	4.7619	1.28205	0	0.269231	0
AT1G58602	24.4444	0	5.15873	0	0.211039
AT1G59560	33.3333	0	0	0	0
AT1G59650	17.7778	0	0	0	0
AT1G59860	11.4286	0	1.5873	0	0.138889
AT1G59940	11.1111	0	2.5641	0	0.230769
AT1G59960	5.63937	1.28205	1.83284	0.22734	0.325009
AT1G59990	16.6667	0	0	0	0
AT1G60010	3.0303	0	0	0	0
AT1G60560	33.3333	0	0	0	0
AT1G60610	3.98853	0.767178	0.988456	0.192346	0.247825
AT1G60630	33.3333	0	0	0	0
AT1G61100	16.6667	0	0	0	0
AT1G61140	15.7215	2.20398	1.8045	0.140189	0.114779
AT1G61590	8.10207	2.32293	2.27975	0.286708	0.281379
AT1G61620	4.7619	0	1.85185	0	0.388889
AT1G61670	3.80719	0	1.55039	0	0.407226
AT1G61730	7.88982	0	1.38889	0	0.176036
AT1G61795	33.3333	0	0	0	0
AT1G61980	13.3333	0	0	0	0
AT1G62120	11.1111	0	0	0	0
AT1G62330	5.45895	1.29193	0.913391	0.236662	0.16732
AT1G62350	5.21886	2.08333	0	0.399194	0
AT1G62560	33.3333	0	0	0	0
AT1G62630	33.3333	0	0	0	0
AT1G62680	13.3333	0	3.7037	0	0.277778
AT1G62800	3.33333	1.11111	0.70922	0.333333	0.212766
AT1G62970	20.2021	2.77778	2.5641	0.1375	0.126923
AT1G63020	33.3333	0	0	0	0
AT1G63310	16.6667	0	0	0	0
AT1G63390	6.66667	0	0	0	0
AT1G63430	3.53192	0	0.757576	0	0.214494
AT1G63530	14.2857	6.66667	3.92157	0.466667	0.27451
AT1G63580	33.3333	0	0	0	0
AT1G63640	5.55556	0	0	0	0
AT1G63660	3.7037	0	0	0	0
AT1G64050	4.16667	0	0	0	0
AT1G64300	33.3333	0	0	0	0
AT1G64310	11.1111	2.77778	0	0.25	0
AT1G64380	3.77672	0	1.74579	0	0.46225
AT1G64405	13.8889	0	0	0	0
AT1G64460	11.1111	0	0	0	0
AT1G64480	16.6667	0	0	0	0
AT1G64500	5.12821	0	0	0	0
AT1G64570	33.9701	4.32099	5.49876	0.1272	0.16187
AT1G64620	6.66667	0	0	0	0
AT1G64625	33.3333	1.51515	0	0.0454545	0
AT1G64690	6.66667	0	0	0	0
AT1G64740	8.33333	0	0	0	0
AT1G64890	3.0303	0	0	0	0
AT1G65310	5.55556	0	0	0	0
AT1G65520	11.1111	0	0	0	0
AT1G65680	11.1111	0	0	0	0
AT1G65850	16.6667	0	0	0	0
AT1G65950	4.16667	1.96078	0	0.470588	0
AT1G66030	11.1111	0	0	0	0
AT1G66190	5	0	0	0	0
AT1G66345	10.9646	0.952381	1.5873	0.0868595	0.144766
AT1G66430	11.4354	4	4.61158	0.349791	0.403273
AT1G66470	7.40741	0	0	0	0
AT1G66480	16.2037	3.7037	5.41126	0.228571	0.333952
AT1G66670	6.13757	2.2019	1.23495	0.358757	0.201212
AT1G66800	4.61634	0	0.497512	0	0.107772
AT1G66810	6.01852	0	0	0	0
AT1G67170	10.4167	0	2.38095	0	0.228571
AT1G67500	8.55568	4.22323	3.29423	0.493617	0.385035
AT1G67510	10.0251	0	0	0	0
AT1G67590	3.75	0	0	0	0
AT1G67760	8.42105	0	2.22222	0	0.263889
AT1G67880	3.7037	0	0	0	0
AT1G68000	9.26324	1.43386	2.34848	0.15479	0.253527
AT1G68080	4.16667	0	0	0	0
AT1G68130	6.11111	0	0	0	0
AT1G68200	8.33333	0	0	0	0
AT1G68260	5.55556	0	0	0	0
AT1G68580	6.25	1.75439	0	0.280702	0
AT1G68720	5.08772	1.96078	0	0.385396	0
AT1G68725	6.66667	0	0	0	0
AT1G68790	4.41774	0	0	0	0
AT1G68810	3.7037	0	0	0	0
AT1G68840	3.7037	0	0	0	0
AT1G68920	5.34188	0	1.33333	0	0.2496
AT1G69020	33.3333	0	0	0	0
AT1G69080	11.1111	0	0	0	0
AT1G69170	8.33333	3.0303	3.33333	0.363636	0.4
AT1G69210	16.6667	1.19048	0	0.0714286	0
AT1G69290	7.41259	1.8018	0.757576	0.243073	0.102201
AT1G69330	17.1717	1.85185	6.73401	0.107843	0.392157
AT1G69350	44.4444	2.38095	0	0.0535714	0
AT1G69360	6.84294	0	1.85185	0	0.270622
AT1G69400	16.6667	0	0	0	0
AT1G69420	4.11594	0	1.75439	0	0.426242
AT1G69430	33.3333	0	0	0	0
AT1G69485	5.55556	0.406504	0	0.0731707	0
AT1G69570	3.0303	0	0	0	0
AT1G69600	8.33333	0	0	0	0
AT1G69610	16.6667	0	0	0	0
AT1G69910	4.44444	0	0	0	0
AT1G69980	5.26902	2.2101	2.52011	0.419451	0.478287
AT1G70070	3.7037	0	0	0	0
AT1G70100	4.7619	0	0	0	0
AT1G70160	8.36601	2.47253	2.08333	0.295544	0.249023
AT1G70280	33.6996	4.16667	12.963	0.123641	0.384662
AT1G70440	4.16667	2.08333	0	0.5	0
AT1G70550	5.73898	2.5641	2.62897	0.446787	0.45809
AT1G70650	50	16.6667	0	0.333333	0
AT1G70670	12.0261	0	4.05983	0	0.337584
AT1G70750	5.10454	2.29885	1.41844	0.450354	0.277878
AT1G70980	5.55556	2.38095	0	0.428571	0
AT1G71010	11.7989	4.05862	4.95153	0.343982	0.419659
AT1G71070	8.34967	3.1746	0	0.380207	0
AT1G71190	4.09091	0.833333	0.803213	0.203704	0.196341
AT1G71200	10.0733	2.77778	2.38095	0.275758	0.236364
AT1G71310	5.55556	0	0	0	0
AT1G71410	42.8571	0	0	0	0
AT1G71490	83.3333	8.33333	22.2222	0.1	0.266667
AT1G71520	11.3636	0	0	0	0
AT1G71530	21.8519	0	0	0	0
AT1G71820	3.10245	1.51515	0	0.488372	0
AT1G71830	18.3333	0	0	0	0
AT1G72070	7.07071	0	2.22222	0	0.314286
AT1G72160	3.0303	0	0	0	0
AT1G72220	8.14815	0	0	0	0
AT1G72390	13.0556	5.55556	0	0.425532	0
AT1G72480	4.16667	0	0	0	0
AT1G72530	6.66667	0	0	0	0
AT1G72610	8.33333	0	0	0	0
AT1G72630	6.94084	1.44928	2.92063	0.208804	0.42079
AT1G72690	3.50877	0	0.900901	0	0.256757
AT1G72770	6.72719	2.15784	3.13479	0.320764	0.465988
AT1G72930	16.6667	0	0	0	0
AT1G72950	8.33333	0	0	0	0
AT1G72960	33.3333	5.55556	0	0.166667	0
AT1G72970	10.1852	0	0	0	0
AT1G73010	4.16667	0	1.51515	0	0.363636
AT1G73030	5.49944	0	2.5641	0	0.466248
AT1G73060	6.81696	1.23457	0	0.181102	0
AT1G73090	10.8333	3.0303	0	0.27972	0
AT1G73130	4.7619	0	0	0	0
AT1G73400	4.7619	0	0	0	0
AT1G73540	6.66667	0	0	0	0
AT1G73660	6.94444	3.33333	0	0.48	0
AT1G73680	18.0556	0	2.22222	0	0.123077
AT1G73740	6.66667	0	0	0	0
AT1G73780	6.66667	0	0	0	0
AT1G73790	7.40741	0	0	0	0
AT1G73970	73.3333	0	0	0	0
AT1G74000	16.6667	0	0	0	0
AT1G74088	19.4444	0	0	0	0
AT1G74120	5.55556	0	0	0	0
AT1G74170	11.1111	1.85185	0	0.166667	0
AT1G74200	16.6667	0	0	0	0
AT1G74280	4.16667	0	0	0	0
AT1G74350	6.66667	0	0	0	0
AT1G74390	4.16667	0	0	0	0
AT1G74410	12.9377	2.26575	1.36986	0.175127	0.105881
AT1G74450	7.88098	1.96078	0.980392	0.248799	0.1244
AT1G74730	4.7619	0	0	0	0
AT1G74780	5.55556	0	0	0	0
AT1G74880	4.16667	0	1.96078	0	0.470588
AT1G74910	5.54282	2.47437	2.68772	0.44641	0.484901
AT1G75210	17.7778	0	0	0	0
AT1G75260	16.6667	0	0	0	0
AT1G75280	5.71663	1.14943	0.980392	0.201067	0.171498
AT1G75390	16.6667	2.08333	7.77778	0.125	0.466667
AT1G75410	7.09253	1.51822	1.46534	0.214059	0.206603
AT1G75430	66.6667	0	0	0	0
AT1G75590	5.7199	0	1.21483	0	0.212387
AT1G75660	12.5	4.7619	5.55556	0.380952	0.444444
AT1G75670	11.1111	0	0	0	0
AT1G75800	3.27106	0.715781	1.23329	0.218823	0.377029
AT1G75820	15.5844	6.66667	0	0.427778	0
AT1G75860	14.6465	0	1.85185	0	0.126437
AT1G76210	33.3333	0	0	0	0
AT1G76220	16.6667	0	0	0	0
AT1G76250	33.3333	0	11.1111	0	0.333333
AT1G76320	32.6439	5	9.23077	0.153168	0.282772
AT1G76420	16.6667	0	0	0	0
AT1G76440	6.66667	0	0	0	0
AT1G76450	11.1111	0	0	0	0
AT1G76510	6.66667	0	0	0	0
AT1G76800	3.7037	0	0	0	0
AT1G76920	3.61856	1.19048	0	0.328992	0
AT1G77020	3.33333	0	0	0	0
AT1G77030	9.40171	2.28571	3.84615	0.243117	0.409091
AT1G77122	16.6667	0	0	0	0
AT1G77230	5	0.641026	1.0101	0.128205	0.20202
AT1G77250	33.3333	0	6.66667	0	0.2
AT1G77480	5.55556	0	0	0	0
AT1G77500	19.5767	0	8.33333	0	0.425676
AT1G77580	32.5397	0	0	0	0
AT1G77620	3.7037	0	0	0	0
AT1G77765	16.6667	0	0	0	0
AT1G77800	19.2702	3.37184	4.90351	0.174977	0.254461
AT1G78210	11.1111	0	0	0	0
AT1G78510	4.6184	1.61228	1.97049	0.349098	0.426661
AT1G78690	4.16667	0	0	0	0
AT1G78700	6.83999	0	1.33333	0	0.194932
AT1G78720	33.3333	0	0	0	0
AT1G78880	10.049	1.96078	0	0.195122	0
AT1G78890	7.69828	3.03106	2.6781	0.393731	0.347883
AT1G78950	7.30266	2.5641	1.11111	0.351119	0.152151
AT1G79120	16.6667	0	0	0	0
AT1G79160	6.16712	1.94281	2.29896	0.315028	0.372776
AT1G79180	13.4758	4.7619	2.66667	0.353368	0.197886
AT1G79510	8.33333	0	0	0	0
AT1G79540	11.1111	0	0	0	0
AT1G79570	5.55556	0	0	0	0
AT1G79580	33.3333	5.55556	11.1111	0.166667	0.333333
AT1G79600	4.31849	0	0	0	0
AT1G79630	33.3333	0	0	0	0
AT1G79700	5.55556	0	0	0	0
AT1G79710	6.69872	2.73673	1.90476	0.408545	0.284347
AT1G79910	4.73856	0	1.85185	0	0.390805
AT1G80000	6.48551	1.30446	1.75196	0.201134	0.270135
AT1G80010	5.25253	0	1.96078	0	0.373303
AT1G80030	6.66667	0	0	0	0
AT1G80070	7.8566	2.38095	3.50877	0.303051	0.446602
AT1G80110	4.7619	0	0	0	0
AT1G80245	5.5	1.8531	2.33473	0.336927	0.424497
AT1G80270	8.33333	0	0	0	0
AT1G80290	4.31849	0	0	0	0
AT1G80340	16.6667	0	0	0	0
AT1G80440	14.0741	0	0	0	0
AT1G80570	25	0	11.1111	0	0.444444
AT1G80600	3.64323	0.292398	1.68639	0.0802577	0.462882
AT1G80850	11.1888	0	4.16667	0	0.372396
AT1G80950	3.95299	1.75439	0.775194	0.443812	0.196103
AT2G01220	8.36601	0	4.0016	0	0.478316
AT2G01320	33.3333	1.71958	0	0.0515873	0
AT2G01330	16.6667	1.19048	0	0.0714286	0
AT2G01390	10.3175	0	0	0	0
AT2G01440	16.6667	0	0	0	0
AT2G01750	4.16667	0	0	0	0
AT2G01900	6.66667	0	0	0	0
AT2G01930	4.96032	1.19048	0	0.24	0
AT2G02000	33.3333	0	0	0	0
AT2G02060	20.4762	0	4.94505	0	0.241503
AT2G02220	38.8889	0	0	0	0
AT2G02300	8.33333	0	2.38095	0	0.285714
AT2G02350	6.54762	2.38095	0	0.363636	0
AT2G02370	5.10878	1.31333	2.11992	0.257073	0.414955
AT2G02800	8.83838	0	2.77778	0	0.314286
AT2G02860	5.85317	0	1.33333	0	0.227797
AT2G02910	4.7619	0	0	0	0
AT2G03220	12.963	0	0	0	0
AT2G03330	5.55556	1.11111	0	0.2	0
AT2G03390	3.62129	1.07527	1.46248	0.29693	0.403856
AT2G03505	6.66667	0	0	0	0
AT2G03667	3.7037	0	0	0	0
AT2G03880	33.3333	0	0	0	0
AT2G03980	4.16667	0	0	0	0
AT2G04280	6.39731	0	0	0	0
AT2G04380	25	0	0	0	0
AT2G04430	16.6667	4.7619	0	0.285714	0
AT2G04620	5.78704	0	0	0	0
AT2G04865	4.88095	1.66667	1.75439	0.341463	0.359435
AT2G05120	5.55556	0	0	0	0
AT2G05170	9.44444	0	3.33333	0	0.352941
AT2G05185	6.66667	0	0	0	0
AT2G05210	4.16667	0	0	0	0
AT2G05320	6.73401	0	0	0	0
AT2G05920	4.64803	0.656042	1.3949	0.141144	0.300106
AT2G05940	12.2222	0	0	0	0
AT2G06000	4.16667	0	0	0	0
AT2G07170	11.1111	0	0	0	0
AT2G11000	8.33333	1.66667	0	0.2	0
AT2G11270	62.2222	10.189	17.037	0.163751	0.27381
AT2G13100	4.20635	0	0	0	0
AT2G13690	10.4422	4.23188	3.05966	0.405268	0.29301
AT2G14100	14.0741	0	0	0	0
AT2G14110	5.55556	0	2.5641	0	0.461538
AT2G14210	33.3333	0	0	0	0
AT2G14850	12.3977	0	0	0	0
AT2G15320	7.69231	0	1.33333	0	0.173333
AT2G15530	17.0426	6.8254	8.3799	0.40049	0.491703
AT2G15860	4.73856	1.96078	0	0.413793	0
AT2G16090	14.7619	0	0	0	0
AT2G16440	19.4872	0	6.66667	0	0.342105
AT2G16580	4.7619	0	0	0	0
AT2G16640	6.54762	2.38095	2.46914	0.363636	0.377104
AT2G16720	4.60317	0	0	0	0
AT2G16750	5.55556	0	0	0	0
AT2G16760	6.66667	0	0	0	0
AT2G16770	6.66667	0	0	0	0
AT2G16800	4.75837	1.76768	1.44884	0.371488	0.304481
AT2G16920	5.17544	0	1.75439	0	0.338983
AT2G16940	10.8148	0.564972	2.00669	0.0522405	0.18555
AT2G16950	3.77109	1.2619	1.61793	0.334626	0.429036
AT2G17030	11.6162	0	1.75439	0	0.15103
AT2G17060	16.6667	0	0	0	0
AT2G17110	23.2451	3.7037	8.10458	0.159332	0.348657
AT2G17210	33.3333	5.55556	0	0.166667	0
AT2G17380	9.71568	0	2.52205	0	0.259585
AT2G17510	8.88889	0	1.38889	0	0.15625
AT2G17525	15	0	0	0	0
AT2G17550	3.68539	0	0.724638	0	0.196624
AT2G17620	5.55556	0	0	0	0
AT2G17705	5.55556	0	0	0	0
AT2G17710	3.4342	1.37823	1.33815	0.401326	0.389654
AT2G17900	3.33333	0	0	0	0
AT2G17930	16.6667	0	0	0	0
AT2G18090	28.8889	2.38095	6.73401	0.0824176	0.2331
AT2G18160	5.36823	1.58399	1.13121	0.295067	0.210723
AT2G18250	3.14327	0	1.11111	0	0.353488
AT2G18330	11.1111	0	0	0	0
AT2G18560	13.8889	0	2.08333	0	0.15
AT2G18690	22.2222	0	0	0	0
AT2G18760	12.7525	3.33333	0	0.261386	0
AT2G18770	7.34568	0	0	0	0
AT2G18950	9.88261	2.47882	3.06258	0.250826	0.309896
AT2G19130	11.1111	0	0	0	0
AT2G19260	19.697	8.33333	2.5641	0.423077	0.130178
AT2G19460	26.1905	0	0	0	0
AT2G19490	4.7619	0	0	0	0
AT2G19740	3.12169	0.925926	1.39541	0.29661	0.447004
AT2G19860	7.07071	2.08333	0	0.294643	0
AT2G20030	4.16667	0	0	0	0
AT2G20050	5.77031	0	1.96078	0	0.339806
AT2G20300	7.36364	0	0	0	0
AT2G20330	10.3363	3.96077	3.95136	0.383191	0.382281
AT2G20362	22.2222	0	0	0	0
AT2G20495	8.49003	2.83321	3.05556	0.33371	0.359899
AT2G20510	11.1111	0	0	0	0
AT2G20540	11.1111	0	0	0	0
AT2G20550	9.05597	2.66667	0	0.294465	0
AT2G20560	4.38095	1.51515	0.833333	0.34585	0.190217
AT2G20650	7.14286	0	2.08333	0	0.291667
AT2G20690	7.22394	2.13244	0	0.29519	0
AT2G20750	11.1111	0	0	0	0
AT2G20890	4.22705	0	0	0	0
AT2G21070	6.66667	0	0	0	0
AT2G21195	16.6667	0	8.33333	0	0.5
AT2G21280	4.7619	0	0	0	0
AT2G21350	16.6667	0	3.33333	0	0.2
AT2G21380	6.66667	0	0	0	0
AT2G21590	11.1111	0	0	0	0
AT2G21880	16.6667	0	0	0	0
AT2G22190	9.52381	0	0	0	0
AT2G22270	22.2222	0	0	0	0
AT2G22300	18.5185	0	0	0	0
AT2G22480	4.7619	0	0	0	0
AT2G22590	6.28307	1.07527	0.925926	0.171138	0.147368
AT2G22630	7.2549	2.77778	3.33333	0.382883	0.459459
AT2G22730	5.55556	0.64486	0	0.116075	0
AT2G22750	16.6667	0	0	0	0
AT2G22760	33.3333	0	0	0	0
AT2G23290	5.00206	0.740741	1.70656	0.148087	0.341172
AT2G23300	15.1323	0	6.48148	0	0.428322
AT2G23340	3.88792	1.49321	1.59376	0.384064	0.409927
AT2G23350	3.88438	1.60256	1.79099	0.412566	0.461074
AT2G23360	33.3333	0	0	0	0
AT2G23380	3.8436	1.66667	1.59735	0.433621	0.415588
AT2G23530	11.1111	0	0	0	0
AT2G23560	3.0303	0	0	0	0
AT2G23670	17.6923	7.40741	5.92105	0.41868	0.334668
AT2G23700	7.14286	0	0.724638	0	0.101449
AT2G23950	6.95728	2.5641	0	0.368549	0
AT2G23960	11.1111	0	0	0	0
AT2G24120	17.7778	0	0	0	0
AT2G24300	12.5	0	5.55556	0	0.444444
AT2G24500	4.95935	1.11111	0	0.224044	0
AT2G24630	16.6667	8.33333	6.66667	0.5	0.4
AT2G24690	33.3333	5.55556	0	0.166667	0
AT2G24790	6.28768	0	0	0	0
AT2G24820	8.33333	0	0	0	0
AT2G24990	18.5749	1.75439	4.88479	0.0944492	0.262978
AT2G25050	11.1111	0	0	0	0
AT2G25170	21.6667	7.87037	0	0.363248	0
AT2G25180	11.5741	0	3.7037	0	0.32
AT2G25200	33.3333	0	0	0	0
AT2G25350	3.51852	0	0	0	0
AT2G25605	33.3333	11.1111	11.1111	0.333333	0.333333
AT2G25710	7.22394	0	0	0	0
AT2G25730	3.11594	0.653595	0	0.209758	0
AT2G25740	7.69231	2.5641	1.23457	0.333333	0.160494
AT2G25760	16.6667	0	4.16667	0	0.25
AT2G25830	4.16667	0	0	0	0
AT2G25840	50	0	0	0	0
AT2G25880	8.88889	0	1.66667	0	0.1875
AT2G25950	3.23232	0	0	0	0
AT2G26420	21.4286	0	0	0	0
AT2G26480	16.6667	0	0	0	0
AT2G26800	4.61988	0.952381	1.12329	0.206148	0.243142
AT2G26910	6.66667	0	0	0	0
AT2G27010	6.38889	0	0	0	0
AT2G27260	4.16667	0	0	0	0
AT2G27290	4.7619	0	0.653595	0	0.137255
AT2G27460	13.3333	0	0	0	0
AT2G27470	5.89744	0	0	0	0
AT2G27770	6.66667	0	0	0	0
AT2G27810	3.7037	0	0	0	0
AT2G28060	5.55556	0	0	0	0
AT2G28120	8.33333	0	0	0	0
AT2G28130	4.7619	0	0	0	0
AT2G28305	6.66667	0	0	0	0
AT2G28370	3.70019	1.33333	1.83284	0.360342	0.495339
AT2G28480	5.55556	0	0	0	0
AT2G28550	4.7619	0	0	0	0
AT2G28620	16.6667	0	0	0	0
AT2G28960	4.16667	0	0	0	0
AT2G28970	8.33333	0	0	0	0
AT2G29065	13.6905	0	0	0	0
AT2G29410	16.6667	0	0	0	0
AT2G29750	3.7037	0	0	0	0
AT2G29950	16.6667	0	0	0	0
AT2G30010	33.3333	11.1111	0	0.333333	0
AT2G30020	11.1111	0	0	0	0
AT2G30100	4.46364	1.97634	1.69329	0.442764	0.379353
AT2G30120	3.92157	0	1.51515	0	0.386364
AT2G30230	33.3333	0	0	0	0
AT2G30280	10.8333	0	0	0	0
AT2G30480	16.6667	0	0	0	0
AT2G30575	16.6667	0	0	0	0
AT2G30580	12.5	2.77778	3.7037	0.222222	0.296296
AT2G30600	7.40741	1.14943	0	0.155172	0
AT2G30720	6.66667	0	0	0	0
AT2G30840	4.7619	0	0	0	0
AT2G30960	19.4444	5.55556	2.38095	0.285714	0.122449
AT2G31010	8.33333	0	0	0	0
AT2G31081	33.3333	11.1111	0	0.333333	0
AT2G31140	3.7037	0	0	0	0
AT2G31230	16.6667	0	0	0	0
AT2G31240	4.7619	0	0	0	0
AT2G31290	3.0303	0	0	0	0
AT2G31400	8.51449	3.0303	1.14943	0.355899	0.134996
AT2G31410	3.0303	0	0	0	0
AT2G31710	6.5259	1.66667	3.11021	0.255392	0.476594
AT2G31830	33.3333	0	6.66667	0	0.2
AT2G31990	27.3016	11.1111	9.29811	0.406977	0.34057
AT2G32000	8.26331	2.63605	0	0.319007	0
AT2G32190	11.1111	0	0	0	0
AT2G32380	6.56371	0	0	0	0
AT2G32430	5.23459	2.5641	0	0.489838	0
AT2G32600	6.53907	2.5641	0	0.39212	0
AT2G32620	8.33333	0	0	0	0
AT2G32650	8.33333	0	0	0	0
AT2G32710	4.08515	1.07527	0	0.263214	0
AT2G32900	4.25294	1.28205	1.5873	0.301451	0.373225
AT2G32910	4.7619	0	0	0	0
AT2G33000	8.33333	1.43519	0	0.172222	0
AT2G33050	8.33333	0	0	0	0
AT2G33170	100	16.6667	0	0.166667	0
AT2G33205	5.44767	2.5641	1.56966	0.470679	0.288135
AT2G33250	16.6667	0	0	0	0
AT2G33330	5.91133	1.5873	1.20482	0.268519	0.203815
AT2G33400	9.76107	0	1.85185	0	0.189718
AT2G33435	4.16667	0.900901	0	0.216216	0
AT2G33540	8.50652	1.56392	1.78241	0.18385	0.209534
AT2G33620	6.66667	3.33333	0	0.5	0
AT2G33630	8.85324	1.75439	3.21068	0.198163	0.362656
AT2G33740	3.81609	0	0.900901	0	0.236079
AT2G33770	4.24674	1.93584	0.838675	0.455842	0.197487
AT2G33790	3.26954	0	0	0	0
AT2G33820	5.55556	0	0	0	0
AT2G34020	33.3333	0	0	0	0
AT2G34140	10.8333	0	4.16667	0	0.384615
AT2G34150	5.55556	0	0	0	0
AT2G34170	3.75817	1.5873	1.38889	0.42236	0.369565
AT2G34410	4.89766	1.66667	0.877193	0.340299	0.179104
AT2G34430	6.66667	0	3.0303	0	0.454545
AT2G34450	13.3333	5.80808	0	0.435606	0
AT2G34510	11.1111	0	0	0	0
AT2G34570	13.7141	3.7037	0	0.270066	0
AT2G34610	11.1111	0	0	0	0
AT2G34630	3.10492	0.748223	0.490196	0.24098	0.157877
AT2G34640	3.0303	0	0	0	0
AT2G34650	33.3333	0	0	0	0
AT2G34680	19.5221	0	1.90476	0	0.0975693
AT2G34720	3.94587	1.96078	0	0.496921	0
AT2G34900	4.78161	1.68473	2.2792	0.352334	0.47666
AT2G34920	16.6667	8.33333	0	0.5	0
AT2G34940	16.6667	0	5.55556	0	0.333333
AT2G35000	3.07332	1.39098	1.18687	0.452598	0.386185
AT2G35020	3.33333	0	0.813008	0	0.243902
AT2G35030	25	0	0	0	0
AT2G35170	8.33333	0	0	0	0
AT2G35300	16.6667	0	0	0	0
AT2G35343	16.6667	0	0	0	0
AT2G35612	33.3333	0	0	0	0
AT2G35700	11.1111	0	0	0	0
AT2G35733	6.12745	3.0303	0	0.494545	0
AT2G35890	6.30252	0	2.5641	0	0.406838
AT2G36000	13.4615	1.93277	2.46914	0.143577	0.183422
AT2G36070	33.3333	0	0	0	0
AT2G36090	20.3704	0	0	0	0
AT2G36240	4.78632	0	0	0	0
AT2G36300	3.25741	0.724638	1.02564	0.222458	0.314864
AT2G36330	19.4444	0	0	0	0
AT2G36420	3.0303	0	0	0	0
AT2G36650	21.9952	2.77778	6.50624	0.12629	0.295803
AT2G36670	4.72222	2.27623	0	0.482026	0
AT2G36890	16.2037	1.33333	1.19048	0.0822857	0.0734694
AT2G36980	16.6667	0	0	0	0
AT2G37150	27.7778	8.33333	0	0.3	0
AT2G37160	3.7037	0	0	0	0
AT2G37195	5.55556	0	2.38095	0	0.428571
AT2G37260	33.3333	0	0	0	0
AT2G37420	8.33333	0	0	0	0
AT2G37440	5.29412	0	0	0	0
AT2G37450	3.0303	0	0	0	0
AT2G37510	15.873	4.51481	0	0.284433	0
AT2G37570	3.81264	1.44928	0	0.380124	0
AT2G37590	11.1111	0	0	0	0
AT2G37600	4.86111	0	1.96078	0	0.403361
AT2G37820	11.1111	0	0	0	0
AT2G37920	4.7619	0	2.22222	0	0.466667
AT2G38250	6.66667	0	0	0	0
AT2G38280	3.85189	1.23583	1.05022	0.320836	0.27265
AT2G38470	5.88235	1.66667	1.85185	0.283333	0.314815
AT2G38560	3.33333	0	0	0	0
AT2G38570	11.1111	0	0	0	0
AT2G38760	5.07983	1.14943	1.51749	0.226272	0.298728
AT2G38770	3.70833	0	1.28205	0	0.345722
AT2G38810	4.7619	0	0	0	0
AT2G38860	5.6705	1.11111	2.22222	0.195946	0.391892
AT2G38880	3.44083	1.63477	0.653595	0.475108	0.189952
AT2G39040	33.3333	0	0	0	0
AT2G39080	8.33333	0	0	0	0
AT2G39170	9.87554	4.7619	2.22222	0.482192	0.225023
AT2G39230	33.3333	0	0	0	0
AT2G39270	4.73856	1.14943	0	0.242568	0
AT2G39518	5.55556	0	0	0	0
AT2G39530	3.7037	0	0	0	0
AT2G39630	10.5939	4.91325	5.03445	0.463782	0.475223
AT2G39710	25.7576	7.40741	8.33333	0.287582	0.323529
AT2G39720	3.54809	0	0	0	0
AT2G39830	6.66667	0	0	0	0
AT2G39880	10	0	0	0	0
AT2G39900	6.66667	1.38889	2.75275	0.208333	0.412913
AT2G40140	4.16779	0	1.0101	0	0.242359
AT2G40165	33.3333	0	0	0	0
AT2G40230	4.7619	0	0	0	0
AT2G40280	3.95299	0.574713	1.41844	0.145387	0.358827
AT2G40300	18.8889	7.48538	6.94444	0.396285	0.367647
AT2G40420	13.1468	5.15993	5.33333	0.392485	0.405674
AT2G40670	16.6667	0	0	0	0
AT2G40815	12.2188	4.62963	3.75439	0.378894	0.307263
AT2G40880	6.66667	0	0	0	0
AT2G41000	17.2826	3.1418	6.13999	0.18179	0.35527
AT2G41050	4.7619	0	0	0	0
AT2G41070	6.66667	2.89855	0	0.434783	0
AT2G41082	40	7.87037	10.6481	0.196759	0.266204
AT2G41150	3.89775	0.537585	0.407782	0.137922	0.10462
AT2G41220	4.59201	0.280112	1.64809	0.0609998	0.358903
AT2G41370	5.55556	0	0	0	0
AT2G41440	4.16667	0	0	0	0
AT2G41480	3.7037	0	0	0	0
AT2G41490	10.3175	0	3.0303	0	0.293706
AT2G41500	8.70789	2.5641	1.07527	0.294457	0.123482
AT2G41505	7.40741	1.66667	0.980392	0.225	0.132353
AT2G41670	33.3333	0	0	0	0
AT2G41690	11.6667	0	0	0	0
AT2G41705	4.98188	0	1.04167	0	0.209091
AT2G41870	13.0952	0	0	0	0
AT2G41890	10.3175	3.0303	2.5641	0.293706	0.248521
AT2G41945	7.00855	0	1.66667	0	0.237805
AT2G41970	5.55556	0	0	0	0
AT2G42070	10.092	3.16236	2.76971	0.313352	0.274446
AT2G42150	33.3333	0	0	0	0
AT2G42160	17.5926	0	0	0	0
AT2G42300	6.06061	0	1.0101	0	0.166667
AT2G42600	4.44444	0	0	0	0
AT2G42710	5.43672	0	0	0	0
AT2G42740	16.6667	0	5.55556	0	0.333333
AT2G42760	6.66667	0	0	0	0
AT2G42880	3.80952	0	1.28205	0	0.336538
AT2G42910	3.03658	0	0	0	0
AT2G42980	13.3333	0	6.48148	0	0.486111
AT2G43060	4.34783	0	0	0	0
AT2G43130	3.0303	0	1.07527	0	0.354839
AT2G43190	3.7037	0	0	0	0
AT2G43200	3.7037	0	0	0	0
AT2G43280	5.59441	0	1.11111	0	0.198611
AT2G43630	3.33333	0	0	0	0
AT2G43700	11.5741	2.5641	4.44444	0.221538	0.384
AT2G43770	5.40123	1.85185	0	0.342857	0
AT2G43780	33.3333	0	0	0	0
AT2G43800	3.92157	0	0	0	0
AT2G43880	5.64388	1.51515	1.23457	0.268459	0.218745
AT2G44420	9.52381	0	3.7037	0	0.388889
AT2G44440	26.6667	0	0	0	0
AT2G44600	33.3333	0	0	0	0
AT2G44660	7.35043	1.25411	2.65925	0.170618	0.361781
AT2G44710	7.82204	1.46664	3.20261	0.187501	0.409435
AT2G44730	6.08482	0.740741	2.90428	0.121736	0.477299
AT2G44910	33.3333	0	0	0	0
AT2G44950	5.55556	1.56392	1.14943	0.281506	0.206897
AT2G45000	6.54762	0	1.66667	0	0.254545
AT2G45270	13.3333	0	4.7619	0	0.357143
AT2G45400	6.66667	0	0	0	0
AT2G45440	26.1905	0	0	0	0
AT2G45460	13.0719	2.08333	3.0303	0.159375	0.231818
AT2G45660	7.76984	0	1.33333	0	0.171604
AT2G45950	6.94444	2.5641	0	0.369231	0
AT2G46060	8.33333	0	0	0	0
AT2G46100	3.25397	1.51515	0.793651	0.465632	0.243902
AT2G46310	8.36601	0	3.96825	0	0.47433
AT2G46340	4.80287	1.55154	1.54503	0.323045	0.321688
AT2G46410	6.66667	0	0	0	0
AT2G46460	33.3333	0	0	0	0
AT2G46540	5.23504	1.51593	1.23457	0.289574	0.235828
AT2G46560	9.04762	0	0	0	0
AT2G46830	8.03248	3.4207	1.43678	0.425858	0.178871
AT2G46860	8.33333	0	0	0	0
AT2G46915	16.6667	0	0	0	0
AT2G46940	19.4444	0	0	0	0
AT2G47250	11.3095	1.3092	2.77778	0.115761	0.245614
AT2G47420	3.33333	0	0	0	0
AT2G47485	3.50877	0	1.14943	0	0.327586
AT2G47540	7.19697	0	0	0	0
AT2G47590	8.33333	0	0	0	0
AT2G47620	6.66667	0	0	0	0
AT2G47690	4.32095	2.12766	1.36752	0.492405	0.316486
AT2G47760	5.80808	2.77559	1.96078	0.477885	0.337596
AT2G47810	16.6667	0	6.66667	0	0.4
AT2G47850	7.32601	0	0	0	0
AT2G47890	8.86352	3.74194	2.842	0.422173	0.32064
AT2G47910	6.66667	0	0	0	0
AT2G47940	8.09524	0	0.925926	0	0.114379
AT2G48030	8.26331	3.33333	3.92157	0.40339	0.474576
AT2G48110	12.2222	0	0	0	0
AT3G01100	3.50877	0	0	0	0
AT3G01350	4.40891	1.39234	1.48148	0.3158	0.33602
AT3G01380	6.26781	0	0	0	0
AT3G01540	3.26615	1.00766	1.52651	0.308517	0.467374
AT3G01670	7.40741	2.77778	0	0.375	0
AT3G01710	6.66667	0	0	0	0
AT3G01720	7.69987	2.74227	3.8064	0.356145	0.494346
AT3G01800	23.3333	0	8.33333	0	0.357143
AT3G01810	8.41404	0	0.995025	0	0.118258
AT3G02065	19.3706	3.33333	7.10012	0.172082	0.366541
AT3G02140	4.7619	0	0	0	0
AT3G02170	16.6667	0	0	0	0
AT3G02280	6.66667	0	0	0	0
AT3G02320	9.72222	0	0	0	0
AT3G02400	38.8889	0	5.55556	0	0.142857
AT3G02460	19.6752	6.04056	7.91664	0.307015	0.402367
AT3G02560	6.401	2.50408	2.74972	0.391201	0.429576
AT3G02750	6.36364	1.75439	1.90476	0.275689	0.29932
AT3G02800	17.3232	4.16667	6.83761	0.240525	0.394707
AT3G02820	11.1111	0	0	0	0
AT3G02850	33.3333	0	0	0	0
AT3G02930	11.1111	0	0	0	0
AT3G03140	13.5185	3.0303	3.18182	0.224159	0.235367
AT3G03305	5.71895	0	0	0	0
AT3G03370	4.7619	0	0	0	0
AT3G03440	11.0606	3.33333	4.31849	0.30137	0.390439
AT3G03630	33.3333	5.55556	0	0.166667	0
AT3G03680	5.55556	0	0	0	0
AT3G03773	7.47475	1.85185	0	0.247748	0
AT3G03790	7.03704	0	0	0	0
AT3G03880	11.0556	3.0303	2.38095	0.274098	0.215363
AT3G04010	11.1111	0	0	0	0
AT3G04040	8.33333	0	0	0	0
AT3G04470	16.6667	0	0	0	0
AT3G04520	5.55556	0	0	0	0
AT3G04560	3.34169	0	1.66667	0	0.49875
AT3G04580	33.3333	0	0	0	0
AT3G04620	33.3333	0	0	0	0
AT3G04740	4.7619	0	0	0	0
AT3G04910	4.7619	0	0	0	0
AT3G05155	3.61111	0	0	0	0
AT3G05200	5.15126	0.980392	1.77864	0.190321	0.345283
AT3G05250	8.33333	0	2.38095	0	0.285714
AT3G05270	9.1535	3.0084	2.64931	0.328661	0.289432
AT3G05350	16.6667	3.92157	0	0.235294	0
AT3G05470	33.3333	0	0	0	0
AT3G05480	12.5	4.16667	0	0.333333	0
AT3G05730	33.3333	0	7.40741	0	0.222222
AT3G05810	4.24987	0	0	0	0
AT3G05937	10.3704	0	0	0	0
AT3G06040	5.80808	2.38095	1.23457	0.409938	0.21256
AT3G06140	3.33333	0	0	0	0
AT3G06180	11.7859	0	1.33333	0	0.113129
AT3G06190	4.3764	0	0	0	0
AT3G06210	16.6667	8.33333	0	0.5	0
AT3G06290	21.9444	4.94505	7.40741	0.225344	0.337553
AT3G06340	4.7619	0	0	0	0
AT3G06410	3.84921	0	1.33333	0	0.346392
AT3G06510	4.7619	1.33333	1.11111	0.28	0.233333
AT3G06660	8.33333	0	0	0	0
AT3G06740	5.55556	0	0	0	0
AT3G06750	3.0303	0	0	0	0
AT3G06760	6.06061	2.15278	1.04167	0.355208	0.171875
AT3G06770	21.7349	10.7227	4.25963	0.49334	0.195981
AT3G06820	6.27706	1.38889	0	0.221264	0
AT3G06910	3.7037	0	0	0	0
AT3G06920	24.4444	6.06061	6.66667	0.247934	0.272727
AT3G07020	3.95204	0.372439	1.10405	0.0942397	0.279361
AT3G07400	3.0303	0	0	0	0
AT3G07420	3.367	0	0	0	0
AT3G07580	3.7037	0	1.66667	0	0.45
AT3G07650	5.55556	0	0	0	0
AT3G07720	6.08466	0	1.66667	0	0.273913
AT3G08505	10.3175	2.77778	0	0.269231	0
AT3G08520	8.22905	4.0456	3.16809	0.491624	0.384989
AT3G08620	15.2778	6.66667	5.92593	0.436364	0.387879
AT3G08880	3.367	0	1.38889	0	0.4125
AT3G08980	10.3704	2.74086	4.36364	0.264298	0.420779
AT3G09050	8.33333	0	0	0	0
AT3G09085	3.7037	0	0	0	0
AT3G09090	8.49296	0	3.50877	0	0.413139
AT3G09150	10.9179	0	1.04167	0	0.0954093
AT3G09270	4.7619	0	0	0	0
AT3G09570	10.9574	5.25794	4.08333	0.479852	0.372655
AT3G09670	11.1111	0	0	0	0
AT3G09800	11.1111	0	0	0	0
AT3G09970	6.66667	0	0	0	0
AT3G10030	3.0303	0	1.28205	0	0.423077
AT3G10270	7.31225	0	2.22222	0	0.303904
AT3G10320	11.1111	0	0	0	0
AT3G10330	10.359	3.33333	3.19444	0.321782	0.308375
AT3G10340	4.69697	1.44928	0	0.308555	0
AT3G10400	6.66667	0	0	0	0
AT3G10405	33.3333	0	0	0	0
AT3G10440	11.6667	3.0303	5.67633	0.25974	0.486542
AT3G10550	14.3939	5.34188	0	0.37112	0
AT3G10630	8.33333	0	3.7037	0	0.444444
AT3G10710	33.3333	0	0	0	0
AT3G10720	6.66667	0	0	0	0
AT3G10800	4.16667	0	0	0	0
AT3G10840	44.4444	0	0	0	0
AT3G10960	5.35184	2.38095	1.00357	0.444885	0.187518
AT3G11050	30	5.12821	0	0.17094	0
AT3G11100	6.76424	1.51515	3.3292	0.223994	0.492176
AT3G11150	16.6667	0	4.7619	0	0.285714
AT3G11200	3.54809	0	0	0	0
AT3G11240	33.3333	0	8.33333	0	0.25
AT3G11490	3.05493	0.925926	1.44993	0.303092	0.474618
AT3G11570	13.6185	2.77778	5.55556	0.20397	0.407941
AT3G11840	13.8889	0	5.55556	0	0.4
AT3G12020	3.0303	0	0	0	0
AT3G12680	13.6905	0	1.66667	0	0.121739
AT3G12930	4.7619	0	0	0	0
AT3G12955	11.1111	0	0	0	0
AT3G13222	3.22024	1.33333	1.28668	0.414048	0.399559
AT3G13224	4.16667	1.14943	0	0.275862	0
AT3G13275	5.88972	0	2.56039	0	0.434721
AT3G13300	3.7037	0	1.23457	0	0.333333
AT3G13310	20.6221	9.10053	5.00611	0.441299	0.242754
AT3G13380	16.6667	0	0	0	0
AT3G13430	13.0952	0	0	0	0
AT3G13440	5.90632	0	1.55039	0	0.262496
AT3G13510	7.99373	2.22222	3.84808	0.277996	0.481387
AT3G13550	3.7037	0	0	0	0
AT3G13600	11.1111	0	0	0	0
AT3G13620	5.82751	2.77778	1.11111	0.476667	0.190667
AT3G13650	4.36	0	1.3056	0	0.29945
AT3G13770	33.3333	0	0	0	0
AT3G13840	5.55556	0	0	0	0
AT3G13950	4.52381	0.826891	1.38889	0.182786	0.307018
AT3G14130	13.8889	0	4.54545	0	0.327273
AT3G14172	13.8716	2.94486	2.77778	0.212294	0.200249
AT3G14210	33.3333	0	8.33333	0	0.25
AT3G14225	16.6667	0	0	0	0
AT3G14400	10.2576	2.73253	1.57563	0.266389	0.153605
AT3G14460	33.3333	0	0	0	0
AT3G14540	7.87037	0	0	0	0
AT3G14580	8.33333	0	0	0	0
AT3G14590	7.40741	2.77778	0	0.375	0
AT3G14610	6.32206	1.14943	1.85185	0.181812	0.292919
AT3G14760	33.3333	0	0	0	0
AT3G14860	11.1111	3.7037	0	0.333333	0
AT3G14890	6.66667	0	0	0	0
AT3G15010	7.79221	0	1.96078	0	0.251634
AT3G15090	8.49151	4.14412	0.952381	0.488031	0.112157
AT3G15120	16.6667	0	8.33333	0	0.5
AT3G15130	44.4444	0	16.6667	0	0.375
AT3G15140	5.55556	0	0	0	0
AT3G15250	3.33333	0	0	0	0
AT3G15340	18.6508	4.7619	0	0.255319	0
AT3G15356	8.58586	0	0	0	0
AT3G15357	3.1746	0	0	0	0
AT3G15380	3.7037	0	0	0	0
AT3G15500	33.3333	0	0	0	0
AT3G15510	8.83204	0	0	0	0
AT3G15518	4.11111	0	0	0	0
AT3G15530	16.7161	8.17544	4.8344	0.489076	0.289207
AT3G15540	5.55556	0	0	0	0
AT3G15550	9.23077	0	0	0	0
AT3G15620	16.6667	0	0	0	0
AT3G15940	6.05291	2.56709	2.15354	0.424109	0.355785
AT3G15990	5.55556	0	0	0	0
AT3G16030	6.66667	0	0	0	0
AT3G16060	7.58277	0	3.125	0	0.412118
AT3G16070	16.6667	0	0	0	0
AT3G16220	6.73401	0	0	0	0
AT3G16230	3.7037	1.33333	0	0.36	0
AT3G16290	3.33333	0	0	0	0
AT3G16350	9.26504	3.36341	4.07184	0.363021	0.439485
AT3G16390	6.73401	0	0	0	0
AT3G16610	33.3333	0	0	0	0
AT3G16720	11.1111	0	4.7619	0	0.428571
AT3G16740	6.38889	0	2.29215	0	0.358772
AT3G16870	8.33333	0	0	0	0
AT3G16900	11.1111	0	0	0	0
AT3G17120	8.28283	2.38095	0	0.287456	0
AT3G17170	37.5	0	7.14286	0	0.190476
AT3G17205	4.92832	1.66667	2.10181	0.338182	0.426476
AT3G17250	16.7619	3.0303	2.22222	0.180785	0.132576
AT3G17365	5.55556	0	0	0	0
AT3G17380	15.5556	4.7619	0	0.306122	0
AT3G17450	8.33333	0	0	0	0
AT3G17590	25	0	9.52381	0	0.380952
AT3G17600	4.44444	0	0	0	0
AT3G17700	3.7037	0	0	0	0
AT3G17740	3.92157	0	1.23457	0	0.314815
AT3G17920	6.73401	1.96078	0	0.291176	0
AT3G17950	13.9971	0.952381	4.1514	0.0680412	0.29659
AT3G18190	3.57487	1.53775	0.794093	0.430155	0.222132
AT3G18390	16.2257	4.99736	4.85528	0.30799	0.299233
AT3G18524	3.0303	0	0	0	0
AT3G18750	7.69231	0	2.08333	0	0.270833
AT3G19120	10.8225	0	1.85185	0	0.171111
AT3G19150	4.16667	0	0	0	0
AT3G19184	6.66667	0	0	0	0
AT3G19230	16.6667	0	0	0	0
AT3G19280	16.6667	0	0	0	0
AT3G19508	9.33824	0.411523	3.0303	0.0440686	0.324505
AT3G19510	9.34558	1.41152	2.84477	0.151036	0.304398
AT3G19580	9.84127	1.75439	1.19048	0.178268	0.120968
AT3G19640	6.06061	0	1.96078	0	0.323529
AT3G19680	35.4532	0	1.75439	0	0.0494845
AT3G19910	4.67372	0.574713	1.67421	0.122967	0.358217
AT3G19960	10.5882	0	0	0	0
AT3G20010	4.16667	1.23457	0	0.296296	0
AT3G20020	13.8889	5.55556	0	0.4	0
AT3G20250	4.155	0	1.69037	0	0.406829
AT3G20420	11.1111	0	0	0	0
AT3G20440	50	0	16.6667	0	0.333333
AT3G20540	4.7619	0	0	0	0
AT3G20560	3.34967	0	0	0	0
AT3G20640	6.95162	0	3.40971	0	0.490491
AT3G20680	11.1111	0	0	0	0
AT3G20898	3.33333	0	0	0	0
AT3G20935	33.3333	0	0	0	0
AT3G20940	11.1111	0	0	0	0
AT3G21110	16.6667	0	8.33333	0	0.5
AT3G21260	5.42484	0	0	0	0
AT3G21290	18.7345	4.0267	2.72831	0.214935	0.145631
AT3G21350	12.7273	5.55556	4.7619	0.436508	0.37415
AT3G21360	11.1111	0	0	0	0
AT3G21480	24.9534	6.11111	4.04762	0.244901	0.162207
AT3G21670	3.0303	0	0	0	0
AT3G21890	3.51615	1.0929	0.694444	0.310822	0.197501
AT3G22180	16.6667	0	0	0	0
AT3G22190	7.87037	0	3.0303	0	0.385027
AT3G22380	4.90327	0.752655	1.0391	0.1535	0.21192
AT3G22430	11.1111	0	0	0	0
AT3G22520	33.3333	0	8.33333	0	0.25
AT3G22570	9.52381	0	0	0	0
AT3G22590	27.7778	0	8.33333	0	0.3
AT3G22845	4.48826	0	0.641026	0	0.142823
AT3G22930	9.72222	0	0	0	0
AT3G22961	8.33333	2.8655	0	0.34386	0
AT3G22980	5.55556	0	0	0	0
AT3G23020	15.9259	6.66667	3.41006	0.418605	0.21412
AT3G23080	12.4603	1.28205	3.95418	0.102891	0.317342
AT3G23590	4.05983	0	0	0	0
AT3G23690	9.55556	0	2.31373	0	0.242134
AT3G23900	13.9706	0	2.5641	0	0.183536
AT3G23910	11.1111	0	0	0	0
AT3G23930	33.3333	0	0	0	0
AT3G24030	16.6667	0	0	0	0
AT3G24050	4.63909	1.33333	1.19048	0.287413	0.256619
AT3G24210	5.97222	0	2.5641	0	0.429338
AT3G24300	5.55556	0	0	0	0
AT3G24360	8.33333	0	0	0	0
AT3G24440	4.51442	0	1.51515	0	0.335625
AT3G24460	3.75458	1.38889	1.5873	0.369919	0.422764
AT3G24530	4.52489	0	0	0	0
AT3G24550	3.7037	0	0	0	0
AT3G24660	8.33333	0	0	0	0
AT3G24715	18.4127	3.7037	6.72269	0.201149	0.365112
AT3G24730	8.33333	0	0	0	0
AT3G24740	5.55556	0	0	0	0
AT3G24929	4.7619	0	2.15054	0	0.451613
AT3G25012	33.3333	3.50877	0	0.105263	0
AT3G25130	4.16667	0	0	0	0
AT3G25210	6.66667	3.33333	0	0.5	0
AT3G25470	3.33333	0	0	0	0
AT3G25680	6.66667	0	0	0	0
AT3G25790	4.48585	0	0	0	0
AT3G25840	4.58974	0.721474	1.57999	0.157193	0.344244
AT3G25900	4.16667	0	0	0	0
AT3G26130	22.2222	0	8.33333	0	0.375
AT3G26135	8.33333	0	0	0	0
AT3G26240	33.3333	0	11.1111	0	0.333333
AT3G26540	44.9619	9.69697	20.4377	0.215671	0.454556
AT3G26600	21.2853	2.08333	9.84749	0.0978765	0.462643
AT3G26680	33.3333	0	0	0	0
AT3G26700	4.16667	0	0	0	0
AT3G26850	5.55556	0	0	0	0
AT3G26910	5.12821	0	1.85185	0	0.361111
AT3G26922	16.6667	0	0	0	0
AT3G27010	10.9002	0	1.09804	0	0.100736
AT3G27120	15.2778	4.16667	5.12821	0.272727	0.335664
AT3G27170	9.86086	3.33333	3.0303	0.338037	0.307306
AT3G28100	9.52381	0	0	0	0
AT3G28340	11.1111	0	0	0	0
AT3G28430	4.7619	0	0	0	0
AT3G28455	4.7619	0.877193	0	0.184211	0
AT3G28660	30.5556	8.33333	5.55556	0.272727	0.181818
AT3G29280	22.2222	0	0	0	0
AT3G29320	11.6268	3.92157	4.34174	0.337286	0.373424
AT3G29390	3.33333	0	0	0	0
AT3G29575	8.25397	0	1.28205	0	0.155325
AT3G29770	15.7576	7.03704	0	0.446581	0
AT3G30300	16.6667	0	0	0	0
AT3G30350	4.16667	0	0	0	0
AT3G32030	6.66667	0	0	0	0
AT3G33530	3.20366	1.25786	1.38889	0.392633	0.433532
AT3G42640	8.33333	2.53831	0	0.304598	0
AT3G42950	6.57051	1.38889	1.53846	0.211382	0.234146
AT3G43300	3.03644	0	0	0	0
AT3G43610	8.33333	0	0	0	0
AT3G43840	33.3333	0	0	0	0
AT3G43980	4.7888	1.96078	2.15924	0.409452	0.450895
AT3G44220	33.3333	0	0	0	0
AT3G45040	11.1111	0	0	0	0
AT3G45100	11.2557	3.18979	4.34174	0.283395	0.385738
AT3G45430	22.2222	0	0	0	0
AT3G45770	3.33333	0	0	0	0
AT3G45900	5.41667	0	0	0	0
AT3G45970	16.6667	0	0	0	0
AT3G46510	9.84312	1.96078	2.3913	0.199204	0.242942
AT3G46600	19.0476	4.16667	0	0.21875	0
AT3G46640	5.54981	0.775194	1.02259	0.139679	0.184256
AT3G46720	4.44444	0	0	0	0
AT3G46930	5.55556	0	0	0	0
AT3G46990	23.3333	0	0	0	0
AT3G47060	6.38739	1.58131	1.4755	0.247568	0.231003
AT3G47070	7.40741	0	0	0	0
AT3G47120	14.8544	5.92105	0.775194	0.398607	0.0521863
AT3G47340	16.6667	0	0	0	0
AT3G47690	11.3636	0	0	0	0
AT3G47700	4.73856	0	0	0	0
AT3G47790	4.7619	1.96078	0	0.411765	0
AT3G47850	16.6667	0	0	0	0
AT3G47890	13.0131	1.38889	1.71076	0.10673	0.131464
AT3G47930	11.1111	0	0	0	0
AT3G47980	6.19748	2.12982	2.66169	0.343659	0.42948
AT3G48020	3.7037	0	0	0	0
AT3G48050	15.2176	0	2.15054	0	0.141319
AT3G48070	5.92593	0	0	0	0
AT3G48187	3.7037	0	0	0	0
AT3G48210	5.88235	0	1.28205	0	0.217949
AT3G48346	12.2222	1.33333	0	0.109091	0
AT3G48350	13.3333	6.06061	0	0.454545	0
AT3G48390	5.55556	0	0	0	0
AT3G48400	4	1.96078	1.44928	0.490196	0.362319
AT3G48540	3.33333	0	0	0	0
AT3G48720	33.3333	0	0	0	0
AT3G48730	17.5	8.33333	0	0.47619	0
AT3G48770	16.6667	0	0	0	0
AT3G48810	37.8066	4.16667	2.5641	0.11021	0.0678215
AT3G48820	12.2076	0	1.75439	0	0.143713
AT3G49140	6.66667	1.96078	0	0.294118	0
AT3G49220	6.66667	0	0	0	0
AT3G49350	5.00768	2.2126	2.50292	0.441842	0.499817
AT3G49590	11.6584	1.66667	0.854701	0.142958	0.0733118
AT3G49640	12.037	5.15873	0	0.428571	0
AT3G49730	41.6667	0	16.6667	0	0.4
AT3G49750	4.22352	0	1.96078	0	0.464253
AT3G49830	4.16667	0	0	0	0
AT3G49840	3.7037	1.49883	0.757576	0.404684	0.204545
AT3G50000	6.34921	0	0.757576	0	0.119318
AT3G50040	16.6667	0	0	0	0
AT3G50080	8.33333	0	2.5641	0	0.307692
AT3G50290	33.3333	0	0	0	0
AT3G50410	9.52381	0	0	0	0
AT3G50470	11.1111	0	0	0	0
AT3G50650	26.1905	0	4.16667	0	0.159091
AT3G50690	14.9631	4.73409	6.09046	0.316385	0.407033
AT3G50700	25.3968	0	0	0	0
AT3G50840	5.99624	0	2.46914	0	0.411781
AT3G50920	11.1111	0	0	0	0
AT3G51010	3.50427	0	0	0	0
AT3G51090	11.1111	0	0	0	0
AT3G51120	6.27706	0	0	0	0
AT3G51280	16.6667	0	0	0	0
AT3G51370	6.36591	2.38095	2.15278	0.374016	0.338173
AT3G51510	4.16667	0	0	0	0
AT3G51540	10.3704	0	0	0	0
AT3G51620	3.10245	1.38889	1.14943	0.447674	0.370489
AT3G51820	3.0303	0	0	0	0
AT3G51850	3.31695	1.51515	0.694444	0.45679	0.209362
AT3G51920	3.60624	0	0	0	0
AT3G51970	4.155	0	1.80375	0	0.434116
AT3G52050	33.3333	0	0	0	0
AT3G52100	35.5556	0	15	0	0.421875
AT3G52340	14.8148	0	0	0	0
AT3G52430	15.8333	5.59441	0	0.353331	0
AT3G52450	6.66667	0	0	0	0
AT3G52680	50	4.16667	11.1111	0.0833333	0.222222
AT3G52770	16.6667	6.66667	0	0.4	0
AT3G52800	4.08023	1.04167	1.60035	0.255296	0.392221
AT3G52820	6.66667	0	0	0	0
AT3G52890	6.66667	0	0	0	0
AT3G53210	8.33333	0	0	0	0
AT3G53440	32.1254	10.3175	5.12821	0.321163	0.159631
AT3G53520	4.7619	0	1.19048	0	0.25
AT3G53540	5.34877	1.96078	1.96078	0.366586	0.366586
AT3G53920	6.66667	0	0	0	0
AT3G54000	11.5519	1.33333	4.31625	0.115422	0.373641
AT3G54030	5.55556	0	0	0	0
AT3G54120	7.40741	3.7037	0	0.5	0
AT3G54230	5.41126	1.66667	2.22222	0.308	0.410667
AT3G54270	6.66667	0	0	0	0
AT3G54300	3.5574	0	1.28393	0	0.360918
AT3G54350	13.3333	2.77778	5.68182	0.208333	0.426136
AT3G54420	8.04577	3.0303	0	0.376633	0
AT3G54440	5.55556	0	0	0	0
AT3G54500	8.48973	3.10078	3.19048	0.365238	0.375804
AT3G54610	4.16667	0	0	0	0
AT3G54770	4.16667	0	0	0	0
AT3G54780	4.94885	0	1.66667	0	0.336778
AT3G54790	8.33333	0	0	0	0
AT3G54900	3.53479	0.980392	1.21022	0.277355	0.342375
AT3G54960	5.17141	1.40845	2.12521	0.272353	0.410953
AT3G54980	9.68067	0	2.01201	0	0.207838
AT3G55030	5.73673	1.73668	0.666667	0.302731	0.11621
AT3G55160	26.3889	0	0	0	0
AT3G55350	4.7619	0	0	0	0
AT3G55400	8.33333	0	0	0	0
AT3G55490	5.55556	0	1.33333	0	0.24
AT3G55630	33.3333	0	0	0	0
AT3G55850	3.33333	0	0	0	0
AT3G55950	12.2222	3.33333	0	0.272727	0
AT3G56050	8.09783	0	0	0	0
AT3G56160	6.66667	0	0	0	0
AT3G56230	16.6667	0	0	0	0
AT3G56250	5.55556	0.512821	0	0.0923077	0
AT3G56290	6.14878	1.5873	0.900901	0.258149	0.146517
AT3G56320	8.88889	0	0	0	0
AT3G56410	4.16667	0	0	0	0
AT3G56480	3.70656	0	0	0	0
AT3G56850	8.10012	2.08333	0	0.257198	0
AT3G56990	5.55556	0	0	0	0
AT3G57000	4.16667	0	0	0	0
AT3G57060	6.66667	0	0	0	0
AT3G57160	6.66667	0	2.5641	0	0.384615
AT3G57230	5.40542	0.94142	0.392157	0.174162	0.0725488
AT3G57520	11.7667	3.84615	3.61552	0.326867	0.307266
AT3G57710	9.22913	0	0.952381	0	0.103193
AT3G57750	33.3333	0	0	0	0
AT3G57880	19.0476	4.7619	0	0.25	0
AT3G57930	6.66667	0	0	0	0
AT3G58140	16.9728	3.92157	3.62745	0.23105	0.213721
AT3G58770	33.3333	0	0	0	0
AT3G58800	9.09091	0	0	0	0
AT3G59000	27.7778	7.51634	9.69697	0.270588	0.349091
AT3G59080	5.55556	0	0	0	0
AT3G59100	4.13534	0	0	0	0
AT3G59290	8.46154	0	2.38095	0	0.281385
AT3G59300	6.60021	2.99889	2.41747	0.454362	0.366272
AT3G59310	8.33333	3.37412	1.85185	0.404894	0.222222
AT3G59320	4.78632	0	1.0101	0	0.211039
AT3G59500	3.1339	0	0.925926	0	0.295455
AT3G59640	5.55556	0	0	0	0
AT3G59660	5.21886	0	1.33333	0	0.255484
AT3G59680	8.33333	0	0	0	0
AT3G59710	16.6667	0	0	0	0
AT3G59780	4.7619	0	0	0	0
AT3G59840	4.93697	0	2.28175	0	0.462175
AT3G59990	3.04843	1.07527	0	0.352728	0
AT3G60320	5.55556	0	0	0	0
AT3G60350	5.55556	0	0	0	0
AT3G60520	5.23607	1.19048	1.38889	0.22736	0.265254
AT3G60530	4.56522	0	2.22222	0	0.486772
AT3G60580	33.3333	0	0	0	0
AT3G60590	3.0303	0	0	0	0
AT3G60620	14.8571	0	0	0	0
AT3G60690	8.33333	0	0	0	0
AT3G60810	8.33333	0	0	0	0
AT3G61080	33.3333	0	6.66667	0	0.2
AT3G61113	33.3333	0	0	0	0
AT3G61150	10	0	0	0	0
AT3G61240	3.86386	1.41844	1.6062	0.367104	0.415697
AT3G61360	14.4444	0	0	0	0
AT3G61450	11.1111	3.95154	0	0.355638	0
AT3G61490	8.33333	0	0	0	0
AT3G61590	12.2363	5.29689	2.3175	0.432882	0.189395
AT3G61630	5.80808	0	2.66667	0	0.45913
AT3G61690	9.88213	2.08333	4.41441	0.210818	0.446707
AT3G61710	13.0952	0	5.55556	0	0.424242
AT3G61770	8.33333	0	0	0	0
AT3G61830	8.33333	0	0	0	0
AT3G61880	3.7037	0	0	0	0
AT3G62010	12.2536	4.74334	4.89668	0.387098	0.399612
AT3G62060	4.16667	0	0	0	0
AT3G62090	11.7725	4.44444	4.68939	0.377528	0.398335
AT3G62300	10.1852	4.85924	2.5641	0.477089	0.251748
AT3G62410	11.1111	0	0	0	0
AT3G62450	4.04762	0	0	0	0
AT3G62470	6.66667	0	0	0	0
AT3G62630	10	2.38095	4.7619	0.238095	0.47619
AT3G62920	3.33333	0	0	0	0
AT3G62930	16.6667	0	0	0	0
AT3G63010	7.75789	0	3.39744	0	0.437933
AT3G63120	4.40476	0	0	0	0
AT3G63180	5.55556	0	0	0	0
AT3G63280	8.33333	3.0303	0	0.363636	0
AT3G63370	22.2222	0	0	0	0
AT3G63440	27.5058	0	1.85185	0	0.0673258
AT4G00040	5.71429	1.4666	0	0.256656	0
AT4G00200	8.40643	0	1.85185	0	0.22029
AT4G00231	21.6667	0	4.7619	0	0.21978
AT4G00270	3.33333	0	1.51515	0	0.454545
AT4G00490	6.66667	0	0	0	0
AT4G00500	4.16667	0	0	0	0
AT4G00650	8.25397	0	1.55039	0	0.187835
AT4G00660	4.23077	0	0	0	0
AT4G00750	13.3333	5.55556	3.7037	0.416667	0.277778
AT4G00840	3.5809	1.01787	1.19048	0.28425	0.332451
AT4G00950	6.66667	0	0	0	0
AT4G00955	8.33333	0	0	0	0
AT4G01030	33.3333	0	0	0	0
AT4G01090	11.7518	0	0	0	0
AT4G01210	11.1111	0	0	0	0
AT4G01270	16.4983	2.38095	0	0.144315	0
AT4G01460	16.6667	0	0	0	0
AT4G01810	3.33333	0	0	0	0
AT4G01897	6.84524	0	2.5641	0	0.374582
AT4G01900	4.07867	1.85185	0	0.454033	0
AT4G01915	6.66667	0	0	0	0
AT4G01920	5.55556	0	0	0	0
AT4G01925	16.6667	0	0	0	0
AT4G02020	4.16667	0	0	0	0
AT4G02040	12.5	0	0	0	0
AT4G02560	12.4589	2.60879	2.86815	0.209391	0.230208
AT4G02630	6.49978	0	0.980392	0	0.150835
AT4G02730	3.0303	0	0	0	0
AT4G03000	5.89744	2.85714	0	0.484472	0
AT4G03100	6.11111	0	0	0	0
AT4G03150	21.4286	0	0	0	0
AT4G03180	11.3519	5.55556	4.5977	0.489394	0.405016
AT4G03270	12.1693	4.7619	2.08333	0.391304	0.171196
AT4G03340	24.2063	6.66667	0	0.27541	0
AT4G03390	8.09926	2.02765	2.63021	0.25035	0.324746
AT4G03510	6.66667	0	2.77778	0	0.416667
AT4G03550	7.17001	1.92366	1.2165	0.268293	0.169665
AT4G03610	4.7619	0	0	0	0
AT4G04190	33.3333	0	0	0	0
AT4G04630	11.1111	0	0	0	0
AT4G04740	17.2222	7.06522	6.39447	0.410238	0.371292
AT4G04870	6.73077	0	2.77778	0	0.412698
AT4G04885	8.65661	3.33333	3.84615	0.385062	0.444303
AT4G05190	8.30201	0	0.900901	0	0.108516
AT4G05390	3.7037	0	1.81818	0	0.490909
AT4G06598	10.7702	2.62346	0.959064	0.243585	0.0890479
AT4G06744	6.06367	2.7542	2.3129	0.454213	0.381436
AT4G08040	50	0	0	0	0
AT4G08290	8.33333	0	0	0	0
AT4G08300	3.33333	0	0	0	0
AT4G08500	4.16667	0	0	0	0
AT4G09640	8.33333	0	0	0	0
AT4G09680	11.1111	2.77778	3.0303	0.25	0.272727
AT4G10000	16.6667	0	0	0	0
AT4G10070	12.963	2.62346	0	0.202381	0
AT4G10310	11.1111	0	0	0	0
AT4G10390	10.1852	0	0	0	0
AT4G10480	3.96825	0	0	0	0
AT4G10640	16.6667	0	0	0	0
AT4G10710	4.7619	0	0	0	0
AT4G10760	16.6667	0	0	0	0
AT4G10790	3.50877	0	1.51515	0	0.431818
AT4G10800	16.6667	0	0	0	0
AT4G10925	6.66667	0	0	0	0
AT4G11130	37.5	0	16.6667	0	0.444444
AT4G11260	4.69053	1.19048	2.04082	0.253804	0.435093
AT4G11547	3.0303	0	0	0	0
AT4G11660	19.0338	0	3.56125	0	0.187101
AT4G11780	8.33333	0	0	0	0
AT4G11910	14.3697	2.77778	5.92885	0.193309	0.412595
AT4G12230	5.86847	0	0	0	0
AT4G12530	33.3333	0	0	0	0
AT4G12620	6.66667	0	0	0	0
AT4G12640	25	0	0	0	0
AT4G12710	7.88671	0	3.7037	0	0.469613
AT4G12770	8.71193	1.96248	4.26304	0.225264	0.489333
AT4G12780	5.13539	0	0	0	0
AT4G13220	7.79221	2.5641	1.04167	0.32906	0.133681
AT4G13360	5.09242	0.775194	1.58131	0.152225	0.310523
AT4G13590	4.44444	0	1.14943	0	0.258621
AT4G13615	3.67521	1.42857	1.26157	0.388705	0.343266
AT4G13620	8.33333	0	2.22222	0	0.266667
AT4G13670	33.3333	12.2222	5.55556	0.366667	0.166667
AT4G13680	11.1111	0	0	0	0
AT4G13770	3.33333	0	0	0	0
AT4G13820	33.3333	0	0	0	0
AT4G13830	4.17973	0	0	0	0
AT4G13970	15.6825	1.44928	7.55519	0.0924133	0.481758
AT4G14220	4.16667	0	0	0	0
AT4G14290	5.55556	0	0	0	0
AT4G14340	13.3333	1.44928	0	0.108696	0
AT4G14430	3.34052	0.680272	1.14451	0.203643	0.342616
AT4G14465	7.5264	2.69834	2.94991	0.358517	0.391941
AT4G14500	29.1423	8.0719	11.9536	0.276982	0.41018
AT4G14510	8.11966	0	0	0	0
AT4G14520	4.16667	0	0	0	0
AT4G14730	33.3333	0	0	0	0
AT4G14770	15.873	0	5.55556	0	0.35
AT4G14780	16.6667	0	0	0	0
AT4G14840	6.66667	0	0	0	0
AT4G14900	5.85434	1.38889	2.05797	0.237241	0.351529
AT4G14920	12.5	0	0	0	0
AT4G14990	16.0139	3.36201	3.93654	0.209943	0.24582
AT4G15080	13.1496	0	0	0	0
AT4G15093	5.55556	0	2.08333	0	0.375
AT4G15240	3.92157	0	1.75439	0	0.447368
AT4G15270	5.55556	1.66667	0	0.3	0
AT4G15290	8.33333	0	0	0	0
AT4G15300	11.1111	0	0	0	0
AT4G15360	33.3333	0	0	0	0
AT4G15400	16.6667	0	0	0	0
AT4G15500	5.55556	0	0	0	0
AT4G15570	4.7619	1.28205	0	0.269231	0
AT4G15630	11.1111	0	0	0	0
AT4G15680	33.3333	0	0	0	0
AT4G15690	33.3333	0	0	0	0
AT4G15740	16.6667	0	0	0	0
AT4G15810	16.6667	0	0	0	0
AT4G15820	8.02212	2.13347	1.69654	0.265948	0.211483
AT4G15840	8.33333	3.7037	0	0.444444	0
AT4G15890	8.15851	0	0	0	0
AT4G16100	6.19199	1.20233	2.91817	0.194175	0.47128
AT4G16265	3.0303	0	1.19048	0	0.392857
AT4G16330	3.23882	1.13879	1.17063	0.351605	0.361438
AT4G16370	6.66667	0	0	0	0
AT4G16444	8.68911	2.38095	3.56757	0.274016	0.410579
AT4G16563	16.6667	0	2.5641	0	0.153846
AT4G16660	8.12808	2.22222	3.0303	0.273401	0.372819
AT4G16750	6.66667	0	0	0	0
AT4G16790	14.2636	2.70511	4.59683	0.189651	0.322278
AT4G16845	6.66667	0	0	0	0
AT4G16890	9.56522	0	4.7619	0	0.497835
AT4G16957	4.44444	0	0	0	0
AT4G16970	3.33333	0	0	0	0
AT4G17010	4.46429	0	0	0	0
AT4G17020	8.09524	0	1.0101	0	0.124777
AT4G17090	6.73401	0	3.04233	0	0.451786
AT4G17180	11.6524	0	5.67595	0	0.487105
AT4G17330	7.28748	2.09845	3.10132	0.287953	0.425568
AT4G17350	8.33333	0	0	0	0
AT4G17370	5	1.75439	1.14943	0.350877	0.229885
AT4G17410	6.66667	0	0	0	0
AT4G17420	6.66667	3.0303	0	0.454545	0
AT4G17430	13.8889	2.08333	2.38095	0.15	0.171429
AT4G17460	61.1111	8.33333	0	0.136364	0
AT4G17880	10.3188	0	2.24179	0	0.217252
AT4G17970	8.33333	0	0	0	0
AT4G18205	5.48048	0	0.925926	0	0.16895
AT4G18210	11.1111	0	0	0	0
AT4G18380	5.35714	1.11111	2.61438	0.207407	0.488017
AT4G18630	10.8571	2.77778	1.0101	0.255848	0.0930356
AT4G18700	7.67383	3.13216	3.23163	0.408161	0.421123
AT4G18810	6.66667	0	0	0	0
AT4G18840	8.60485	2.38095	3.75458	0.276699	0.436333
AT4G18890	6.66667	0	0	0	0
AT4G19003	10.6838	0	2.08333	0	0.195
AT4G19160	3.60797	0.933617	0.82143	0.258765	0.227671
AT4G19190	5.18519	2.08333	0	0.401786	0
AT4G19210	8.91667	1.28205	0.740741	0.143781	0.0830737
AT4G19500	9.52381	3.7037	0	0.388889	0
AT4G19510	14.2857	4.7619	4.16667	0.333333	0.291667
AT4G19600	3.7037	0	0	0	0
AT4G19670	4.16041	1.67418	1.33017	0.402407	0.31972
AT4G19700	16.6667	0	0	0	0
AT4G19850	33.3333	0	0	0	0
AT4G19865	5.09697	1.26478	1.90476	0.248143	0.373705
AT4G19870	19.4444	1.28164	0	0.0659131	0
AT4G19880	4.94204	1.13299	2.02166	0.229255	0.409075
AT4G19925	33.3333	0	0	0	0
AT4G19950	12.3016	0	0	0	0
AT4G19975	4.7619	0	0	0	0
AT4G20010	6.66667	0	0	0	0
AT4G20030	25	0	0	0	0
AT4G20130	33.3333	0	0	0	0
AT4G20280	6.73401	2.77778	0	0.4125	0
AT4G20330	4.69136	1.75439	0	0.373961	0
AT4G20380	3.54809	1.75439	0	0.49446	0
AT4G20400	26.1905	0	6.66667	0	0.254545
AT4G20830	7.69231	0	0	0	0
AT4G21060	15	0	0	0	0
AT4G21090	4.81311	1.5873	0	0.329787	0
AT4G21180	4.16667	0	0	0	0
AT4G21215	10.258	4.47922	4.9292	0.436655	0.480522
AT4G21230	8.33333	0	1.51515	0	0.181818
AT4G21470	33.3333	8.33333	0	0.25	0
AT4G21590	16.6667	0	0	0	0
AT4G21705	33.3333	0	0	0	0
AT4G21865	15	0	6.66667	0	0.444444
AT4G21870	11.1111	0	0	0	0
AT4G21890	6.66667	0	0	0	0
AT4G22150	10.7864	3.84331	1.91146	0.35631	0.177209
AT4G22230	3.0303	0	0	0	0
AT4G22250	30.0265	0	0	0	0
AT4G22360	5.55556	2.5641	0	0.461538	0
AT4G22540	7.37813	2.6615	1.14943	0.360728	0.155788
AT4G22570	6.66667	0	0	0	0
AT4G22740	33.3333	0	7.87037	0	0.236111
AT4G22790	10.7128	5.07229	3.2915	0.473478	0.307249
AT4G22810	3.7037	0	1.51515	0	0.409091
AT4G23020	11.1111	0	0	0	0
AT4G23040	17.4747	0	3.0303	0	0.17341
AT4G23530	3.7037	0	0	0	0
AT4G23790	11.7874	0	2.28395	0	0.193761
AT4G23880	33.3333	0	0	0	0
AT4G23890	3.0303	0	0	0	0
AT4G23950	16.6667	0	0	0	0
AT4G23980	3.98216	0.653595	1.64667	0.164131	0.413511
AT4G24026	3.7037	0	0	0	0
AT4G24090	16.6667	0	0	0	0
AT4G24160	10.2273	0	4.16667	0	0.407407
AT4G24175	19.4444	6.61376	0	0.340136	0
AT4G24290	11.1111	0	0	0	0
AT4G24400	3.33333	0	0	0	0
AT4G24480	4.7619	0	0	0	0
AT4G24510	16.6667	0	0	0	0
AT4G24560	11.5873	0	5.61594	0	0.484663
AT4G24680	4.10557	1.75439	1.04167	0.427318	0.25372
AT4G24790	4.16667	0	0	0	0
AT4G24890	33.3333	0	0	0	0
AT4G24940	3.7037	0	0	0	0
AT4G25070	4.50013	0	1.67051	0	0.371213
AT4G25120	8.33333	0	0	0	0
AT4G25270	41.6667	1.33333	8.33333	0.032	0.2
AT4G25290	16.6667	0	0	0	0
AT4G25300	12.9692	0	5.41126	0	0.417239
AT4G25310	16.6667	0	0	0	0
AT4G25360	8.20707	3.8961	1.96078	0.474725	0.238914
AT4G25515	16.6667	0	0	0	0
AT4G25610	6.25	0	0	0	0
AT4G25650	33.3333	0	0	0	0
AT4G25720	3.33333	0	0	0	0
AT4G25870	4.85934	1.96078	1.07527	0.403509	0.221279
AT4G26180	9.72222	0	0	0	0
AT4G26190	13.2479	5.44375	5.54113	0.410916	0.418266
AT4G26200	11.4286	0	2.77778	0	0.243056
AT4G26370	16.6667	0	0	0	0
AT4G26430	15.5844	2.5641	3.92157	0.16453	0.251634
AT4G26500	4.46429	0	0	0	0
AT4G26640	11.045	4.13534	3.92157	0.374409	0.355055
AT4G26780	11.1111	0	0	0	0
AT4G26965	16.6667	4.7619	6.66667	0.285714	0.4
AT4G26980	6.57748	0	0	0	0
AT4G27290	22.2222	0	0	0	0
AT4G27340	11.1111	2.5641	0	0.230769	0
AT4G27680	9.02564	0	3.37165	0	0.373563
AT4G27700	4.7619	0	0	0	0
AT4G27730	11.1111	0	0	0	0
AT4G27900	3.42471	0	1.11111	0	0.324439
AT4G28010	28.49	1.38889	6.11111	0.04875	0.2145
AT4G28030	7.79221	2.62897	1.14943	0.337384	0.14751
AT4G28050	6.95568	0.854701	3.39873	0.122878	0.488626
AT4G28390	3.17363	0	0	0	0
AT4G28600	6.66667	0	0	0	0
AT4G28650	15.2127	5.12077	6.68227	0.336612	0.439257
AT4G28720	11.1111	0	0	0	0
AT4G28740	11.4286	0	0	0	0
AT4G28790	5.55556	0	0	0	0
AT4G28950	3.0303	0	0	0	0
AT4G29100	3.0303	0	0	0	0
AT4G29110	9.92647	3.0303	1.66667	0.305275	0.167901
AT4G29120	5.25665	1.19048	0.680272	0.226471	0.129412
AT4G29210	5.71429	1.85185	0	0.324074	0
AT4G29440	13.3333	0	0	0	0
AT4G29750	20	3.7037	0	0.185185	0
AT4G29910	5.81737	0	2.77778	0	0.477497
AT4G29920	11.1111	0	0	0	0
AT4G29960	4.30985	0	1.14943	0	0.266697
AT4G30020	8.58586	0	3.61111	0	0.420588
AT4G30200	3.29749	0	1.47059	0	0.445972
AT4G30290	5.55556	0	0	0	0
AT4G30410	14.1451	1.24747	6.54762	0.0881905	0.462888
AT4G30580	9.25926	0	4.16667	0	0.45
AT4G30760	3.84784	0.406504	0.564972	0.105645	0.146828
AT4G30860	5.83333	0	1.33333	0	0.228571
AT4G30940	33.3333	0	0	0	0
AT4G30990	16.6667	0	0	0	0
AT4G31073	11.1111	1.75439	0	0.157895	0
AT4G31150	10.8889	3.79274	3.03584	0.348312	0.278802
AT4G31240	16.6667	6.66667	0	0.4	0
AT4G31250	33.3333	0	0	0	0
AT4G31270	22.2222	0	0	0	0
AT4G31290	3.0303	0	0	0	0
AT4G31320	5.12821	2.38095	0	0.464286	0
AT4G31390	9.57792	2.38095	4.63755	0.248588	0.484192
AT4G31400	33.3333	0	11.1111	0	0.333333
AT4G31420	4.78469	2.24359	0.813008	0.46891	0.169919
AT4G31440	3.7037	0	0	0	0
AT4G31590	6.86422	1.85185	1.97531	0.269783	0.287769
AT4G31850	33.3333	0	0	0	0
AT4G31920	3.23232	0	1.01758	0	0.314815
AT4G31930	16.6667	0	0	0	0
AT4G32000	5.92949	1.96078	1.5873	0.330684	0.267696
AT4G32030	7.22222	1.51515	2.02279	0.20979	0.280079
AT4G32160	6.17369	1.14943	2.75204	0.186181	0.445769
AT4G32272	6.95762	1.62602	3.1489	0.233703	0.452583
AT4G32320	15.873	2.08333	0	0.13125	0
AT4G32440	6.98413	0	2.38095	0	0.340909
AT4G32551	8.11966	0	2.80797	0	0.345824
AT4G32610	8.69358	1.55625	4.07596	0.179012	0.468847
AT4G32640	8.11966	0	3.0303	0	0.373206
AT4G32790	3.0303	0	0	0	0
AT4G32920	4.67912	1.77317	1.29062	0.378954	0.275825
AT4G32970	6.66667	0	0	0	0
AT4G33210	8.33333	0	0	0	0
AT4G33270	7.29373	2.76449	1.0582	0.379023	0.145084
AT4G33630	3.25955	1.5192	0.99639	0.466077	0.305684
AT4G33740	3.9857	1.87831	0	0.471262	0
AT4G33890	5.29293	0	1.07527	0	0.203152
AT4G33990	41.6667	6.66667	0	0.16	0
AT4G34030	6.66667	0	0	0	0
AT4G34090	11.1111	0	0	0	0
AT4G34135	3.83023	1.75439	0	0.458037	0
AT4G34190	11.1111	0	4.7619	0	0.428571
AT4G34215	6.97262	2.96439	2.66667	0.425147	0.382448
AT4G34270	3.84615	0	1.38889	0	0.361111
AT4G34290	3.33333	0	0	0	0
AT4G34412	4.16667	0	0	0	0
AT4G34430	10.2027	1.44928	3.06187	0.142048	0.300104
AT4G34480	6.66667	0	0	0	0
AT4G34530	5.26094	0	1.33387	0	0.253541
AT4G34590	6.66667	1.80302	2.43324	0.270453	0.364986
AT4G34650	33.3333	0	0	0	0
AT4G34800	8.33333	0	0	0	0
AT4G34910	4.34379	1.38889	1.7094	0.319742	0.393528
AT4G34990	12.2222	0	0	0	0
AT4G35030	5.56862	1.66667	2.68169	0.299296	0.481573
AT4G35130	33.3333	0	0	0	0
AT4G35140	11.1111	0	0	0	0
AT4G35250	5.25965	1.41844	0.483092	0.269683	0.0918487
AT4G35270	7.03704	0	0	0	0
AT4G35460	9.74379	3.1746	1.85185	0.325808	0.190055
AT4G35480	11.1111	0	0	0	0
AT4G35530	7.22535	3.22455	1.14517	0.446283	0.158494
AT4G35630	4.16667	0	0	0	0
AT4G35770	6.06061	0	0	0	0
AT4G36050	6.66667	0	0	0	0
AT4G36060	17.8571	0	0	0	0
AT4G36470	10.3175	0	0	0	0
AT4G36810	3.88889	0	0.680272	0	0.174927
AT4G36820	5.69597	1.77317	2.34843	0.311302	0.412296
AT4G36840	13.3333	0	0	0	0
AT4G36860	3.92157	0	0	0	0
AT4G36930	18.4046	5.55556	6.61376	0.301858	0.359354
AT4G37030	5.55556	0	0	0	0
AT4G37090	7.40741	0	0	0	0
AT4G37100	10.6687	0	3.84615	0	0.360509
AT4G37110	8.92857	0	0	0	0
AT4G37200	6.61538	0	1.37471	0	0.207804
AT4G37380	41.6667	0	0	0	0
AT4G37390	22.0539	8.33333	6.66667	0.377863	0.30229
AT4G37440	4.16667	0	0	0	0
AT4G37460	6.08466	0	0	0	0
AT4G37480	21.2105	8.55014	4.44603	0.403108	0.209614
AT4G37540	3.80966	0	1.50116	0	0.394041
AT4G37610	15.4659	4.40705	6.94444	0.284953	0.449017
AT4G37660	3.41006	0	0	0	0
AT4G37920	3.54809	0	0	0	0
AT4G38270	3.09343	0.537634	0	0.173799	0
AT4G38410	5.55556	0	0	0	0
AT4G38570	4.16667	0	1.66667	0	0.4
AT4G38690	8.33333	0	0	0	0
AT4G38840	33.3333	0	0	0	0
AT4G38890	9.72222	0	0	0	0
AT4G38910	13.3333	0	3.33333	0	0.25
AT4G38980	4.16667	0	0	0	0
AT4G39070	16.6667	0	0	0	0
AT4G39170	3.33333	0	1.44928	0	0.434783
AT4G39380	13.2275	5.12821	3.0303	0.387692	0.229091
AT4G39400	4.66748	1.20328	1.10315	0.2578	0.236349
AT4G39420	3.28873	0.952381	1.14943	0.289589	0.349504
AT4G39530	8.33333	0	0	0	0
AT4G39570	4.7619	0	0	0	0
AT4G39580	33.3333	0	0	0	0
AT4G39600	9.29487	0	0	0	0
AT4G39690	4	0.952381	1.33333	0.238095	0.333333
AT4G39870	3.39899	0	0	0	0
AT4G39880	7.14579	3.01587	2.78219	0.422049	0.389347
AT4G39920	16.6667	0	0	0	0
AT4G39990	6.08466	0	0	0	0
AT4G40050	22.7124	10.0328	10.7677	0.441734	0.47409
AT4G40080	5.55556	0	0	0	0
AT5G01160	7.09617	0	0	0	0
AT5G01410	3.10292	1.38889	0.537634	0.447607	0.173267
AT5G01510	6.66667	0	0	0	0
AT5G01850	33.3333	0	0	0	0
AT5G01970	8.33333	0	0	0	0
AT5G02100	3.7037	0	0	0	0
AT5G02120	3.33333	0	0	0	0
AT5G02160	10.3704	0	0	0	0
AT5G02170	24.0741	0	1.38889	0	0.0576923
AT5G02290	3.35269	1.0101	1.24275	0.301281	0.370672
AT5G02320	23.3333	0	0	0	0
AT5G02590	44.4444	0	0	0	0
AT5G02710	5.41667	0	0	0	0
AT5G02750	8.33333	0	0	0	0
AT5G02830	8.33333	0	0	0	0
AT5G02850	9.72222	0	3.7037	0	0.380952
AT5G02860	14.6296	5.41126	5.80808	0.369883	0.397008
AT5G03110	20.6349	0	3.0303	0	0.146853
AT5G03120	33.3333	0	0	0	0
AT5G03140	6.66667	0	0	0	0
AT5G03150	5.24603	0	0	0	0
AT5G03170	8.33333	0	0	0	0
AT5G03280	9.82058	3.94691	4.87025	0.401902	0.495922
AT5G03450	8.33333	0	0	0	0
AT5G03470	4.7619	0	0	0	0
AT5G03690	8.33333	0	0	0	0
AT5G03885	4.7619	0	0	0	0
AT5G03910	5.55556	0	0	0	0
AT5G04000	8.92857	0	2.08333	0	0.233333
AT5G04070	8.33333	0	0	0	0
AT5G04090	4.52489	0	0	0	0
[truncated: 2,946 more rows]
