# Supplementary material for: Regulation of co-translational mRNA decay by PAP and DXO1 in Arabidopsis
Source: BMC Plant Biol. 2025 Feb 18;25:223. doi: 10.1186/s12870-025-06195-5 (PMC11834196; doi:10.1186/s12870-025-06195-5)
Supplement: Supplementary file 12 — Supplementary Material 12: Supplemental Table 4. List of genes identified as co-translational mRNA decay targets in shoot and targeted by DXO1 and/or XRN4. [file 12870_2025_6195_MOESM12_ESM.xlsx]

## Sheet: Feuil1
gene_id	TSI Shoot Col0	TSI Shoot xrn4	TSI Shoot DXO1(E394A/D396A)	Fold change xrn4/Col0	Fold change DXO1(E394A/D396A)/Col0
AT1G01010	15.2778	2.62346	4.00239	0.171717	0.261975
AT1G01050	29.7619	0	0	0	0
AT1G01110	16.6667	0	0	0	0
AT1G01120	4.7619	0	0	0	0
AT1G01210	6.66667	0	0	0	0
AT1G01220	8.33333	0	0	0	0
AT1G01500	23.3333	0	0	0	0
AT1G01510	19.4641	4.48718	9.02986	0.230537	0.463925
AT1G01520	6.1246	0	2.34343	0	0.382627
AT1G01640	33.3333	0	0	0	0
AT1G01770	4.44444	1.11111	1.51515	0.25	0.340909
AT1G01780	8.53175	3.4413	1.07527	0.403352	0.126032
AT1G01810	33.3333	0	0	0	0
AT1G01820	11.1111	0	0	0	0
AT1G02070	33.3333	0	0	0	0
AT1G02145	4.7619	0	0	0	0
AT1G02180	5.55556	0	0	0	0
AT1G02305	7.40741	0	0	0	0
AT1G02340	5.24295	1.0101	1.18804	0.192659	0.226598
AT1G02560	3.96825	1.07976	0.903935	0.2721	0.227792
AT1G02680	3.7037	0.70922	1.33333	0.191489	0.36
AT1G02690	10.1038	4.22705	2.93144	0.418363	0.290133
AT1G02720	4.16667	0	0	0	0
AT1G02970	13.8889	0	5.36062	0	0.385965
AT1G03040	10.8097	2.08178	4.17117	0.192584	0.385872
AT1G03090	34.7222	8.33333	10.8333	0.24	0.312
AT1G03190	16.6667	0	0	0	0
AT1G03260	16.6667	0	0	0	0
AT1G03400	16.6667	6.66667	0	0.4	0
AT1G03430	11.1111	0	0	0	0
AT1G03590	28.2828	7.14286	13.2576	0.252551	0.46875
AT1G03730	16.6667	0	0	0	0
AT1G03860	17.5219	1.75439	8.46561	0.100125	0.483144
AT1G03910	5.31952	1.34868	1.73832	0.253534	0.326782
AT1G03950	19.0476	0	3.33333	0	0.175
AT1G03960	16.6667	0	6.66667	0	0.4
AT1G04000	5.55556	0	0	0	0
AT1G04010	4.16667	0	0	0	0
AT1G04070	13.1944	6.36364	0	0.482297	0
AT1G04090	16.6667	0	0	0	0
AT1G04100	43.3333	0	0	0	0
AT1G04110	8	0	0	0	0
AT1G04130	5.59441	0	1.23457	0	0.220679
AT1G04300	11.7989	4.44444	2.25926	0.376682	0.19148
AT1G04440	21.0012	0	5.78704	0	0.275557
AT1G04610	22.2222	0	0	0	0
AT1G04690	7.16049	1.23457	1.23457	0.172414	0.172414
AT1G04790	21.2208	0.877193	8.65633	0.0413365	0.407918
AT1G04910	22.2222	0	6.66667	0	0.3
AT1G04930	11.1111	0	0	0	0
AT1G04950	40.6838	8.33333	8.33333	0.204832	0.204832
AT1G04980	16.6667	0	0	0	0
AT1G04985	24.3208	0	10.3514	0	0.425619
AT1G05470	32.6923	0	7.87037	0	0.240741
AT1G05550	33.3333	0	0	0	0
AT1G05690	7.69231	0	0	0	0
AT1G05810	16.6667	0	0	0	0
AT1G05860	7.69231	0	1.96078	0	0.254902
AT1G05940	7.52818	2.67196	3.34046	0.354927	0.443727
AT1G06110	6.11111	0	1.85185	0	0.30303
AT1G06220	13.6675	4.57958	4.50794	0.335071	0.329829
AT1G06230	12.0267	3.10014	5.44403	0.257771	0.452661
AT1G06290	6.66667	0	0	0	0
AT1G06380	33.3333	0	14.0741	0	0.422222
AT1G06500	4.7619	0	0	0	0
AT1G06590	11.1111	0	3.0303	0	0.272727
AT1G06720	3.7037	0	0	0	0
AT1G06770	6.06061	0	0	0	0
AT1G06830	22.2222	0	0	0	0
AT1G06910	11.1111	0	0	0	0
AT1G07010	6.78363	0	2.77379	0	0.408895
AT1G07040	42.4242	0	0	0	0
AT1G07080	3.40659	0.138313	0.945626	0.0406014	0.277587
AT1G07175	33.3333	0	0	0	0
AT1G07200	12.2182	0.757576	3.44828	0.0620039	0.282225
AT1G07240	33.3333	0	0	0	0
AT1G07390	33.3333	0	0	0	0
AT1G07400	13.3333	0	0	0	0
AT1G07870	14.3162	0.913242	3.53535	0.0637906	0.246947
AT1G07910	33.3333	0	0	0	0
AT1G07970	40.3922	7.14286	11.1111	0.176838	0.275081
AT1G08000	22.6591	2.19109	2.15054	0.0966981	0.0949083
AT1G08050	8.33333	0	0	0	0
AT1G08060	11.1111	0	0	0	0
AT1G08110	4.07925	1.0101	1.8018	0.247619	0.441699
AT1G08160	9.52381	0	0	0	0
AT1G08200	4.76115	1.50263	2.24466	0.315602	0.471453
AT1G08250	11.1111	0	4.44444	0	0.4
AT1G08315	33.3333	0	0	0	0
AT1G08360	6.69588	3.25292	2.51488	0.48581	0.375586
AT1G08470	16.6667	8.33333	0	0.5	0
AT1G08720	22.2222	0	0	0	0
AT1G08845	8.33333	0	0	0	0
AT1G08960	11.1111	0	0	0	0
AT1G08970	12.7778	1.44928	0	0.113422	0
AT1G08990	16.6667	0	0	0	0
AT1G09020	7.69231	0	3.34169	0	0.434419
AT1G09050	64.5833	10	23.3333	0.154839	0.36129
AT1G09180	33.3333	0	0	0	0
AT1G09200	5.71429	0	2.66667	0	0.466667
AT1G09420	7.40741	0	0	0	0
AT1G09470	33.3333	0	0	0	0
AT1G09590	4.40379	1.60109	0	0.36357	0
AT1G09600	33.3333	6.66667	0	0.2	0
AT1G09660	11.1111	0	0	0	0
AT1G09680	11.1111	0	0	0	0
AT1G09810	8.58586	0	2.5641	0	0.298643
AT1G09920	4.29696	1.88746	1.33231	0.439256	0.31006
AT1G10030	33.3333	0	0	0	0
AT1G10155	16.6667	0	0	0	0
AT1G10200	25	3.33333	4.16667	0.133333	0.166667
AT1G10210	11.1111	3.7037	0	0.333333	0
AT1G10290	14.0825	1.44928	1.44928	0.102914	0.102914
AT1G10480	33.3333	2.77778	0	0.0833333	0
AT1G10500	4.7619	1.44928	1.44928	0.304348	0.304348
AT1G10630	5.70988	1.0101	2.5641	0.176904	0.449064
AT1G10640	11.1111	0	0	0	0
AT1G10650	33.3333	0	0	0	0
AT1G11050	16.6667	0	6.06061	0	0.363636
AT1G11080	19.4444	1.51515	0	0.0779221	0
AT1G11200	9.52381	0	0	0	0
AT1G11280	11.1111	0	0	0	0
AT1G11340	33.3333	0	0	0	0
AT1G11360	17.7439	1.11111	7.62527	0.0626192	0.429739
AT1G11380	48.1481	9.72222	0	0.201923	0
AT1G11430	4.1514	0	0	0	0
AT1G11475	8.33333	0	0	0	0
AT1G11600	9.39394	3.33333	3.7037	0.354839	0.394265
AT1G11710	7.40741	0	0	0	0
AT1G11730	33.3333	0	0	0	0
AT1G11905	15.6746	3.7128	6.81896	0.236867	0.435033
AT1G11950	6.66667	0	0	0	0
AT1G12240	7.61434	0	0	0	0
AT1G12244	3.7037	0	0	0	0
AT1G12360	5.55556	2.5641	0	0.461538	0
AT1G12380	16.6667	0	0	0	0
AT1G12400	19.697	0	3.7037	0	0.188034
AT1G12470	5.55556	1.33333	0	0.24	0
AT1G12480	33.3333	8.33333	0	0.25	0
AT1G12580	9.87654	0	4.44939	0	0.450501
AT1G12640	6.66667	3.0303	0	0.454545	0
AT1G12760	10.2941	2.22222	3.47594	0.215873	0.337662
AT1G12800	3.83586	0	0.537634	0	0.14016
AT1G12860	20.6665	3.50877	9.36173	0.169781	0.452991
AT1G13040	16.6667	0	0	0	0
AT1G13170	16.6667	0	3.7037	0	0.222222
AT1G13190	16.6667	0	0	0	0
AT1G13260	16.6667	0	7.19697	0	0.431818
AT1G13540	66.6667	0	0	0	0
AT1G13560	4.80769	1.4652	2.16127	0.304762	0.449545
AT1G13690	11.1111	3.7037	3.7037	0.333333	0.333333
AT1G13700	33.3333	0	0	0	0
AT1G13810	16.6667	0	0	0	0
AT1G13880	12.4542	0	3.0303	0	0.243316
AT1G13900	16.0606	2.77778	7.81609	0.172956	0.486662
AT1G13990	8.33333	0	0	0	0
AT1G14180	11.0119	0	3.0303	0	0.275184
AT1G14205	15.2778	0	6.66667	0	0.436364
AT1G14250	33.3333	0	0	0	0
AT1G14360	13.3333	0	0	0	0
AT1G14560	66.6667	0	0	0	0
AT1G14600	33.3333	0	0	0	0
AT1G14630	26.1905	6.94444	9.25926	0.265152	0.353535
AT1G14640	11.1111	0	0	0	0
AT1G14720	6.66667	0	1.75439	0	0.263158
AT1G14840	6.06061	0	2.38095	0	0.392857
AT1G14900	5.72894	0.666667	2.15774	0.116368	0.376638
AT1G14910	23.3333	0	0	0	0
AT1G14920	14.1655	1.43075	2.58049	0.101003	0.182167
AT1G14990	55.5556	0	0	0	0
AT1G15030	3.7037	0	0	0	0
AT1G15080	25	0	0	0	0
AT1G15110	9.69697	0	0	0	0
AT1G15250	66.6667	2.5641	0	0.0384615	0
AT1G15260	9.66604	4.45784	3.39827	0.461186	0.351568
AT1G15290	4.67278	0.826446	2.23164	0.176864	0.477583
AT1G15390	13.2084	0	2.5641	0	0.194127
AT1G15410	22.5	0	7.54986	0	0.335549
AT1G15570	11.1111	0	0	0	0
AT1G15580	25	0	0	0	0
AT1G15730	11.1111	0	3.92157	0	0.352941
AT1G15760	47.619	4.7619	18.3333	0.1	0.385
AT1G15790	33.3333	0	13.3333	0	0.4
AT1G15880	13.8889	6.06061	0	0.436364	0
AT1G15970	5.55556	0	0	0	0
AT1G16010	36.6667	0	0	0	0
AT1G16110	33.3333	0	0	0	0
AT1G16190	16.3636	0	0	0	0
AT1G16260	4.7619	0	0	0	0
AT1G16270	40	3.7037	17.3449	0.0925926	0.433622
AT1G16400	13.3333	4.16667	4.7619	0.3125	0.357143
AT1G16410	5.40802	1.44928	2.13574	0.267986	0.394921
AT1G16490	8.33333	0	0	0	0
AT1G16610	7.54733	1.91026	3.3411	0.253105	0.442686
AT1G16720	6.67148	1.11111	0.952381	0.166546	0.142754
AT1G16730	3.0303	0	0	0	0
AT1G16810	8.74373	3.86157	2.06477	0.441639	0.236143
AT1G16820	33.3333	0	0	0	0
AT1G16840	6.46552	2.48276	1.5873	0.384	0.245503
AT1G17070	33.3333	0	0	0	0
AT1G17080	10.5719	1.23457	1.28205	0.116778	0.12127
AT1G17110	15.9272	0	4.41224	0	0.277025
AT1G17120	4.16667	0	0	0	0
AT1G17170	11.1111	0	0	0	0
AT1G17180	8.33333	0	0	0	0
AT1G17330	13.9277	3.0303	0	0.217573	0
AT1G17360	30	10.9253	2.46914	0.364177	0.0823045
AT1G17450	5.55556	0	0	0	0
AT1G17455	15.873	0	3.33333	0	0.21
AT1G17490	8.33333	0	1.28205	0	0.153846
AT1G17820	12.0317	1.23457	5.95238	0.10261	0.494726
AT1G17830	3.0303	0	0	0	0
AT1G18070	8.22435	2.48256	4.0512	0.301854	0.492586
AT1G18150	4.7619	0	0	0	0
AT1G18335	14.1538	4.93827	4.78261	0.3489	0.337902
AT1G18340	11.1111	0	0	0	0
AT1G18390	33.3333	0	0	0	0
AT1G18470	6.56566	0	2.22222	0	0.338462
AT1G18480	13.6905	0	5.67633	0	0.414619
AT1G18485	12.3016	4.64744	1.96078	0.377792	0.159393
AT1G18560	4.16667	0	0	0	0
AT1G18630	12.5	3.0303	0	0.242424	0
AT1G18730	10.2941	0	2.5641	0	0.249084
AT1G18890	22.4747	8.33333	9.29581	0.370787	0.413611
AT1G18900	6.66667	0	0	0	0
AT1G19020	6.11111	0	2.38095	0	0.38961
AT1G19130	5.55556	0	0	0	0
AT1G19220	33.3333	0	0	0	0
AT1G19270	33.3333	4.7619	0	0.142857	0
AT1G19300	33.3333	0	6.66667	0	0.2
AT1G19430	33.3333	0	0	0	0
AT1G19485	58.3333	0	25	0	0.428571
AT1G19740	7.60409	0.519192	3.40206	0.068278	0.447398
AT1G19770	33.3333	0	7.69231	0	0.230769
AT1G19850	5.55556	0	0	0	0
AT1G19880	4.78469	0	0	0	0
AT1G19950	22.2222	4.16667	2.77778	0.1875	0.125
AT1G19960	14.2857	0	0	0	0
AT1G20020	8.80077	1.51361	3.38337	0.171985	0.38444
AT1G20050	13.3333	4.16667	4.52489	0.3125	0.339367
AT1G20065	11.1111	0	0	0	0
AT1G20190	6.66667	0	0	0	0
AT1G20260	11.0399	5.35799	3.9127	0.48533	0.354415
AT1G20510	11.9565	0	4.37276	0	0.365722
AT1G20560	11.1111	0	0	0	0
AT1G20570	33.3333	0	0	0	0
AT1G20630	8.33333	0	0	0	0
AT1G20640	6.66667	2.5641	3.33333	0.384615	0.5
AT1G20670	7.38308	3.25951	3.51696	0.441484	0.476354
AT1G20840	5.55556	0	0	0	0
AT1G20870	26.3889	5.42125	5.52853	0.205437	0.209502
AT1G20890	18.7097	5.50887	5.87823	0.29444	0.314181
AT1G20990	29.6528	6.13989	12.8175	0.20706	0.432252
AT1G21070	66.6667	0	0	0	0
AT1G21080	20	2.5641	1.85185	0.128205	0.0925926
AT1G21090	13.3333	3.0303	0	0.227273	0
AT1G21160	24.537	5.00768	5.08772	0.204087	0.207349
AT1G21200	6.06061	0	0	0	0
AT1G21610	13.3333	0	0	0	0
AT1G21730	33.3333	0	0	0	0
AT1G21790	11.1111	0	0	0	0
AT1G22040	37.037	0	11.1111	0	0.3
AT1G22430	13.3333	0	0	0	0
AT1G22540	13.3333	0	0	0	0
AT1G22590	3.0303	0	0	0	0
AT1G22640	5.87441	0.938967	1.31838	0.15984	0.224427
AT1G22660	5.55556	0	0	0	0
AT1G22690	11.1111	0	2.89634	0	0.260671
AT1G22830	46.6667	5.71429	6.66667	0.122449	0.142857
AT1G22860	11.1111	0	0	0	0
AT1G22870	8.33333	0	0	0	0
AT1G22890	11.8004	0	4.34174	0	0.367933
AT1G22940	8.33333	0	0	0	0
AT1G23050	8.88889	0	2.77778	0	0.3125
AT1G23100	33.3333	0	0	0	0
AT1G23120	33.3333	0	0	0	0
AT1G23190	10	3.33333	4.34783	0.333333	0.434783
AT1G23340	24.2943	0	0	0	0
AT1G23380	11.1111	2.77778	2.5641	0.25	0.230769
AT1G23390	19.6264	0.775194	7.20426	0.0394975	0.36707
AT1G23410	3.0303	0	0	0	0
AT1G23870	11.0243	2.00934	5.20675	0.182264	0.472296
AT1G24100	11.3312	1.69875	5.06308	0.149917	0.446825
AT1G24160	6.87751	0.512821	3.03172	0.0745648	0.440816
AT1G24170	5.56083	0.275482	1.49106	0.0495397	0.268136
AT1G24190	25.9259	0	0	0	0
AT1G24265	10	0	0	0	0
AT1G24290	4.16667	0	0	0	0
AT1G24350	6.01852	0	0	0	0
AT1G24405	16.6667	0	0	0	0
AT1G24490	18.4737	8.03698	8.91266	0.435049	0.48245
AT1G24577	50	0	22.2222	0	0.444444
AT1G24706	24.2599	10.4497	12.1168	0.430741	0.499457
AT1G24764	6.69599	0	2.90404	0	0.433698
AT1G25280	6.66667	0	0	0	0
AT1G25560	44.4444	0	0	0	0
AT1G26090	15	0	0	0	0
AT1G26180	16.6667	0	0	0	0
AT1G26220	8.33333	2.5641	2.77778	0.307692	0.333333
AT1G26230	37.2549	4.16667	15.812	0.111842	0.424426
AT1G26470	9.52381	0	0	0	0
AT1G26640	23.3974	1.96078	6.12745	0.0838034	0.261886
AT1G26650	7.40741	0	0	0	0
AT1G26790	4.7619	2.34848	0	0.493182	0
AT1G27030	14.8359	1.5873	0	0.106991	0
AT1G27050	5.29101	0.775194	1.88679	0.146512	0.356604
AT1G27130	16.6667	0	4.7619	0	0.285714
AT1G27150	7.37813	0	2.76449	0	0.374687
AT1G27350	4.93827	1.85185	2.45938	0.375	0.498024
AT1G27390	4.7619	0	1.28205	0	0.269231
AT1G27410	33.3333	0	11.1111	0	0.333333
AT1G27500	33.3333	0	0	0	0
AT1G27510	10.3704	0	0	0	0
AT1G27520	6.21118	0	0	0	0
AT1G27680	19.0476	0	0	0	0
AT1G27760	7.22222	0	0	0	0
AT1G27910	6.66667	0	0	0	0
AT1G27920	33.3333	0	0	0	0
AT1G27960	30.5556	0	0	0	0
AT1G27970	9.89899	0	4.16667	0	0.420918
AT1G28060	12.8655	1.96078	2.22222	0.152406	0.172727
AT1G28100	33.3333	0	11.1111	0	0.333333
AT1G28150	5	0	2.08333	0	0.416667
AT1G28260	16.6667	0	0	0	0
AT1G28320	16.6667	0	8.33333	0	0.5
AT1G28540	7.22222	1.42424	3.02198	0.197203	0.418428
AT1G28690	22.2222	0	0	0	0
AT1G29040	8.68347	0	0	0	0
AT1G29260	8.55339	0.595238	0.740741	0.0695909	0.086602
AT1G29290	33.3333	0	0	0	0
AT1G29330	6.66667	0	0	0	0
AT1G29340	9.49536	3.03382	2.46189	0.319506	0.259273
AT1G29350	35.5556	4	14.592	0.1125	0.410401
AT1G29460	14.4444	6.07287	4.16667	0.42043	0.288462
AT1G29500	16.6667	0	6.66667	0	0.4
AT1G29710	44.4444	0	0	0	0
AT1G29760	41.6667	0	0	0	0
AT1G29940	17.2619	0	2.38095	0	0.137931
AT1G29980	11.1111	0	0	0	0
AT1G29990	22.2222	0	0	0	0
AT1G30000	15.7407	1.85185	0	0.117647	0
AT1G30200	18.0606	3.04167	6.44043	0.168414	0.356601
AT1G30300	33.3333	0	0	0	0
AT1G30620	16.6667	0	6.66667	0	0.4
AT1G30640	11.9048	1.07527	1.96078	0.0903226	0.164706
AT1G30650	12.5	3.33333	0	0.266667	0
AT1G30680	15.873	4.7619	3.33333	0.3	0.21
AT1G30820	11.1111	0	0	0	0
AT1G30890	11.1111	0	0	0	0
AT1G30960	16.6667	0	6.66667	0	0.4
AT1G31040	33.3333	0	0	0	0
AT1G31410	8.33333	0	2.5641	0	0.307692
AT1G31460	33.3333	0	0	0	0
AT1G31760	4.16667	0	0	0	0
AT1G31810	14.7748	4.0107	5.24691	0.271456	0.355126
AT1G31820	8.33333	0	0	0	0
AT1G31830	15.7576	0	5.55556	0	0.352564
AT1G31860	16.6667	0	0	0	0
AT1G31920	10	1.51515	4.94505	0.151515	0.494505
AT1G32210	5.08772	0	2.38095	0	0.46798
AT1G32310	19.2063	0	0	0	0
AT1G32340	33.3333	0	0	0	0
AT1G32440	22.2222	0	0	0	0
AT1G32575	33.3333	0	0	0	0
AT1G32630	3.62312	1.28205	1.07527	0.353853	0.29678
AT1G32790	4.16667	0	0	0	0
AT1G33040	13.2328	1.51515	1.90476	0.1145	0.143943
AT1G33102	21.4286	5.55556	3.7037	0.259259	0.17284
AT1G33110	8.01352	0	3.81801	0	0.476446
AT1G33260	7.06076	0.854701	2.06767	0.121049	0.29284
AT1G33265	16.6667	0	0	0	0
AT1G33350	16.6667	0	0	0	0
AT1G33390	33.3333	0	0	0	0
AT1G33470	5.55556	0	2.60181	0	0.468326
AT1G33475	4.7619	0	0	0	0
AT1G33810	19.2308	5.26316	5.67633	0.273684	0.295169
AT1G33970	11.1111	4.7619	0	0.428571	0
AT1G33990	26.8054	0	6.38889	0	0.238343
AT1G34030	5.76986	2.76833	2.48372	0.479792	0.430464
AT1G34180	33.3333	0	0	0	0
AT1G34190	4.16667	0	0	0	0
AT1G34320	6.5873	1.33333	1.19048	0.20241	0.180723
AT1G34780	16.6667	0	0	0	0
AT1G35180	4.7619	0	0	0	0
AT1G35220	6.08333	0	0	0	0
AT1G35290	8.33333	0	0	0	0
AT1G36310	14.582	2.14445	7.27018	0.147061	0.498571
AT1G36990	27.7778	8.09524	13.0952	0.291429	0.471429
AT1G42430	6.36364	0	2.22222	0	0.349206
AT1G42960	7.90123	1.44928	2.77778	0.183424	0.351563
AT1G43700	4.16667	0	0	0	0
AT1G43890	7.07071	0	1.38889	0	0.196429
AT1G44760	4.16667	0.877193	1.28205	0.210526	0.307692
AT1G44770	3.33333	0	0	0	0
AT1G44790	17.7778	0	0	0	0
AT1G45145	11.1111	0	4.16667	0	0.375
AT1G45201	4.84848	0	0	0	0
AT1G45474	10.8059	1.75439	0	0.162355	0
AT1G45976	38.8889	0	0	0	0
AT1G46480	11.1111	0	0	0	0
AT1G46768	33.3333	0	0	0	0
AT1G47400	3.7037	0	0	0	0
AT1G47820	11.1111	0	0	0	0
AT1G48090	7.29517	0	0	0	0
AT1G48175	16.6667	0	0	0	0
AT1G48210	3.0303	0	0	0	0
AT1G48490	4.7619	0	1.85185	0	0.388889
AT1G48570	16.6667	0	0	0	0
AT1G48635	3.86364	0.854701	0.740741	0.221217	0.191721
AT1G48770	5.55556	0	0	0	0
AT1G48780	33.3333	0	0	0	0
AT1G48790	7.7381	0	2.77778	0	0.358974
AT1G48920	4.20875	1.63934	1.55745	0.389508	0.370051
AT1G48960	33.3333	0	0	0	0
AT1G48970	20.0397	0	2.38095	0	0.118812
AT1G49140	4.16667	0	0	0	0
AT1G49200	3.0303	0	0	0	0
AT1G49245	63.3333	0	0	0	0
AT1G49300	16.6667	0	2.38095	0	0.142857
AT1G49400	10	0	2.5641	0	0.25641
AT1G49520	55	0	23.2804	0	0.42328
AT1G49600	10.4167	1.66667	4.46115	0.16	0.428271
AT1G49870	5.55556	0	0	0	0
AT1G49880	33.3333	0	0	0	0
AT1G49980	14.652	0	2.5641	0	0.175
AT1G50120	10.8333	1.44928	0	0.133779	0
AT1G50170	8.62745	0	0	0	0
AT1G50260	3.0303	0	0	0	0
AT1G50280	33.3333	0	0	0	0
AT1G50290	7.63889	0	3.33333	0	0.436364
AT1G50360	33.3333	0	0	0	0
AT1G50410	16.6667	0	0	0	0
AT1G50440	16.6667	6.66667	0	0.4	0
AT1G50600	26.5337	4.7619	11.767	0.179466	0.443475
AT1G50620	15.5354	3.25203	2.08333	0.20933	0.134102
AT1G50890	33.3333	0	0	0	0
AT1G50940	23.3333	0	0	0	0
AT1G51060	20	0	0	0	0
AT1G51160	11.9048	2.41909	2.60943	0.203203	0.219192
AT1G51560	6.21936	0.333333	2.51192	0.0535961	0.403887
AT1G51700	3.33333	0.35461	0	0.106383	0
AT1G52245	16.6667	0	0	0	0
AT1G52340	14.8148	0	2.5641	0	0.173077
AT1G52380	3.32733	0	1.17068	0	0.351837
AT1G52670	6.66667	0	0	0	0
AT1G52760	20	6.66667	0	0.333333	0
AT1G52825	8.33333	0	0	0	0
AT1G53280	15	0	0	0	0
AT1G53310	12.0051	0	1.44928	0	0.120722
AT1G53490	28.2828	7.79221	11.1111	0.27551	0.392857
AT1G53570	18.3177	1.57513	7.66448	0.0859894	0.41842
AT1G53645	18.9997	4.7619	0	0.250631	0
AT1G53670	9.52381	1.19048	0	0.125	0
AT1G53700	16.6667	0	3.7037	0	0.222222
AT1G53800	33.3333	0	0	0	0
AT1G54095	33.3333	0	0	0	0
AT1G54210	31.1765	3.0303	9.49074	0.0971984	0.30442
AT1G54220	3.88889	0.574713	0	0.147783	0
AT1G54320	3.0754	0	0.813008	0	0.264359
AT1G54450	11.1111	0	0	0	0
AT1G54575	18.8333	0	2.97619	0	0.158028
AT1G54740	3.50877	0.952381	1.25786	0.271429	0.358491
AT1G54840	11.1111	0	0	0	0
AT1G54850	6.66667	0	0	0	0
AT1G54920	6.85046	2.77778	2.38095	0.405488	0.347561
AT1G55000	7.40741	1.85185	0	0.25	0
AT1G55040	33.3333	0	0	0	0
AT1G55150	13.3333	0	0	0	0
AT1G55250	14.5833	3.0303	3.1746	0.207792	0.217687
AT1G55260	8.33333	0	0	0	0
AT1G55360	4.92063	1.86869	1.0101	0.379765	0.205279
AT1G55520	5.41126	0	1.96078	0	0.362353
AT1G55580	57.1429	1.66667	3.0303	0.0291667	0.0530303
AT1G55690	7.03602	1.23457	1.85185	0.175464	0.263196
AT1G55860	38.484	8.29649	14.7635	0.215583	0.383627
AT1G55970	8.33333	0	0	0	0
AT1G56010	3.5873	0.595238	1.5873	0.165929	0.442478
AT1G56145	33.3333	0	0	0	0
AT1G56170	13.1819	5.34908	6.56124	0.405788	0.497745
AT1G56500	17.2619	1.51515	6.66667	0.0877743	0.386207
AT1G56520	33.3333	0	6.66667	0	0.2
AT1G56570	50.5556	6.66667	22.4747	0.131868	0.444555
AT1G56590	40.8602	9.33014	14.3939	0.228343	0.352273
AT1G58060	6.66667	0	0	0	0
AT1G58080	3.02179	0.374532	0.860119	0.123944	0.284639
AT1G58100	9.64009	1.92754	3.40279	0.19995	0.352983
AT1G58210	47.9167	6.66667	17.316	0.13913	0.361378
AT1G58230	16.6667	0	0	0	0
AT1G58280	3.7037	0	0	0	0
AT1G58340	3.33333	0	0	0	0
AT1G58350	25.9259	0	0	0	0
AT1G58380	13.3333	3.92157	0	0.294118	0
AT1G59640	11.1111	0	3.33333	0	0.3
AT1G59830	5.763	0	0	0	0
AT1G59840	11.1111	0	0	0	0
AT1G59860	6.11111	0	2.70563	0	0.442739
AT1G60000	14.4444	2.22222	2.5641	0.153846	0.177515
AT1G60160	33.3333	0	0	0	0
AT1G60190	46.4286	0	16.6667	0	0.358974
AT1G60430	19.4444	0	8.33333	0	0.428571
AT1G60550	7.91667	1.04167	0	0.131579	0
AT1G60600	50	0	16.2393	0	0.324786
AT1G60640	17.037	0	3.33333	0	0.195652
AT1G60690	11.1111	0	0	0	0
AT1G60710	10.9127	0	1.14943	0	0.105329
AT1G60930	33.3333	0	0	0	0
AT1G61180	11.1111	0	0	0	0
AT1G61300	15.7143	5.55556	2.5641	0.353535	0.16317
AT1G61340	33.3333	0	0	0	0
AT1G61560	16.6667	0	0	0	0
AT1G61690	17.5641	0	0	0	0
AT1G61770	13.3333	0	0	0	0
AT1G61960	16.6667	0	0	0	0
AT1G62050	30	3.0303	6.66667	0.10101	0.222222
AT1G62260	27.7778	0	0	0	0
AT1G62300	8.33333	0	0	0	0
AT1G62430	41.6667	0	0	0	0
AT1G62500	22.2222	0	0	0	0
AT1G62680	30.5556	4.7619	13.8889	0.155844	0.454545
AT1G62950	46.6667	0	0	0	0
AT1G62970	27.7642	1.33333	11.5336	0.0480235	0.415413
AT1G62981	11.1111	0	0	0	0
AT1G63020	33.3333	0	0	0	0
AT1G63080	27.7778	0	0	0	0
AT1G63270	16.1905	0	6.66667	0	0.411765
AT1G63330	33.3333	0	0	0	0
AT1G63410	55.5556	0	8.33333	0	0.15
AT1G63640	33.3333	0	0	0	0
AT1G63800	8.73016	0	0.512821	0	0.0587413
AT1G63830	11.1111	0	0	0	0
AT1G63900	8.33333	0	0	0	0
AT1G63930	11.1111	0	0	0	0
AT1G63940	5.6705	0	0	0	0
AT1G64090	8.33333	0	0	0	0
AT1G64230	6.12425	3.00161	1.20559	0.490119	0.196856
AT1G64350	16.6667	0	5.55556	0	0.333333
AT1G64430	10	1.28205	0	0.128205	0
AT1G64490	3.7037	0	0	0	0
AT1G64500	3.29293	0.546448	0	0.165946	0
AT1G64530	16.6667	7.40741	0	0.444444	0
AT1G64625	60.4762	0	22.2222	0	0.367454
AT1G64690	22.2222	5.55556	6.66667	0.25	0.3
AT1G64880	3.77361	0.294985	1.64772	0.0781707	0.436643
AT1G64990	3.33333	0	0	0	0
AT1G65030	15.1515	0	2.38095	0	0.157143
AT1G65370	16.6667	0	0	0	0
AT1G65410	5.55556	0	0	0	0
AT1G65470	13.3333	0	0	0	0
AT1G65490	4.61988	0.584795	2.06767	0.126582	0.447559
AT1G65560	27.7778	4.7619	8.33333	0.171429	0.3
AT1G65580	6.61376	1.33333	2.66667	0.2016	0.4032
AT1G65620	38.0952	0	0	0	0
AT1G65700	7.97386	1.14943	0	0.144149	0
AT1G65710	16.6667	0	0	0	0
AT1G65720	8.33333	0	3.0303	0	0.363636
AT1G65800	20	0	0	0	0
AT1G65870	6.66667	0	0	0	0
AT1G65980	7.5	0	1.5873	0	0.21164
AT1G66160	33.3333	0	0	0	0
AT1G66230	8.46154	0	1.19048	0	0.140693
AT1G66250	11.859	2.38095	3.7037	0.200772	0.312312
AT1G66260	7.87879	0	1.44928	0	0.183946
AT1G66940	11.1111	0	0	0	0
AT1G67050	8.35149	2.42063	3.75458	0.289845	0.44957
AT1G67170	19.2857	2.08333	0	0.108025	0
AT1G67350	7.15212	3.15295	2.26021	0.440841	0.316019
AT1G67480	5.12821	0	0	0	0
AT1G67490	3.7037	0	0	0	0
AT1G67550	17.5	0	5.12821	0	0.29304
AT1G67630	66.6667	0	13.3333	0	0.2
AT1G67660	5.55556	0	0	0	0
AT1G67680	16.369	3.11594	2.22222	0.190356	0.135758
AT1G67690	8.33333	0	0	0	0
AT1G67710	33.3333	0	0	0	0
AT1G67760	22.2222	0	0	0	0
AT1G67950	6.88889	0	0	0	0
AT1G68030	33.3333	0	0	0	0
AT1G68130	18.5287	3.17999	6.27182	0.171625	0.338493
AT1G68160	40.7895	14.902	14	0.365338	0.343226
AT1G68220	6.66667	0	0	0	0
AT1G68340	15.2778	4.16667	0	0.272727	0
AT1G68670	19.0109	4.45088	9.10165	0.234122	0.478759
AT1G68710	4.16667	0	0	0	0
AT1G68790	8.29268	1.38889	0	0.167484	0
AT1G68810	3.7037	0	0	0	0
AT1G68930	52.7778	0	11.1111	0	0.210526
AT1G69010	14.0497	3.22581	5.33408	0.229599	0.379657
AT1G69030	4.16667	0	0	0	0
AT1G69040	7.69231	3.0303	0	0.393939	0
AT1G69060	44.4444	8.33333	9.29487	0.1875	0.209135
AT1G69210	22.2222	0	0	0	0
AT1G69250	17.7778	0	6.98413	0	0.392857
AT1G69310	27.7778	2.22222	13.2143	0.08	0.475714
AT1G69360	33.3333	5.55556	0	0.166667	0
AT1G69420	8.26939	2.74086	2.82407	0.331447	0.341509
AT1G69570	7.61494	0	1.33333	0	0.175094
AT1G69620	6.45004	2.08289	2.8706	0.322926	0.445052
AT1G69640	15.187	3.94336	6.33706	0.259653	0.417269
AT1G69700	10.3704	0	0	0	0
AT1G69900	33.3333	0	0	0	0
AT1G70060	36.2393	11.1111	16.1905	0.306604	0.446765
AT1G70100	20.7407	1.96078	3.7037	0.0945378	0.178571
AT1G70250	3.33333	0	0	0	0
AT1G70370	13.3541	4.59695	4.31995	0.344235	0.323492
AT1G70420	33.3333	0	0	0	0
AT1G70530	7.80173	2.77778	0.952381	0.356046	0.122073
AT1G70620	16.6667	0	5.78704	0	0.347222
AT1G70770	5.02137	0.938967	1.98267	0.186994	0.394846
AT1G70900	3.24074	0	0.980392	0	0.302521
AT1G71020	11.1111	0	2.5641	0	0.230769
AT1G71030	21.4286	10.1852	9.25926	0.475309	0.432099
AT1G71070	13.1441	3.50877	5.30021	0.266947	0.403239
AT1G71080	21.4286	0	0	0	0
AT1G71200	16.6667	0	0	0	0
AT1G71210	20.232	1.19048	6.56566	0.0588413	0.324519
AT1G71260	11.1111	2.77778	3.0303	0.25	0.272727
AT1G71400	16.6667	0	0	0	0
AT1G71460	33.3333	0	0	0	0
AT1G71730	5.92545	0.952381	1.58117	0.160727	0.266845
AT1G71750	23.8095	0	0	0	0
AT1G71820	8.88889	0	2.89855	0	0.326087
AT1G71830	43.5897	5.71429	20.8333	0.131092	0.477941
AT1G71850	46.1039	0	4.7619	0	0.103286
AT1G71900	10.2778	0	0	0	0
AT1G71910	23.8614	2.49767	9.50369	0.104674	0.398286
AT1G71990	33.3333	0	0	0	0
AT1G72010	50	15.2778	6.66667	0.305556	0.133333
AT1G72070	13.8889	0	0	0	0
AT1G72220	8.33333	0	0	0	0
AT1G72320	11.401	2.34568	4.11111	0.205744	0.360593
AT1G72370	16.2005	4.5809	4.98575	0.282763	0.307754
AT1G72600	33.3333	2.5641	0	0.0769231	0
AT1G72630	24.4444	1.96078	10.4762	0.0802139	0.428571
AT1G72645	3.7037	0	0	0	0
AT1G72690	3.0303	0	0	0	0
AT1G72730	11.1111	4.16667	0	0.375	0
AT1G72800	33.3333	6.66667	0	0.2	0
AT1G72810	12.7512	0.555556	2.96304	0.0435689	0.232373
AT1G72930	8.87668	1.78571	4.10107	0.201169	0.462005
AT1G73090	33.3333	8.33333	0	0.25	0
AT1G73110	15.873	0	0	0	0
AT1G73120	55.5556	3.7037	0	0.0666667	0
AT1G73170	7.24638	0	3.0303	0	0.418182
AT1G73380	80.9524	7.40741	2.77778	0.0915033	0.0343137
AT1G73450	33.3333	8.33333	6.06061	0.25	0.181818
AT1G73490	5.39683	0	1.99049	0	0.368827
AT1G73530	7.03704	0	0	0	0
AT1G73540	4.7619	0	0	0	0
AT1G73590	13.7203	3.0303	4.4137	0.220862	0.32169
AT1G73680	8.69686	0	1.85185	0	0.212933
AT1G73770	16.6667	0	0	0	0
AT1G73885	5.55556	0	0	0	0
AT1G73970	33.3333	11.1111	0	0.333333	0
AT1G73980	27.7778	4.7619	0	0.171429	0
AT1G74090	10.2513	4.7619	4.73856	0.464516	0.462239
AT1G74250	5.40906	2.00413	2.27273	0.370513	0.42017
AT1G74310	17.8266	5.55556	2.46914	0.311644	0.138508
AT1G74350	33.3333	0	0	0	0
AT1G74430	10.0458	1.5873	2.46914	0.158007	0.245789
AT1G74458	50	14.2857	23.3333	0.285714	0.466667
AT1G74530	4.7619	0	0	0	0
AT1G74630	33.3333	0	0	0	0
AT1G74910	10.5057	1.55012	4.33155	0.147551	0.412306
AT1G75000	17.1267	2.82187	7.89855	0.164764	0.461184
AT1G75010	16.6667	0	0	0	0
AT1G75030	33.3333	0	0	0	0
AT1G75040	33.3333	0	0	0	0
AT1G75100	14.2081	5.85424	7.08198	0.412034	0.498445
AT1G75130	33.3333	0	0	0	0
AT1G75230	8.33333	0	0	0	0
AT1G75390	16.6667	0	0	0	0
AT1G75400	6.94444	0	2.77778	0	0.4
AT1G75590	16.6667	0	0	0	0
AT1G75670	11.1111	0	0	0	0
AT1G75710	18.8889	2.27623	1.75439	0.120507	0.0928793
AT1G75770	17.9005	3.51852	6.34346	0.19656	0.354373
AT1G75820	21.1111	0	8.88889	0	0.421053
AT1G75950	10.0144	3.1746	2.38095	0.317003	0.237752
AT1G76050	6.42857	1.07527	0	0.167264	0
AT1G76060	14.8657	6.42857	6.09524	0.432444	0.410021
AT1G76070	16.6667	0	0	0	0
AT1G76090	6.66667	0	3.22581	0	0.483871
AT1G76130	83.3333	0	33.3333	0	0.4
AT1G76360	50	13.8889	8.33333	0.277778	0.166667
AT1G76380	12.8956	1.07527	2.46914	0.0833828	0.191472
AT1G76420	33.3333	0	0	0	0
AT1G76710	22.2222	9.39394	4.94505	0.422727	0.222527
AT1G76952	16.6667	0	0	0	0
AT1G77030	11.1111	5.12821	0	0.461538	0
AT1G77220	57.7778	0	22.2222	0	0.384615
AT1G77230	21.4286	0	2.22222	0	0.103704
AT1G77300	16.6667	0	0	0	0
AT1G77370	3.7037	0	0	0	0
AT1G77500	33.3333	6.66667	0	0.2	0
AT1G77590	3.85305	1.51515	1.85185	0.393235	0.48062
AT1G77600	12.7778	0	3.7037	0	0.289855
AT1G77660	6.66667	0	0	0	0
AT1G77750	38.4615	3.33333	0	0.0866667	0
AT1G78020	5.55556	0	0	0	0
AT1G78050	6.66667	0	0	0	0
AT1G78070	8.00059	0.400908	3.94622	0.0501098	0.493241
AT1G78180	25.1852	3.33333	0	0.132353	0
AT1G78260	13.0952	6.25	0	0.477273	0
AT1G78280	5.55556	0	0	0	0
AT1G78420	3.7037	0	0	0	0
AT1G78590	50	0	13.3333	0	0.266667
AT1G78620	9.5471	3.11289	2.43742	0.326056	0.255304
AT1G78700	8.88889	0	2.38095	0	0.267857
AT1G78880	11.1111	2.77778	2.38095	0.25	0.214286
AT1G78960	11.1111	0	0	0	0
AT1G79000	12.037	0	0	0	0
AT1G79030	31.9192	10.1282	8.73444	0.317308	0.273642
AT1G79060	11.3131	0	4.54545	0	0.401786
AT1G79110	16.6667	0	0	0	0
AT1G79200	28.1197	1.44928	8.51852	0.0515396	0.302938
AT1G79270	7.47283	1.38889	0.757576	0.185859	0.101377
AT1G79460	33.3333	0	0	0	0
AT1G79630	19.697	0	6.66667	0	0.338462
AT1G79710	16.6667	0	0	0	0
AT1G79720	15.1786	1.44928	7.40741	0.0954817	0.488017
AT1G79730	15.7637	6.25	7.43034	0.396481	0.471358
AT1G79740	11.1111	0	0	0	0
AT1G79810	33.3333	0	8.33333	0	0.25
AT1G79880	8.33333	0	0	0	0
AT1G79940	9.40934	1.19048	1.96078	0.126521	0.208387
AT1G80070	22.2222	0	4.16667	0	0.1875
AT1G80080	8.57143	0.877193	0	0.102339	0
AT1G80360	11.4286	0	0	0	0
AT1G80440	17.4316	3.50877	7.08333	0.201288	0.406351
AT1G80450	8.46561	3.7037	2.22222	0.4375	0.2625
AT1G80500	4.18301	1.82957	2.0202	0.437383	0.482955
AT1G80510	33.3333	0	0	0	0
AT1G80530	5.55556	0	0	0	0
AT1G80720	16.6667	0	0	0	0
AT1G80790	6.06061	1.5873	1.51515	0.261905	0.25
AT1G80830	5.63492	1.66667	0	0.295775	0
AT1G80890	7.40741	0	2.22222	0	0.3
AT1G80940	43.4524	12.037	18.5185	0.277017	0.42618
AT1G80950	33.3333	0	5.55556	0	0.166667
AT2G01090	8.33333	0	3.50877	0	0.421053
AT2G01510	22.2222	0	0	0	0
AT2G01620	21.8519	1.85185	10.4167	0.0847458	0.476695
AT2G01660	9.52381	0	0	0	0
AT2G01710	13.3333	0	0	0	0
AT2G01760	13.3333	0	0	0	0
AT2G01820	25.4386	7.40741	10.667	0.291188	0.419325
AT2G01830	21.1111	0	0	0	0
AT2G01930	11.6345	5.59881	2.77778	0.481227	0.238754
AT2G01990	26.8652	2.80284	11.3976	0.10433	0.424253
AT2G02060	39.3939	8.33333	17.7778	0.211538	0.451282
AT2G02150	33.3333	0	0	0	0
AT2G02455	15.9524	0	4.12698	0	0.258706
AT2G02570	9.52381	0	0	0	0
AT2G02960	21.7949	3.7037	2.77778	0.169935	0.127451
AT2G02970	4.07925	0.740741	1.66667	0.181587	0.408571
AT2G03330	33.3333	9.72222	0	0.291667	0
AT2G03350	15.9424	2.66667	5.94527	0.167269	0.372922
AT2G03620	16.6667	0	6.66667	0	0.4
AT2G03640	5.55015	2.49554	0.822921	0.449636	0.14827
AT2G03730	16.9893	0.483092	7.03704	0.0284351	0.414204
AT2G03810	9.91453	0	1.33333	0	0.134483
AT2G03870	13.0719	0	1.66667	0	0.1275
AT2G04240	3.20366	0	0	0	0
AT2G04280	26.7914	10.7226	7.53968	0.400225	0.281421
AT2G04378	18.687	3.98268	5.80247	0.213126	0.310509
AT2G04550	20.3843	1.28205	7.39247	0.0628941	0.362655
AT2G04630	5.02392	1.48148	0.617284	0.294885	0.122869
AT2G04690	3.0303	0	0	0	0
AT2G04700	3.52868	1.44323	1.03989	0.408999	0.294695
AT2G04740	27.7778	0	0	0	0
AT2G04780	16.6667	0	5.55556	0	0.333333
AT2G04795	22.2222	0	0	0	0
AT2G04842	11.3898	3.11594	4.54545	0.273574	0.399083
AT2G04850	8.33333	0	0	0	0
AT2G04860	50	0	0	0	0
AT2G04880	9.63849	2.0202	4.2328	0.209597	0.439156
AT2G05170	11.1111	0	3.76984	0	0.339286
AT2G05510	6.66667	2.43148	3.0303	0.364721	0.454545
AT2G05620	3.3913	0	0.70922	0	0.209129
AT2G05710	3.36134	1.07527	1.19048	0.319892	0.354167
AT2G06000	11.1111	0	0	0	0
AT2G06040	4.16667	0	0	0	0
AT2G06990	14.0741	2.77778	2.77778	0.197368	0.197368
AT2G10950	16.6667	0	0	0	0
AT2G12400	4.44444	0.694444	1.23457	0.15625	0.277778
AT2G13290	23.2804	6.96078	10.8453	0.298997	0.465855
AT2G13690	26.4227	2.22222	12.6996	0.0841028	0.480634
AT2G14110	5.55556	0	0	0	0
AT2G14260	5.55556	0	2.38095	0	0.428571
AT2G14530	22.2222	0	0	0	0
AT2G14850	16.0256	5.55556	4.44444	0.346667	0.277333
AT2G15020	5.55556	0.813008	0	0.146341	0
AT2G15230	33.3333	0	0	0	0
AT2G15490	4.16667	0	0	0	0
AT2G15760	33.3333	0	0	0	0
AT2G15820	16.6667	0	0	0	0
AT2G15860	9.09091	0	0	0	0
AT2G16090	37.3016	0	8.33333	0	0.223404
AT2G16380	25	0	0	0	0
AT2G16440	32.5397	0	6.66667	0	0.204878
AT2G16500	27.7778	2.5641	0	0.0923077	0
AT2G16790	33.3333	0	0	0	0
AT2G16940	5.26316	0	0	0	0
AT2G17210	33.3333	0	11.1111	0	0.333333
AT2G17250	6.1601	0	2.04082	0	0.331296
AT2G17265	18.1226	6.61376	7.65471	0.364945	0.422385
AT2G17350	21.966	3.06965	9.3233	0.139745	0.424442
AT2G17380	14.2929	3.33333	2.38095	0.233216	0.166583
AT2G17420	5.59441	0	1.85185	0	0.331019
AT2G17440	7.40741	1.73189	0	0.233806	0
AT2G17480	15.4167	5.55556	3.0303	0.36036	0.19656
AT2G17510	3.7037	0	0	0	0
AT2G17570	16.6667	0	0	0	0
AT2G17580	11.1111	4.16667	0	0.375	0
AT2G17650	3.33333	0	0	0	0
AT2G17670	24.0741	0	0	0	0
AT2G17730	34.9206	0	12.037	0	0.344697
AT2G17800	12.7778	0	3.0303	0	0.237154
AT2G17870	4.16667	0	0	0	0
AT2G17880	13.3333	0	0	0	0
AT2G17900	9.52381	0	0	0	0
AT2G18040	6.59722	1.75439	0	0.265928	0
AT2G18090	55.5556	8.33333	0	0.15	0
AT2G18240	20.9964	3.0303	10.4377	0.144325	0.49712
AT2G18245	41.6667	0	0	0	0
AT2G18300	15.6764	0.606061	5.46258	0.0386608	0.348459
AT2G18330	58.3333	0	0	0	0
AT2G18400	4.16667	0	0	0	0
AT2G18710	12.037	1.5873	4.16667	0.131868	0.346154
AT2G18740	15.8056	4.2328	2.31194	0.267805	0.146274
AT2G18780	33.3333	0	0	0	0
AT2G18915	4.16667	0	0	0	0
AT2G19120	46.6667	13.8889	6.06061	0.297619	0.12987
AT2G19390	14.2857	0	0	0	0
AT2G19470	3.92157	0	1.38889	0	0.354167
AT2G19520	5.46956	1.19048	0.925926	0.217655	0.169287
AT2G19540	4.16667	0	0	0	0
AT2G19640	5.55556	0	0	0	0
AT2G19650	8.33333	0	0	0	0
AT2G20060	3.33333	0	0	0	0
AT2G20120	4.16667	0	1.90476	0	0.457143
AT2G20250	69.8413	0	27.7778	0	0.397727
AT2G20300	10.8974	1.75439	2.22222	0.160991	0.203922
AT2G20320	7.17042	1.01098	2.48247	0.140993	0.346209
AT2G20500	33.3333	3.7037	8.33333	0.111111	0.25
AT2G20530	15.0572	1.92552	6.62393	0.12788	0.439918
AT2G20550	30.9524	5.55556	0	0.179487	0
AT2G20590	33.3333	0	0	0	0
AT2G20750	41.6667	0	0	0	0
AT2G20850	35.1852	5.55556	16.6667	0.157895	0.473684
AT2G20875	16.6667	0	0	0	0
AT2G20920	16.6157	4.48316	8.24234	0.269814	0.496056
AT2G20940	5.55556	0	0	0	0
AT2G20950	25	8.88889	9.36159	0.355556	0.374464
AT2G21130	6.66667	0	0	0	0
AT2G21160	5.1455	0	0	0	0
AT2G21200	8.33333	2.5641	0	0.307692	0
AT2G21220	19.1667	0	4.5977	0	0.23988
AT2G21270	12.3932	4.84848	4.64149	0.391223	0.37452
AT2G21300	10.5006	2.62346	2.89855	0.249839	0.276036
AT2G21560	6.79487	0	1.38889	0	0.204403
AT2G21590	33.3333	0	4.7619	0	0.142857
AT2G21960	9.37951	1.19048	0	0.126923	0
AT2G21970	19.4444	0	9.22619	0	0.47449
AT2G22120	4.16667	0	0	0	0
AT2G22140	11.1111	0	0	0	0
AT2G22290	33.3333	0	0	0	0
AT2G22310	66.6667	0	0	0	0
AT2G22410	33.3333	0	0	0	0
AT2G22740	19.4444	8.88889	0	0.457143	0
AT2G22830	3.7037	0	0	0	0
AT2G22850	3.92157	0.775194	0	0.197674	0
AT2G23100	11.1111	0	0	0	0
AT2G23390	3.0303	0	0	0	0
AT2G23600	16.6667	0	3.0303	0	0.181818
AT2G23610	4.16667	0	0	0	0
AT2G23890	17.7778	0	0	0	0
AT2G23985	16.6667	0	0	0	0
AT2G24050	4.41919	0	0	0	0
AT2G24200	6.57838	2.2096	3.09713	0.335889	0.470805
AT2G24330	11.5904	0.595238	5.52198	0.0513561	0.476426
AT2G24390	5.25253	0	1.75439	0	0.334008
AT2G24440	16.6667	8.33333	0	0.5	0
AT2G24540	4.44444	0	1.28205	0	0.288462
AT2G24580	8.92857	2.5641	0	0.287179	0
AT2G24640	39.2399	3.33333	8.33333	0.0849475	0.212369
AT2G24700	33.3333	0	0	0	0
AT2G24762	3.0303	0	0	0	0
AT2G24830	7.63889	0	3.00245	0	0.393048
AT2G24850	16.6667	0	0	0	0
AT2G24990	62.037	2.5641	19.4444	0.0413318	0.313433
AT2G25100	33.3333	0	5.55556	0	0.166667
AT2G25110	6.34921	1.38889	1.28205	0.21875	0.201923
AT2G25200	24.7407	2.5641	8.15851	0.103639	0.32976
AT2G25310	12.2605	0	3.08772	0	0.251842
AT2G25320	6.60173	0	0	0	0
AT2G25430	22.6667	2.92828	9.84323	0.129189	0.43426
AT2G25605	4.16667	0	0	0	0
AT2G25625	18.4503	8.0271	5.01196	0.435066	0.271647
AT2G25680	16.6667	0	0	0	0
AT2G25760	23.7037	0	11.5741	0	0.488281
AT2G25880	33.3333	0	0	0	0
AT2G26170	14.3939	1.11111	5.55556	0.077193	0.385965
AT2G26300	8.33333	0	0	0	0
AT2G26510	5.72728	0	1.14943	0	0.200693
AT2G26560	22.2222	0	0	0	0
AT2G26580	8.33333	0	2.5641	0	0.307692
AT2G26600	16.1111	0.980392	1.04167	0.0608519	0.0646552
AT2G26680	3.7037	0	0	0	0
AT2G26730	29.4163	1.38889	7.79221	0.047215	0.264894
AT2G26770	26.07	5.61205	12.1712	0.215269	0.466867
AT2G26790	66.6667	0	33.3333	0	0.5
AT2G26860	20.6349	0	6.66667	0	0.323077
AT2G26870	16.6667	0	0	0	0
AT2G26930	5.80808	0	0	0	0
AT2G26970	8.33333	2.22222	0	0.266667	0
AT2G27040	6.66667	0	3.0303	0	0.454545
AT2G27080	16.6667	5.55556	0	0.333333	0
AT2G27100	7.32601	0	3.0303	0	0.413636
AT2G27170	22.2222	0	8.33333	0	0.375
AT2G27200	33.3333	0	0	0	0
AT2G27230	16.1905	0	4.7619	0	0.294118
AT2G27285	5.55556	0	0	0	0
AT2G27402	5.55556	0	0	0	0
AT2G27500	23.3516	4.34783	10.7715	0.186189	0.461274
AT2G27580	4.30556	1.28205	1.5873	0.297767	0.368664
AT2G27600	10.3239	0	2.66667	0	0.258301
AT2G27610	55.5556	0	0	0	0
AT2G27900	9.72222	0	3.93519	0	0.404762
AT2G27980	10.1123	2.5641	1.891	0.253563	0.187
AT2G27990	16.6667	0	0	0	0
AT2G28060	11.1111	0	0	0	0
AT2G28320	5.55556	0	0	0	0
AT2G28330	6.66667	0	0	0	0
AT2G28350	20.8333	6.42857	0	0.308571	0
AT2G28390	33.3333	0	0	0	0
AT2G28540	7.47475	1.28205	3.15126	0.171518	0.421588
AT2G28630	7.40741	0	0	0	0
AT2G28660	11.1111	0	0	0	0
AT2G28910	13.6905	1.96078	0	0.143223	0
AT2G29580	33.3333	6.66667	0	0.2	0
AT2G29590	30	3.7037	7.40741	0.123457	0.246914
AT2G30050	17.138	0	2.94872	0	0.172057
AT2G30105	16.6667	0	4.7619	0	0.285714
AT2G30460	13.7807	1.19048	1.75439	0.0863874	0.127308
AT2G30520	7.41015	1.32284	2.83455	0.178517	0.382523
AT2G30740	26.1905	2.89855	8.71212	0.110672	0.332645
AT2G30760	6.66667	0	0	0	0
AT2G30930	5.7917	2.36695	2.617	0.40868	0.451853
AT2G30960	22.2222	0	6.06061	0	0.272727
AT2G31040	12.1864	0	0	0	0
AT2G31070	28.0719	10.8571	13.9216	0.386762	0.495925
AT2G31200	4.16667	0.833333	0	0.2	0
AT2G31240	50	3.33333	3.33333	0.0666667	0.0666667
AT2G31290	12.037	1.14943	0	0.0954907	0
AT2G31305	7.40741	0	0	0	0
AT2G31360	6.91244	1.88729	1.75651	0.273029	0.254109
AT2G31370	17.8451	4.95805	7.40741	0.277838	0.415094
AT2G31380	9.09823	2.66291	2.50321	0.292684	0.275131
AT2G31560	4.93827	1.51361	0	0.306505	0
AT2G31600	13.2731	0	0	0	0
AT2G31650	33.3333	0	8.33333	0	0.25
AT2G31810	33.3333	0	0	0	0
AT2G31820	26.5741	4.7619	9.36819	0.179194	0.352531
AT2G31880	17.5926	0	2.61538	0	0.148664
AT2G31970	42.8571	0	0	0	0
AT2G32120	4.94505	0	0	0	0
AT2G32295	11.1111	0	0	0	0
AT2G32400	14.2857	0	0	0	0
AT2G32430	12.037	3.92157	3.7037	0.325792	0.307692
AT2G32590	33.3333	0	0	0	0
AT2G32760	33.3333	0	0	0	0
AT2G32810	7.81499	2.98895	1.85185	0.382464	0.236961
AT2G32880	33.3333	0	0	0	0
AT2G33280	11.1111	0	0	0	0
AT2G33390	33.3333	0	0	0	0
AT2G33435	25.1852	0	12.2549	0	0.486592
AT2G33550	11.1111	0	0	0	0
AT2G33610	4.07777	0.897359	1.98142	0.220061	0.485908
AT2G33740	6.66667	0	0	0	0
AT2G33980	9.52381	1.0101	0	0.106061	0
AT2G33990	11.1111	0	0	0	0
AT2G34150	16.6667	0	0	0	0
AT2G34300	3.0303	0	0	0	0
AT2G34490	4.53991	2.22591	1.26775	0.490298	0.279245
AT2G34520	6.26692	0	2.86485	0	0.457138
AT2G34570	44.4444	0	6.66667	0	0.15
AT2G34590	9.04762	0	3.10245	0	0.342903
AT2G34670	33.3333	0	0	0	0
AT2G34690	11.1111	0	3.0303	0	0.272727
AT2G34770	4.7619	0	0	0	0
AT2G34810	5.82852	1.47316	2.75268	0.25275	0.472278
AT2G35100	20.8333	0	6.84524	0	0.328571
AT2G35110	5.55556	0	0	0	0
AT2G35120	8.33333	0	0	0	0
AT2G35330	5.82633	1.07527	2.20459	0.184553	0.378383
AT2G35350	6.26943	2.01266	2.07071	0.321028	0.330287
AT2G35470	22.5309	2.89855	2.77778	0.128648	0.123288
AT2G35480	33.3333	3.0303	0	0.0909091	0
AT2G35510	8.33333	0	0	0	0
AT2G35605	6.66667	0	0	0	0
AT2G35820	33.3333	0	0	0	0
AT2G35910	11.1111	0	0	0	0
AT2G36030	11.1111	0	0	0	0
AT2G36130	4.31777	0.970535	1.3307	0.224777	0.308191
AT2G36200	11.1111	0	0	0	0
AT2G36240	10.3704	0	0	0	0
AT2G36340	33.3333	0	0	0	0
AT2G36420	33.3333	0	5.55556	0	0.166667
AT2G36460	3.14335	0.647112	1.45217	0.205867	0.461982
AT2G36630	3.04274	0.505051	0.757576	0.165986	0.248979
AT2G36650	8.33333	0	0	0	0
AT2G36660	33.3333	0	0	0	0
AT2G36750	33.3333	0	0	0	0
AT2G36835	4.17832	1.12994	1.03175	0.27043	0.246929
AT2G36895	4.34343	0	1.19048	0	0.274086
AT2G36930	11.1111	0	0	0	0
AT2G36990	9.93506	0	2.77778	0	0.279593
AT2G37020	6.55914	0	3.27381	0	0.499122
AT2G37035	6.70797	1.82642	3.35158	0.272276	0.499642
AT2G37110	9.77111	2.7658	4.39891	0.28306	0.450195
AT2G37150	33.3333	0	0	0	0
AT2G37270	5	1.96078	0	0.392157	0
AT2G37400	4.53763	0	1.3671	0	0.30128
AT2G37440	33.3333	0	0	0	0
AT2G37450	12.7053	2.04319	4.51852	0.160814	0.355642
AT2G37480	33.3333	0	0	0	0
AT2G37510	11.1111	0	0	0	0
AT2G37520	33.3333	0	0	0	0
AT2G37570	4.29293	0	0	0	0
AT2G37590	33.3333	8.33333	0	0.25	0
AT2G37970	3.57143	0	0	0	0
AT2G37990	4.7619	0	0	0	0
AT2G38120	7.64411	2.83816	3.7037	0.371288	0.484517
AT2G38210	23.3333	2.7972	7.19697	0.11988	0.308442
AT2G38310	15.2196	4.16667	2.16408	0.273769	0.14219
AT2G38370	6.25	0	0	0	0
AT2G38560	3.98099	0	1.92308	0	0.483065
AT2G38580	33.3333	0	0	0	0
AT2G38650	5.84385	0.411523	2.63248	0.0704198	0.450471
AT2G38700	13.4541	0	4.82266	0	0.358453
AT2G38710	11.3636	0	2.38095	0	0.209524
AT2G38770	9.22939	3.88514	3.84363	0.420953	0.416456
AT2G38800	5.78339	0.628931	0.813008	0.108748	0.140576
AT2G38820	5.55556	0	0	0	0
AT2G38860	8.33333	0	0	0	0
AT2G38870	4.7619	0	0	0	0
AT2G38905	33.3333	0	0	0	0
AT2G39080	4.16667	0	0	0	0
AT2G39170	21.3209	7.14286	3.55556	0.335016	0.166763
AT2G39190	5.12821	2.22222	1.38889	0.433333	0.270833
AT2G39230	33.3333	0	0	0	0
AT2G39280	13.8889	6.04698	4.90196	0.435382	0.352941
AT2G39440	33.3333	0	0	0	0
AT2G39705	6.36364	0	1.19048	0	0.187075
AT2G39720	13.0892	0	0	0	0
AT2G39840	5.80808	0	0	0	0
AT2G39930	9.72222	0	4.7619	0	0.489796
AT2G40020	3.39478	0.935605	1.1827	0.275601	0.348387
AT2G40140	9.52381	0	3.0303	0	0.318182
AT2G40150	16.6667	0	0	0	0
AT2G40190	15	0	0	0	0
AT2G40205	7.41817	2.15054	2.0202	0.289901	0.272331
AT2G40230	33.3333	0	0	0	0
AT2G40270	12.5	0.925926	5.88235	0.0740741	0.470588
AT2G40316	12.5	2.77778	0	0.222222	0
AT2G40510	5.12821	2.08333	1.5873	0.40625	0.309524
AT2G40520	13.6905	0	6.06061	0	0.442688
AT2G40650	17.8363	0.854701	5.38949	0.0479193	0.302165
AT2G40700	26.4542	4.68975	12.2239	0.177278	0.462079
AT2G40770	44.4444	11.1111	16.6667	0.25	0.375
AT2G40820	7.00091	2.78953	3.48936	0.398453	0.498415
AT2G40930	64.2857	14.2857	16.1905	0.222222	0.251852
AT2G41190	6.06061	0	0	0	0
AT2G41220	16.6667	0	0	0	0
AT2G41440	30.5556	7.14286	0	0.233766	0
AT2G41450	33.3333	0	0	0	0
AT2G41475	3.33333	0	1.28205	0	0.384615
AT2G41500	13.4615	0	6.01449	0	0.446791
AT2G41540	5.42722	0.961538	2.41875	0.17717	0.445669
AT2G41600	9.52381	0.813008	0	0.0853659	0
AT2G41660	13.6667	0	0	0	0
AT2G41790	29.6296	8.33333	4.16667	0.28125	0.140625
AT2G41835	33.3333	8.33333	3.33333	0.25	0.1
AT2G41900	14.9023	2.90282	5.57387	0.19479	0.374029
AT2G41990	33.3333	0	0	0	0
AT2G42270	8.33333	0	0	0	0
AT2G42280	7.94533	1.28395	3.49262	0.161598	0.439581
AT2G42370	33.3333	0	0	0	0
AT2G42380	6.24091	0.888889	0.925926	0.142429	0.148364
AT2G42530	4.7619	0	0	0	0
AT2G42540	4.23423	0	1.96078	0	0.463079
AT2G42580	16.6667	0	4.0873	0	0.245238
AT2G42750	6.90383	1.71344	3.40409	0.248186	0.493072
AT2G42860	33.3333	0	0	0	0
AT2G43070	4.9525	1.90567	1.92652	0.384789	0.389
AT2G43080	8.33333	0	0	0	0
AT2G43110	33.3333	0	11.1111	0	0.333333
AT2G43280	4.7619	0	0	0	0
AT2G43410	43.3333	0	15.0794	0	0.347985
AT2G43420	4.44444	0	0	0	0
AT2G43700	33.3333	0	0	0	0
AT2G43760	3.814	0	0.952381	0	0.249706
AT2G43770	3.33333	0	0	0	0
AT2G44020	33.3333	0	8.33333	0	0.25
AT2G44040	4.7619	0	0	0	0
AT2G44190	33.3333	0	0	0	0
AT2G44200	30.5556	0	0	0	0
AT2G44230	11.746	0	0	0	0
AT2G44290	6.53595	1.51515	0	0.231818	0
AT2G44300	11.1111	0	0	0	0
AT2G44610	5.3646	2.0819	0.529101	0.388081	0.0986282
AT2G44660	16.6667	3.0303	6.06061	0.181818	0.363636
AT2G44710	11.9082	5.68182	5.24691	0.477134	0.440613
AT2G44790	4.49891	0	1.08408	0	0.240966
AT2G44860	6.66667	3.25397	1.85185	0.488095	0.277778
AT2G44950	29.2857	1.30571	4.85313	0.0445853	0.165717
AT2G44970	7.40741	0	0	0	0
AT2G45000	8.33333	0	3.0303	0	0.363636
AT2G45010	8.33333	0	0	0	0
AT2G45140	6.53595	0	2.42504	0	0.371032
AT2G45200	10.886	2.33618	3.53148	0.214605	0.324406
AT2G45340	5.31746	0.900901	2.30159	0.169423	0.432836
AT2G45560	8.33333	0	0	0	0
AT2G45640	4.61054	1.19048	2.21802	0.258207	0.481075
AT2G45680	11.9643	1.25786	2.21209	0.105135	0.184891
AT2G45690	16.6667	0	0	0	0
AT2G45695	13.8889	0	1.33333	0	0.096
AT2G45770	8.11966	1.19048	3.13235	0.146617	0.385773
AT2G45950	8.99267	3.0303	4.1514	0.336975	0.461643
AT2G46270	10.1635	3.00389	4.99283	0.295555	0.49125
AT2G46290	33.3333	0	0	0	0
AT2G46500	16.6667	0	0	0	0
AT2G46560	6.66667	0	3.33333	0	0.5
AT2G46600	11.1111	1.66667	2.66667	0.15	0.24
AT2G46680	25.2619	8.02045	10.7522	0.317492	0.425627
AT2G46700	6.36364	0	0	0	0
AT2G46780	10.119	0.469484	1.72414	0.046396	0.170385
AT2G46810	26.6667	0	0	0	0
AT2G46890	8.33333	0	0	0	0
AT2G46915	33.3333	5.55556	7.40741	0.166667	0.222222
AT2G46930	33.3333	0	0	0	0
AT2G47000	33.3333	0	11.1111	0	0.333333
AT2G47060	16.6667	0	0	0	0
AT2G47180	3.33333	0	0	0	0
AT2G47380	8.09524	1.7094	0	0.211161	0
AT2G47460	4.7619	0	0	0	0
AT2G47485	33.3333	0	0	0	0
AT2G47580	8.33333	0	0	0	0
AT2G47620	9.52381	3.92157	0	0.411765	0
AT2G47750	11.1111	0	0	0	0
AT2G47800	8.33333	1.19048	0	0.142857	0
AT2G47900	4.68334	1.16959	2.30721	0.249734	0.492643
AT2G47910	4.96528	1.03093	1.18922	0.207627	0.239508
AT2G47930	4.16667	1.96078	0	0.470588	0
AT2G47940	3.0303	0	1.11111	0	0.366667
AT2G47960	12.6812	3.0303	4.44444	0.238961	0.350476
AT2G47990	8.33333	0	0	0	0
AT2G48060	8.85197	2.03864	1.3913	0.230303	0.157174
AT2G48130	16.6667	6.66667	0	0.4	0
AT2G48140	16.6667	0	0	0	0
AT3G01090	6.66667	0	0	0	0
AT3G01100	4.16667	0	0	0	0
AT3G01120	9.0812	0	3.7037	0	0.407843
AT3G01150	4.50771	0.483092	2.18167	0.10717	0.483987
AT3G01160	27.7778	11.1111	8.33333	0.4	0.3
AT3G01170	16.6667	0	0	0	0
AT3G01200	16.6667	0	2.5641	0	0.153846
AT3G01210	21.299	0	4.86111	0	0.228232
AT3G01290	11.1111	0	3.7037	0	0.333333
AT3G01340	16.4999	7.04966	5.75476	0.427255	0.348776
AT3G01350	15.3409	5.56522	4.54545	0.36277	0.296296
AT3G01370	7.40741	0.980392	2.75418	0.132353	0.371815
AT3G01400	8.37901	0.925027	4.03329	0.110398	0.481356
AT3G01520	9.26316	2.15054	2.77778	0.23216	0.299874
AT3G01690	3.50877	0	0	0	0
AT3G01710	13.3333	0	0	0	0
AT3G01780	9.52381	0	3.0303	0	0.318182
AT3G02040	6.17284	0.3663	1.44928	0.0593407	0.234783
AT3G02050	4.57097	0	2.23214	0	0.48833
AT3G02060	4.54545	0.628931	0	0.138365	0
AT3G02065	46.3889	9.63271	22.1992	0.207651	0.478546
AT3G02110	4.60928	2.29076	1.88909	0.49699	0.409845
AT3G02130	18.3333	4.16667	6.48148	0.227273	0.353535
AT3G02250	24.4444	0	0	0	0
AT3G02300	3.0303	0	0	0	0
AT3G02340	33.3333	0	6.66667	0	0.2
AT3G02400	17.7778	0	4.7619	0	0.267857
AT3G02570	33.3333	0	0	0	0
AT3G02690	16.6667	0	4.7619	0	0.285714
AT3G02740	33.3333	9.52381	0	0.285714	0
AT3G02760	8.76149	2.00501	2.50541	0.228844	0.285958
AT3G02860	5.55556	0	1.38889	0	0.25
AT3G02885	11.1111	0	0	0	0
AT3G03210	33.3333	0	0	0	0
AT3G03250	6.62288	1.23457	1.16959	0.18641	0.176599
AT3G03440	39.2157	2.5641	16.8831	0.0653846	0.430519
AT3G03490	13.3333	0	5.55556	0	0.416667
AT3G03720	24.6032	5.12821	1.5873	0.208437	0.0645161
AT3G03790	4.16667	0	0	0	0
AT3G03940	13.5418	6.5202	4.44131	0.481487	0.327971
AT3G04070	7.14286	0.966184	3.0303	0.135266	0.424242
AT3G04090	6.21986	1.49254	0.628931	0.239963	0.101116
AT3G04310	43.254	16.6667	20.5556	0.385321	0.475229
AT3G04340	33.3333	0	0	0	0
AT3G04460	30.7563	4.11111	10.2241	0.133667	0.332423
AT3G04500	6.66667	0	0	0	0
AT3G04630	15	0	0	0	0
AT3G04750	8.33333	0	0	0	0
AT3G04780	5.55556	2.08333	2.5641	0.375	0.461538
AT3G04880	4.7619	0	0	0	0
AT3G04950	16.6667	0	0	0	0
AT3G04970	33.3333	0	0	0	0
AT3G05050	8.33333	0	0	0	0
AT3G05170	11.1111	0	0	0	0
AT3G05200	27.7778	0	2.08333	0	0.075
AT3G05210	11.1111	0	0	0	0
AT3G05280	7.40741	1.66667	0	0.225	0
AT3G05340	33.3333	0	0	0	0
AT3G05410	4.16667	0	0	0	0
AT3G05470	9.52381	0	2.5641	0	0.269231
AT3G05490	9.52381	0	0	0	0
AT3G05580	8.33333	0	0	0	0
AT3G05675	27.7778	0	5.55556	0	0.2
AT3G05800	29.3939	6.06061	11.6139	0.206186	0.395111
AT3G05880	3.84239	0.401606	1.88811	0.10452	0.49139
AT3G05936	11.1111	0	0	0	0
AT3G05990	10.0807	1.96609	3.73581	0.195034	0.370589
AT3G06060	16.6667	0	2.22222	0	0.133333
AT3G06145	16.6667	8.33333	0	0.5	0
AT3G06180	22.9167	0	3.7037	0	0.161616
AT3G06240	11.1111	0	0	0	0
AT3G06250	66.6667	0	27.7778	0	0.416667
AT3G06300	13.3333	0	0	0	0
AT3G06310	3.65497	1.33333	0	0.3648	0
AT3G06320	8.33333	0	2.08333	0	0.25
AT3G06340	16.6667	8.33333	0	0.5	0
AT3G06380	11.1111	0	0	0	0
AT3G06490	3.33333	0	0	0	0
AT3G06590	16.5568	3.98268	7.41774	0.240547	0.448019
AT3G06670	14.4017	0	7.03212	0	0.488283
AT3G06740	5.83333	0	0	0	0
AT3G06750	6.44928	0	1.04167	0	0.161517
AT3G06820	14.2857	0	4.7619	0	0.333333
AT3G06840	8.33333	0	0	0	0
AT3G06868	16.6667	0	0	0	0
AT3G06930	27.2222	3.0303	2.08333	0.111317	0.0765306
AT3G06960	16.0256	0	4.25397	0	0.265448
AT3G06980	16.6667	1.51515	3.24284	0.0909091	0.19457
AT3G07020	11.0136	2.82187	0.952381	0.256216	0.0864728
AT3G07170	6.66667	0	0	0	0
AT3G07200	11.1111	0	0	0	0
AT3G07220	6.66667	0	2.38095	0	0.357143
AT3G07300	9.64912	0	4.65054	0	0.481965
AT3G07330	10.8333	0	2.90807	0	0.268437
AT3G07460	12.5122	1.33333	5.07527	0.106562	0.405625
AT3G07480	9.65552	3.63636	3.54677	0.37661	0.36733
AT3G07565	20.291	4.52953	3.26954	0.223229	0.161133
AT3G07690	22.2222	0	0	0	0
AT3G07700	10.5197	1.07527	3.30597	0.102215	0.314265
AT3G07780	5.83717	1.66667	1.9086	0.285526	0.326974
AT3G07800	13.3333	4.7619	0	0.357143	0
AT3G08020	7.96537	0	2.5641	0	0.321906
AT3G08520	4.00794	0.958776	1.73301	0.239219	0.432394
AT3G08550	11.1111	0	1.75439	0	0.157895
AT3G08600	3.33333	0	0	0	0
AT3G08680	15.9722	0	3.88615	0	0.243307
AT3G08760	4.16667	0	0	0	0
AT3G08780	19.4444	0	1.75439	0	0.0902256
AT3G08850	22.2222	0	0	0	0
AT3G08860	20	0	0	0	0
AT3G08910	5.61065	1.64238	2.24386	0.292725	0.399929
AT3G08947	35.8974	0	5.55556	0	0.154762
AT3G08950	15.1515	0	6.66667	0	0.44
AT3G08970	11.6667	0	0	0	0
AT3G09020	16.6667	0	0	0	0
AT3G09300	6.66667	0	0	0	0
AT3G09360	6.66667	0	0	0	0
AT3G09410	8.05153	2.5641	1.23457	0.318462	0.153333
AT3G09490	33.3333	0	0	0	0
AT3G09690	22.619	9.52381	0	0.421053	0
AT3G09760	7.78949	0.694444	3.37757	0.0891514	0.433606
AT3G09770	6.28655	0	1.44928	0	0.230536
AT3G09810	4.16667	0	0	0	0
AT3G09850	19.0171	5.55556	7.79221	0.292135	0.409748
AT3G09880	16.2037	2.42424	4.10006	0.14961	0.253032
AT3G09900	15	0	0	0	0
AT3G09925	33.3333	0	0	0	0
AT3G09980	4.41102	0.721453	2.04118	0.163557	0.462746
AT3G10030	5.55556	0	0	0	0
AT3G10080	16.6667	0	8.33333	0	0.5
AT3G10120	11.1111	0	4.16667	0	0.375
AT3G10140	50	0	0	0	0
AT3G10185	33.3333	0	0	0	0
AT3G10210	20.6481	0	3.47594	0	0.168341
AT3G10260	8.33333	0	0	0	0
AT3G10320	33.3333	0	0	0	0
AT3G10350	4.52763	1.25	0.641026	0.276083	0.141581
AT3G10410	6.66667	0	0	0	0
AT3G10550	55.5556	0	8.33333	0	0.15
AT3G10620	5.55556	0	0	0	0
AT3G10700	10.3704	0	4.16667	0	0.401786
AT3G10800	50	0	16.6667	0	0.333333
AT3G10850	4.21713	1.62069	2.0682	0.384311	0.490428
AT3G10910	3.0303	0	0	0	0
AT3G10960	3.45622	0.877193	0.483092	0.253801	0.139775
AT3G11070	4.86111	1.51515	0	0.311688	0
AT3G11110	21.6117	0	5.12821	0	0.237288
AT3G11210	12.5	4.50794	1.19048	0.360635	0.0952381
AT3G11230	21.4286	2.08333	4.7619	0.0972222	0.222222
AT3G11320	16.6667	0	0	0	0
AT3G11390	33.3333	0	0	0	0
AT3G11570	11.1111	0	0	0	0
AT3G11580	11.1111	0	0	0	0
AT3G11591	33.3333	0	0	0	0
AT3G11745	3.7037	0	0	0	0
AT3G11760	33.3333	0	0	0	0
AT3G11840	44.4444	0	0	0	0
AT3G11850	16.6667	0	0	0	0
AT3G11900	10.6797	2.1133	5.21969	0.197881	0.48875
AT3G11945	3.84615	1.19048	1.04167	0.309524	0.270833
AT3G11960	13.6752	1.14943	2.38095	0.0840517	0.174107
AT3G12050	15.2299	0	0	0	0
AT3G12110	16.6667	0	0	0	0
AT3G12270	12.0377	0	3.32164	0	0.275937
AT3G12370	5.55556	0	0	0	0
AT3G12530	8.33333	0	0	0	0
AT3G12570	26.6667	0	0	0	0
AT3G12590	9.68024	1.7094	4.22263	0.176587	0.436211
AT3G12750	8.33333	0	0	0	0
AT3G12930	6.05159	2.363	0.520833	0.390475	0.0860656
AT3G13110	5.93485	1.9802	1.87793	0.333656	0.316425
AT3G13180	6.06061	1.75439	1.28205	0.289474	0.211538
AT3G13225	33.3333	0	0	0	0
AT3G13290	15.5366	0	1.85185	0	0.119193
AT3G13380	6.66667	0	0	0	0
AT3G13430	11.1111	0	0	0	0
AT3G13720	11.4286	2.77778	0	0.243056	0
AT3G13730	25.3047	3.7037	12.4381	0.146364	0.491536
AT3G13750	4.49473	1.07865	1.21755	0.239981	0.270884
AT3G13930	3.33333	0	0	0	0
AT3G13940	16.6667	0	0	0	0
AT3G13990	11.4286	0	0	0	0
AT3G14067	5.01346	0.813008	1.73867	0.162165	0.346801
AT3G14070	11.1111	0	0	0	0
AT3G14130	16.6667	0	0	0	0
AT3G14150	11.1111	0	3.7037	0	0.333333
AT3G14160	46.6667	0	16.6667	0	0.357143
AT3G14210	3.01406	1.31868	1.3338	0.43751	0.442526
AT3G14240	12.8205	2.26021	5.82428	0.176296	0.454293
AT3G14280	16.6667	0	0	0	0
AT3G14310	7.08526	1.07555	1.14976	0.151801	0.162275
AT3G14350	9.91365	1.40845	2.18157	0.142072	0.220057
AT3G14390	3.7037	0	0	0	0
AT3G14440	8.33333	0	0	0	0
AT3G14560	15.0327	5.29019	6.25	0.351913	0.415761
AT3G14680	16.6667	5.55556	0	0.333333	0
AT3G14790	8.7963	0	2.22222	0	0.252632
AT3G14830	5.56377	2.12251	2.26608	0.381488	0.407293
AT3G14900	11.1111	0	0	0	0
AT3G14920	4.7619	0	0	0	0
AT3G15040	6.66667	0	0	0	0
AT3G15140	13.0952	0	0	0	0
AT3G15180	50	3.0303	16.2037	0.0606061	0.324074
AT3G15210	13.8384	1.12994	5.08143	0.0816529	0.367198
AT3G15351	9.25926	0	0	0	0
AT3G15450	24.0741	0	8.92857	0	0.370879
AT3G15460	3.0303	0	0	0	0
AT3G15520	16.6667	0	0	0	0
AT3G15630	17.0875	1.28205	5.12821	0.0750284	0.300114
AT3G15660	5.55556	0	1.07527	0	0.193548
AT3G15690	16.6667	0	0	0	0
AT3G15760	13.3333	2.19388	5.62276	0.164541	0.421707
AT3G15970	17.5	0	0	0	0
AT3G16010	6.66667	0	0	0	0
AT3G16150	6.66667	0	2.18295	0	0.327443
AT3G16160	22.2222	0	0	0	0
AT3G16250	27.7778	0	0	0	0
AT3G16280	3.33333	0	0	0	0
AT3G16470	3.73188	0	0	0	0
AT3G16560	40.3175	0	0	0	0
AT3G16630	31.7172	2.89855	13.9776	0.0913874	0.440695
AT3G16710	16.9231	3.7037	0	0.218855	0
AT3G16720	50	0	0	0	0
AT3G16910	5.17949	0.70922	1.44928	0.136929	0.279811
AT3G17090	8.77193	0	1.38889	0	0.158333
AT3G17120	8.64198	0	2.38095	0	0.27551
AT3G17160	16.0317	5.06757	2.5641	0.316096	0.159939
AT3G17210	5.71705	0	0	0	0
AT3G17240	12.0554	1.07499	5.98485	0.0891712	0.496447
AT3G17310	3.7037	0	1.44928	0	0.391304
AT3G17410	17.6315	8.63121	7.49863	0.489534	0.425298
AT3G17420	21.5278	4.7619	6.11111	0.221198	0.283871
AT3G17430	3.0303	0	0	0	0
AT3G17590	16.6667	0	0	0	0
AT3G17611	8.33333	0	0	0	0
AT3G17640	50	0	18.5185	0	0.37037
AT3G17668	16.6667	0	0	0	0
AT3G17850	13.2045	0	1.96078	0	0.148494
AT3G17860	14.2857	0	0	0	0
AT3G17920	20.6349	0	3.7037	0	0.179487
AT3G18070	33.3333	0	0	0	0
AT3G18240	6.66667	0	0	0	0
AT3G18270	10.8974	2.5	0	0.229412	0
AT3G18915	13.3333	2.77778	3.7037	0.208333	0.277778
AT3G18960	22.2222	0	5.55556	0	0.25
AT3G19010	9.52381	3.0303	1.33333	0.318182	0.14
AT3G19100	8.14947	1.42857	2.67649	0.175296	0.328425
AT3G19250	33.3333	0	0	0	0
AT3G19330	5.55556	0	0	0	0
AT3G19360	26.6667	0	0	0	0
AT3G19400	33.3333	0	0	0	0
AT3G19680	6.66667	0	2.77778	0	0.416667
AT3G19860	38.8889	0	6.06061	0	0.155844
AT3G19910	11.1111	0	0	0	0
AT3G20015	20.1754	0	0	0	0
AT3G20050	10.9479	2.97586	4.48153	0.271819	0.40935
AT3G20100	3.10823	0	1.48363	0	0.477324
AT3G20200	11.1111	0	2.77778	0	0.25
AT3G20250	7.40741	0	0	0	0
AT3G20280	38.0952	0	16.6667	0	0.4375
AT3G20395	33.3333	0	0	0	0
AT3G20430	16.6667	0	0	0	0
AT3G20490	20	0	7.40741	0	0.37037
AT3G20560	4.16667	0	0	0	0
AT3G20740	13.8889	0	5.08772	0	0.366316
AT3G20790	15.1282	4.16667	0	0.275424	0
AT3G20920	5.55556	1.23457	0	0.222222	0
AT3G21080	33.3333	0	0	0	0
AT3G21110	33.3333	0	0	0	0
AT3G21160	16.6667	4.16667	2.5641	0.25	0.153846
AT3G21190	13.8889	0	5.55556	0	0.4
AT3G21210	8.33333	0	0	0	0
AT3G21220	8.90523	0.647605	3.05491	0.0727219	0.343046
AT3G21250	11.1111	0	4.78632	0	0.430769
AT3G21260	34.2857	3.75	8.26331	0.109375	0.241013
AT3G21300	16.6667	0	0	0	0
AT3G21330	33.3333	0	0	0	0
AT3G21540	17.4603	0	4.73856	0	0.27139
AT3G21780	4.7619	0	0	0	0
AT3G22170	19.2641	3.84615	8.64064	0.199654	0.448537
AT3G22190	20.8333	2.77778	10.3175	0.133333	0.495238
AT3G22220	33.3333	0	0	0	0
AT3G22300	4.7619	0	0	0	0
AT3G22550	7.93651	3.7037	3.1746	0.466667	0.4
AT3G22560	33.3333	0	0	0	0
AT3G22740	4.7619	0	0	0	0
AT3G22790	4.7619	0	0	0	0
AT3G22850	6.66667	3.0303	0	0.454545	0
AT3G22980	5.55556	0	0	0	0
AT3G23030	12.5886	4.62975	5.59655	0.367775	0.444574
AT3G23100	33.3333	0	0	0	0
AT3G23160	33.3333	0	0	0	0
AT3G23170	5.55556	0	0	0	0
AT3G23280	7.93651	0	0	0	0
AT3G23300	3.88889	0	0	0	0
AT3G23430	26.6667	0	10.4377	0	0.391414
AT3G23490	4.16667	0	0	0	0
AT3G23510	22.2222	0	0	0	0
AT3G23790	8.33333	0	0	0	0
AT3G23880	33.3333	0	8.33333	0	0.25
AT3G24020	8.33333	0	0	0	0
AT3G24120	6.89667	1.0582	2.29885	0.153436	0.333328
AT3G24420	8.33333	0	0	0	0
AT3G24440	3.33333	0	0	0	0
AT3G24450	33.3333	0	0	0	0
AT3G24540	16.6667	0	0	0	0
AT3G24715	4.16667	0	0	0	0
AT3G24840	33.3333	3.33333	0	0.1	0
AT3G25100	33.3333	0	0	0	0
AT3G25110	11.1111	0	0	0	0
AT3G25150	33.3333	0	0	0	0
AT3G25210	4.78632	0	1.44928	0	0.302795
AT3G25440	33.3333	0	0	0	0
AT3G25500	33.3333	0	0	0	0
AT3G25510	33.3333	0	0	0	0
AT3G25520	3.62745	0.952381	1.44928	0.262548	0.39953
AT3G25560	45.4545	0	0	0	0
AT3G25580	16.6667	0	0	0	0
AT3G25670	23.3333	0	7.87037	0	0.337302
AT3G25690	33.3333	0	0	0	0
AT3G25800	3.7037	0	0	0	0
AT3G25840	25.0142	2.81649	9.67366	0.112596	0.386726
AT3G26030	7.51634	0	3.0303	0	0.403162
AT3G26070	9.65858	2.72109	2.70833	0.281728	0.280407
AT3G26085	5.72337	0	1.14943	0	0.20083
AT3G26090	33.3333	0	8.33333	0	0.25
AT3G26115	33.3333	0	0	0	0
AT3G26340	16.6667	0	6.66667	0	0.4
AT3G26360	5.33333	1.66667	2.22222	0.3125	0.416667
AT3G26400	19.2308	3.33333	4.16667	0.173333	0.216667
AT3G26410	11.1111	0	0	0	0
AT3G26420	16.0115	0	5.20282	0	0.324944
AT3G26470	16.6667	0	0	0	0
AT3G26480	33.3333	0	0	0	0
AT3G26618	4.73485	2.07672	2.30735	0.438603	0.487312
AT3G26670	4.16667	0	0	0	0
AT3G26744	11.1111	0	0	0	0
AT3G26850	19.2914	4.18301	6.55066	0.216833	0.339564
AT3G26932	9.6085	1.07212	3.23427	0.111581	0.336605
AT3G27010	5.99647	1.23457	1.75439	0.205882	0.29257
AT3G27330	33.3333	0	0	0	0
AT3G27380	4.44444	0	0	0	0
AT3G27470	22.9399	5.12821	11.1111	0.223549	0.484357
AT3G27550	45.098	0	19.4444	0	0.431159
AT3G27570	12.6263	3.93519	5.18519	0.311667	0.410667
AT3G27580	33.3333	0	0	0	0
AT3G27670	6.66667	0	0	0	0
AT3G27880	33.3333	0	0	0	0
AT3G28030	6.83333	0	1.27551	0	0.18666
AT3G28040	25	0	5.55556	0	0.222222
AT3G28070	33.3333	0	0	0	0
AT3G28080	16.6667	0	0	0	0
AT3G28345	33.3333	0	0	0	0
AT3G28460	12.8241	4.6582	1.75439	0.363238	0.136804
AT3G28660	66.6667	0	0	0	0
AT3G28670	12.2222	0	6.06061	0	0.495868
AT3G28720	6.23188	2.22222	1.44928	0.356589	0.232558
AT3G28730	6.66667	0	1.96078	0	0.294118
AT3G28760	11.1111	0	0	0	0
AT3G28850	44.4444	14.2857	5.55556	0.321429	0.125
AT3G29090	4.16667	0	0	0	0
AT3G29130	5.55556	0	0	0	0
AT3G29140	11.1111	0.980392	0	0.0882353	0
AT3G29160	38.6538	2.5641	13.373	0.066335	0.345969
AT3G29290	4.7619	0	0	0	0
AT3G29320	16.3194	1.28205	4.34343	0.0785597	0.266151
AT3G29810	33.3333	0	0	0	0
AT3G30775	3.53261	0	0	0	0
AT3G33530	16.6667	0	2.77778	0	0.166667
AT3G42050	4.26929	2.08333	0	0.487981	0
AT3G42170	6.66667	0	0	0	0
AT3G42790	3.46948	0	1.44928	0	0.417722
AT3G43240	11.1111	0	0	0	0
AT3G43540	5.55556	0	2.38095	0	0.428571
AT3G43740	12.5	0.854701	2.0202	0.0683761	0.161616
AT3G43920	8.33333	0	0	0	0
AT3G44100	4.34343	1.38889	0	0.319767	0
AT3G44330	24.4108	3.0303	2.66458	0.124138	0.109156
AT3G44450	33.3333	0	0	0	0
AT3G44690	33.3333	0	0	0	0
AT3G44750	9.16667	0	0.952381	0	0.103896
AT3G44890	3.57693	0.793651	1.34237	0.22188	0.375285
AT3G45100	10.8974	1.44928	1.49328	0.132992	0.13703
AT3G45190	16.2546	5.82789	7.0084	0.358538	0.431165
AT3G45400	33.3333	0	6.66667	0	0.2
AT3G45610	9.10691	3.23077	1.57678	0.35476	0.173141
AT3G45630	15.8525	7.15323	4.93702	0.451236	0.311434
AT3G45860	16.6667	0	0	0	0
AT3G45890	9.52381	0	0	0	0
AT3G45960	33.3333	0	0	0	0
AT3G45980	4.41216	0.666667	1.12994	0.151098	0.256098
AT3G46180	22.2222	0	0	0	0
AT3G46200	6.66667	0	1.96078	0	0.294118
AT3G46220	19.5527	7.77778	9.30736	0.397786	0.476015
AT3G46320	4.93937	1.9666	1.53645	0.398149	0.311062
AT3G46490	11.1111	0	0	0	0
AT3G46540	21.6811	6.31529	5	0.291281	0.230616
AT3G46670	11.1111	0	0	0	0
AT3G46845	9.52381	0	3.33333	0	0.35
AT3G46900	13.3333	1.44928	4.60317	0.108696	0.345238
AT3G46970	33.3333	2.38095	6.66667	0.0714286	0.2
AT3G47000	15.0055	1.85676	7.1736	0.123739	0.478064
AT3G47060	24.9206	4.31849	8.69479	0.17329	0.348899
AT3G47080	10.8148	1.38889	1.44928	0.128425	0.134008
AT3G47160	33.3333	1.11111	0	0.0333333	0
AT3G47430	21.6931	5.12821	8.33333	0.236398	0.384146
AT3G47520	6.37947	2.45235	2.5791	0.384412	0.404281
AT3G47540	6.72269	3.33333	0	0.495833	0
AT3G47570	5.55556	0	0	0	0
AT3G47580	33.3333	0	0	0	0
AT3G47590	20.3704	0	0	0	0
AT3G47600	10.3535	5.1358	3.0303	0.496043	0.292683
AT3G47640	12.963	1.74603	0	0.134694	0
AT3G47860	33.3333	0	0	0	0
AT3G47960	22.4857	8.66274	9.31836	0.385255	0.414412
AT3G47990	16.6667	0	2.77778	0	0.166667
AT3G48030	8.33333	0	0	0	0
AT3G48070	6.36364	0	0.980392	0	0.154062
AT3G48100	5.72264	0.694444	2.75177	0.12135	0.480857
AT3G48187	25	0	0	0	0
AT3G48330	16.6667	0	0	0	0
AT3G48450	33.3333	0	0	0	0
AT3G48530	10.3704	0	0	0	0
AT3G48590	58.3333	0	0	0	0
AT3G48610	12.9193	0.900901	1.5873	0.0697332	0.122863
AT3G48820	16.6667	0	8.33333	0	0.5
AT3G48990	3.86798	1.34134	0.606061	0.34678	0.156686
AT3G49120	9.09091	0	0	0	0
AT3G49140	3.92419	1.04167	1.65056	0.265447	0.420612
AT3G49550	8.33333	0	0	0	0
AT3G49780	13.3333	0	0	0	0
AT3G49840	33.3333	5.55556	0	0.166667	0
AT3G49850	16.6667	6.66667	5.55556	0.4	0.333333
AT3G50000	16.6667	0	0	0	0
AT3G50080	33.3333	0	0	0	0
AT3G50300	33.3333	0	0	0	0
AT3G50410	50	0	0	0	0
AT3G50520	33.3333	0	0	0	0
AT3G50590	8.88889	0	0	0	0
AT3G50620	4.31849	0	1.14943	0	0.266164
AT3G50760	8.33333	1.23457	2.94872	0.148148	0.353846
AT3G50930	13.1944	0	0	0	0
AT3G50950	9.52381	2.5641	3.7037	0.269231	0.388889
AT3G51010	5.55556	0	0	0	0
AT3G51100	19.4479	2.21081	4.73658	0.113679	0.243552
AT3G51140	3.13769	0.35461	0.343643	0.113016	0.109521
AT3G51260	10.2116	3.62745	2.78467	0.355227	0.272696
AT3G51500	18.1763	4.18182	7.40741	0.230069	0.40753
AT3G51580	11.1111	0	0	0	0
AT3G51620	18.9223	0.980392	6.5873	0.0518115	0.348124
AT3G51660	33.3333	0	0	0	0
AT3G51770	24.2063	3.7037	8.33333	0.153005	0.344262
AT3G51850	10	1.5873	3.1746	0.15873	0.31746
AT3G51930	16.6667	0	0	0	0
AT3G52040	7.69231	0	1.75439	0	0.22807
AT3G52170	9.23077	1.51515	1.28205	0.164141	0.138889
AT3G52490	14.4444	0	0	0	0
AT3G52560	10.2347	2.00694	2.04528	0.196092	0.199838
AT3G52590	4.33034	0.970535	0.685943	0.224124	0.158404
AT3G52760	12.9345	0	2.08333	0	0.161068
AT3G52790	33.3333	0	0	0	0
AT3G52870	17.572	6.2037	7.86595	0.353044	0.447641
AT3G53090	6.66667	0	3.0303	0	0.454545
AT3G53100	4.44444	0	0	0	0
AT3G53130	4.83333	1.24089	1.14943	0.256736	0.237812
AT3G53180	6.66667	0	0	0	0
AT3G53420	3.49472	0.802305	0.692156	0.229576	0.198058
AT3G53440	44.4444	5.55556	21.8182	0.125	0.490909
AT3G53500	9.79167	1.28205	3.12312	0.130933	0.318957
AT3G53520	4.7619	0	1.66667	0	0.35
AT3G53570	22.2222	5.12821	3.1746	0.230769	0.142857
AT3G53630	7.79221	3.00059	3.19377	0.385076	0.409868
AT3G53680	46.2963	9.52381	17.8571	0.205714	0.385714
AT3G53730	9.69925	1.63285	4.79097	0.168348	0.493953
AT3G53870	3.54449	0	0.757576	0	0.213733
AT3G53980	4.16667	1.75439	0	0.421053	0
AT3G54020	11.1111	0	0	0	0
AT3G54030	16.6667	0	4.7619	0	0.285714
AT3G54080	12.1308	1.27778	4.79883	0.105333	0.395589
AT3G54250	16.6667	0	0	0	0
AT3G54430	8.33333	0	0	0	0
AT3G54610	17.7778	0	0	0	0
AT3G54620	10.2437	4.61933	5.10091	0.450942	0.497955
AT3G54650	5.80808	0	1.66667	0	0.286957
AT3G54710	8.33333	0	0	0	0
AT3G54720	11.1111	0	0	0	0
AT3G54740	8.33333	0	0	0	0
AT3G54750	22.2222	3.7037	0	0.166667	0
AT3G54760	11.5385	3.14815	5.39518	0.27284	0.467583
AT3G54780	19.0476	4.7619	0	0.25	0
AT3G54790	16.6667	0	3.0303	0	0.181818
AT3G54810	10.1984	4.14019	4.46935	0.405964	0.43824
AT3G54820	13.3333	4.16667	0	0.3125	0
AT3G54850	16.6667	0	0	0	0
AT3G54860	33.3333	0	0	0	0
AT3G54920	8.33333	2.08333	0	0.25	0
AT3G55005	6.71551	1.38889	3.14824	0.206818	0.468802
AT3G55030	16.5564	2.54804	4.78969	0.153901	0.289296
AT3G55110	17.193	0	0	0	0
AT3G55120	3.74143	0.597398	0.526446	0.159671	0.140707
AT3G55260	5.55556	0	0	0	0
AT3G55370	13.3333	0	0	0	0
AT3G55400	6.66667	0	0	0	0
AT3G55410	6.66667	2.22222	0	0.333333	0
AT3G55430	11.7919	5	2.67094	0.424018	0.226506
AT3G55530	11.1111	0	0	0	0
AT3G55610	7.69557	0	2.47902	0	0.322137
AT3G55720	33.3333	0	0	0	0
AT3G55820	11.1111	0	0	0	0
AT3G55880	9.52381	0	0	0	0
AT3G55960	9.09482	2.30145	3.81147	0.25305	0.419081
AT3G56140	16.6667	0	0	0	0
AT3G56150	5.56173	0.560224	1.93924	0.100728	0.348676
AT3G56200	11.1111	0	3.0303	0	0.272727
AT3G56210	4.16667	0	0	0	0
AT3G56360	13.2548	4.74083	2.11712	0.35767	0.159725
AT3G56430	8.54318	2.94118	1.7094	0.344272	0.20009
AT3G56550	11.1111	0	3.33333	0	0.3
AT3G56680	13.555	3.7037	1.44928	0.273235	0.106918
AT3G56740	6.25	0	0	0	0
AT3G56760	27.6253	4.83817	6.46465	0.175136	0.234012
AT3G56850	12.5	2.77778	6.12745	0.222222	0.490196
AT3G56910	4.7138	0	1.28205	0	0.271978
AT3G56970	8.33333	0	0	0	0
AT3G56990	5.55556	0	0	0	0
AT3G57090	16.6667	0	0	0	0
AT3G57360	33.3333	0	0	0	0
AT3G57490	12.037	0	5.55556	0	0.461538
AT3G57580	30.6397	2.85714	11.0297	0.0932496	0.359981
AT3G57660	22.2222	0	5.55556	0	0.25
AT3G57710	6.66667	0	0	0	0
AT3G57730	33.3333	0	6.66667	0	0.2
AT3G57770	45.5556	0	2.5641	0	0.0562852
AT3G57780	22.2222	0	0	0	0
AT3G57785	4.92063	0	2.38095	0	0.483871
AT3G57800	12.2222	0	1.96078	0	0.160428
AT3G57940	25	0	5.88235	0	0.235294
AT3G57990	3.7037	0	0	0	0
AT3G58070	33.3333	0	0	0	0
AT3G58120	18.6275	3.33333	6.73401	0.178947	0.36151
AT3G58180	9.52381	0	0	0	0
AT3G58490	23.7037	0	10	0	0.421875
AT3G58510	11.1111	2.5641	0	0.230769	0
AT3G58660	7.37548	2.43902	0.980392	0.330694	0.132926
AT3G58680	5.88746	0.462963	1.54064	0.0786354	0.261681
AT3G58840	5.33333	0	2.5641	0	0.480769
AT3G59210	11.1111	3.7037	4.16667	0.333333	0.375
AT3G59630	11.1111	0	0	0	0
AT3G59650	11.5152	0.854701	2.7027	0.074224	0.234708
AT3G59910	3.7037	0	0	0	0
AT3G60160	22.2222	0	0	0	0
AT3G60200	25	0	2.38095	0	0.0952381
AT3G60250	14.9573	6.91244	5.92593	0.462146	0.39619
AT3G60260	13.6905	0	6.8254	0	0.498551
AT3G60310	4.7619	0	0	0	0
AT3G60350	6.66667	0	2.08333	0	0.3125
AT3G60390	3.367	0	1.04167	0	0.309375
AT3G60410	32.3531	3.4188	10.3323	0.105671	0.319359
AT3G60480	14.2857	0	0	0	0
AT3G60590	12.5	0	0	0	0
AT3G60690	4.7619	0	0	0	0
AT3G60800	10	0	0	0	0
AT3G61070	20	0	0	0	0
AT3G61260	5.12821	1.77317	2.31373	0.345768	0.451176
AT3G61360	6.66667	0	0	0	0
AT3G61490	8.33333	0	0	0	0
AT3G61670	4.22078	0	1.28205	0	0.303748
AT3G61690	30.7884	9.30736	12.0586	0.302301	0.39166
AT3G61740	52.7778	0	6.66667	0	0.126316
AT3G61750	6.06061	1.5873	0	0.261905	0
AT3G61800	66.6667	0	0	0	0
AT3G61990	16.6667	0	0	0	0
AT3G62000	13.3333	0	0	0	0
AT3G62090	16.6667	8.33333	0	0.5	0
AT3G62100	9.52381	0	2.77778	0	0.291667
AT3G62150	33.3333	0	0	0	0
AT3G62190	16.6667	4.16667	6.66667	0.25	0.4
AT3G62270	16.6667	2.77778	8.33333	0.166667	0.5
AT3G62370	8.33333	0	0	0	0
AT3G62450	16.6667	0	0	0	0
AT3G62550	11.1111	0	0	0	0
AT3G62660	36.0606	10.2273	4.7619	0.283613	0.132053
AT3G62720	9.29487	0	3.10245	0	0.333781
AT3G62750	13.3333	0	0	0	0
AT3G62770	13.6752	0	4.78632	0	0.35
AT3G62830	16.6667	0	0	0	0
AT3G62880	5.55556	0	0	0	0
AT3G62900	17.7249	7.14286	3.97661	0.402985	0.224352
AT3G62970	6.66667	0	0	0	0
AT3G63110	8.33333	2.07535	3.92157	0.249042	0.470588
AT3G63130	4.70131	1.11111	0	0.236341	0
AT3G63180	12.9753	2.08333	4.54545	0.160562	0.350317
AT3G63270	16.6667	0	3.33333	0	0.2
AT3G63430	16.6667	0	0	0	0
AT3G63470	16.6667	0	0	0	0
AT3G63510	3.50877	0	1.74603	0	0.497619
AT3G66654	11.1111	2.77778	0	0.25	0
AT4G00165	5.55556	1.75439	0	0.315789	0
AT4G00170	3.50877	0	0	0	0
AT4G00355	14.3398	5.29412	1.33333	0.36919	0.0929811
AT4G00380	9.72222	0	0	0	0
AT4G00500	29.1667	0	0	0	0
AT4G00530	11.1111	0	0	0	0
AT4G00690	33.3333	0	0	0	0
AT4G00720	4.01338	0	1.07527	0	0.267921
AT4G00730	7.69231	0	2.5641	0	0.333333
AT4G00752	21.5249	2.22222	10.6371	0.103239	0.494175
AT4G00840	9.52381	0	0	0	0
AT4G00905	33.3333	0	0	0	0
AT4G00990	44.4444	0	0	0	0
AT4G01030	25	4.16667	11.1111	0.166667	0.444444
AT4G01090	22.0833	0	9.72333	0	0.440302
AT4G01270	48.8889	16.6667	21.2782	0.340909	0.435236
AT4G01290	21.1111	2.22222	0	0.105263	0
AT4G01390	19.4444	0	3.7037	0	0.190476
AT4G01480	4.019	1.11527	0.546448	0.2775	0.135966
AT4G01590	33.3333	0	0	0	0
AT4G01800	4.72222	1.28205	1.44928	0.271493	0.306905
AT4G01860	7.69231	3.7037	0	0.481481	0
AT4G01920	33.3333	0	0	0	0
AT4G02070	8.75	3.1746	0	0.362812	0
AT4G02075	16.6667	0	0	0	0
AT4G02200	33.3333	0	0	0	0
AT4G02230	22.619	3.33333	6.2896	0.147368	0.278067
AT4G02260	9.14745	0	3.125	0	0.341625
AT4G02380	4.11809	1.66209	1.51072	0.403607	0.36685
AT4G02410	23.0541	1.96078	7.14286	0.0850515	0.309831
AT4G02420	49.0909	0	3.0303	0	0.0617284
AT4G02510	17.9828	2.33283	5.93208	0.129726	0.329875
AT4G02520	8.51313	1.07527	1.25146	0.126307	0.147004
AT4G02620	6.85513	2.30267	1.94658	0.335905	0.283959
AT4G02630	12.2908	3.04427	3.95814	0.247687	0.322041
AT4G02740	33.3333	0	0	0	0
AT4G02840	6.23932	0	1.44928	0	0.232281
AT4G02990	6.66667	0	2.08333	0	0.3125
AT4G03100	18.6275	0	1.44928	0	0.0778032
AT4G03180	22.2222	0	0	0	0
AT4G03205	11.1111	1.44928	0	0.130435	0
AT4G03270	23.2323	0.438596	9.5843	0.0188787	0.412542
AT4G03390	23.6616	7.91104	7.90331	0.334341	0.334014
AT4G03415	35	3.7037	13.0159	0.10582	0.371882
AT4G03610	11.1111	0	0	0	0
AT4G03960	4.7619	0	1.51515	0	0.318182
AT4G04180	33.3333	6.66667	0	0.2	0
AT4G04210	4.40113	0.482087	1.09214	0.109537	0.24815
AT4G04370	6.66667	0	0	0	0
AT4G04490	33.3333	0	0	0	0
AT4G04920	15.1066	3.8319	7.21088	0.253658	0.477335
AT4G07410	11.5922	2.29449	3.91844	0.197934	0.338023
AT4G08240	7.40741	0	0	0	0
AT4G08350	6.66667	0	0	0	0
AT4G08460	4.7619	0	0.952381	0	0.2
AT4G08810	10	0	1.66667	0	0.166667
AT4G08850	33.3333	0	9.52381	0	0.285714
AT4G08900	8.33333	0	0	0	0
AT4G09180	8.33333	0	0	0	0
AT4G09670	6.53688	1.14943	2.34856	0.175837	0.359279
AT4G09890	11.1111	0	0	0	0
AT4G10000	3.33333	0	0	0	0
AT4G10040	4.48276	0	0.925926	0	0.206553
AT4G10050	11.1111	0	0	0	0
AT4G10120	9.04762	0	3.7037	0	0.409357
AT4G10170	11.1111	0	3.7037	0	0.333333
AT4G10320	22.2222	0	0	0	0
AT4G10400	27.7778	0	0	0	0
AT4G10430	5.15873	1.75439	0	0.340081	0
AT4G10730	3.0303	1.38889	0	0.458333	0
AT4G10770	12.2087	5.98693	5.4131	0.490381	0.44338
AT4G11060	8.47193	4.21809	4.13758	0.497889	0.488387
AT4G11130	22.2222	0	6.66667	0	0.3
AT4G11220	5.98648	0.857157	1.97981	0.143182	0.330714
AT4G11230	33.3333	0	0	0	0
AT4G11280	48.0556	8.09524	20.2797	0.168456	0.422006
AT4G11370	33.3333	0	0	0	0
AT4G11560	3.25203	0	0	0	0
AT4G11790	3.02721	0	1.44928	0	0.478749
AT4G11890	33.3333	0	0	0	0
AT4G11980	11.1111	0	0	0	0
AT4G12010	4.7619	0	0	0	0
AT4G12060	8.33333	0	0	0	0
AT4G12240	11.1111	0	2.38095	0	0.214286
AT4G12310	16.6667	0	0	0	0
AT4G12390	8.37218	0	3.51587	0	0.419947
AT4G12545	50	0	16.6667	0	0.333333
AT4G12620	11.1111	0	0	0	0
AT4G12650	6.73446	0.944243	3.30122	0.140211	0.490198
AT4G12720	11.3636	0	0	0	0
AT4G12780	6.26781	0	0	0	0
AT4G12830	5.92593	2.77778	0	0.46875	0
AT4G12840	3.33333	0	0	0	0
AT4G13150	38.8889	6.50794	3.7037	0.167347	0.0952381
AT4G13180	10.6838	0	2.38095	0	0.222857
AT4G13235	16.1905	1.51515	4.7619	0.0935829	0.294118
AT4G13345	17.7778	0	0	0	0
AT4G13360	14.4444	0	3.33333	0	0.230769
AT4G13540	20	1.33333	4.7619	0.0666667	0.238095
AT4G13575	6.71078	0.938967	1.19048	0.139919	0.177397
AT4G13590	20.3704	3.79867	2.77778	0.18648	0.136364
AT4G13650	33.3333	0	0	0	0
AT4G13730	23.8095	4.16667	0	0.175	0
AT4G13830	13.8889	5.09259	1.5873	0.366667	0.114286
AT4G13885	22.2222	0	0	0	0
AT4G13930	4.16667	0	1.66667	0	0.4
AT4G14000	13.3333	4.7619	3.50877	0.357143	0.263158
AT4G14070	33.3333	0	0	0	0
AT4G14170	16.6667	0	0	0	0
AT4G14200	10.0251	0	4.16667	0	0.415625
AT4G14320	4.44444	0	0	0	0
AT4G14400	8.33333	0	0	0	0
AT4G14510	5.89744	0	1.5873	0	0.269151
AT4G14620	6.66667	0	0	0	0
AT4G14710	11.1111	0	0	0	0
AT4G14920	5.55556	0	0	0	0
AT4G15090	35.4167	3.7037	2.77778	0.104575	0.0784314
AT4G15140	33.3333	0	0	0	0
AT4G15180	5.55556	0	0	0	0
AT4G15210	4.7619	0	0	0	0
AT4G15415	8.02469	2.89855	2.93803	0.361204	0.366124
AT4G15570	5.55556	0	2.22222	0	0.4
AT4G15790	8.88889	0	2.5641	0	0.288462
AT4G15802	6.06061	0.952381	0	0.157143	0
AT4G15810	25.5556	0	3.33333	0	0.130435
AT4G15880	11.1111	0	0	0	0
AT4G15940	7.78219	2.66667	1.7094	0.342663	0.219656
AT4G15950	13.0303	0	1.38889	0	0.106589
AT4G16110	26.57	7.40741	3.0303	0.278788	0.11405
AT4G16140	7.53968	1.75439	2.38095	0.232687	0.315789
AT4G16144	22.2222	0	0	0	0
AT4G16280	3.33333	0	0	0	0
AT4G16410	4.80062	0	0	0	0
AT4G16450	5.03968	2.37082	2.06828	0.470431	0.410399
AT4G16480	11.1111	0	0	0	0
AT4G16500	3.55054	0.775194	1.49528	0.218331	0.421142
AT4G16563	17.2619	3.7037	5.92593	0.214559	0.343295
AT4G16630	6.34921	2.46914	1.90476	0.388889	0.3
AT4G16650	31.4286	0	5.71429	0	0.181818
AT4G16720	7.1231	2.19209	2.76897	0.307743	0.388731
AT4G16880	33.3333	0	0	0	0
AT4G17000	16.6667	0	4.16667	0	0.25
AT4G17010	14.8148	0	0	0	0
AT4G17080	4.44444	0	0	0	0
AT4G17100	9.36508	1.19048	4.00966	0.127119	0.42815
AT4G17245	8.21078	0	0.865801	0	0.105447
AT4G17300	3.33333	0	0	0	0
AT4G17350	50	0	0	0	0
AT4G17360	8.33333	0	0	0	0
AT4G17420	11.1111	0	0	0	0
AT4G17486	16.6667	0	5.55556	0	0.333333
AT4G17750	5.55556	0	0	0	0
AT4G17800	22.2222	0	0	0	0
AT4G18020	24.4055	11.1728	7.80985	0.457801	0.320004
AT4G18050	11.1111	0	0	0	0
AT4G18340	33.3333	0	0	0	0
AT4G18390	12.0098	0	1.85185	0	0.154195
AT4G18430	6.11111	1.44928	1.38889	0.237154	0.227273
AT4G18580	8.33333	0	0	0	0
AT4G18800	16.6667	0	0	0	0
AT4G18905	8.8317	1.55039	0.497512	0.175548	0.0563326
AT4G19070	16.6667	0	7.40741	0	0.444444
AT4G19140	16.6667	0	0	0	0
AT4G19450	12	0.831056	5.00608	0.069255	0.417175
AT4G19490	9.76431	0	0	0	0
AT4G19500	28.5053	0.813008	13.7393	0.0285213	0.481992
AT4G19530	20.8116	0	6.21118	0	0.298449
AT4G19540	16.3743	0	0	0	0
AT4G19600	27.381	3.7037	6.66667	0.135266	0.243478
AT4G19865	12.9986	0	1.90476	0	0.146536
AT4G19880	3.7037	0	0	0	0
AT4G20310	18.0556	4.16667	3.33333	0.230769	0.184615
AT4G20325	11.1111	0	0	0	0
AT4G20820	7.79221	0	3.33333	0	0.427778
AT4G20850	11.1111	0	3.7037	0	0.333333
AT4G20910	7.40741	0	0	0	0
AT4G21060	33.3333	0	0	0	0
AT4G21190	11.477	2.53369	2.86867	0.220762	0.249949
AT4G21215	28.9683	2.15054	11.4983	0.0742377	0.396927
AT4G21430	9.0853	1.06773	3.53017	0.117523	0.388558
AT4G21560	11.1111	4.7619	1.75439	0.428571	0.157895
AT4G21620	3.90313	0	0.803843	0	0.205948
AT4G21850	8.33333	0	0	0	0
AT4G21890	20.1282	5.55556	4.7619	0.276008	0.236579
AT4G21910	3.84615	0	0	0	0
AT4G21930	16.6667	0	8.33333	0	0.5
AT4G21980	6.95187	1.93237	2.92413	0.277964	0.420625
AT4G21990	3.23659	1.31043	1.45639	0.404878	0.449975
AT4G22010	11.1722	1.0101	5.05051	0.0904123	0.452062
AT4G22070	33.3333	0	0	0	0
AT4G22240	8.83683	1.48148	0.813008	0.167649	0.0920023
AT4G22330	6.58441	2.88138	2.10791	0.437606	0.320136
AT4G22517	19.697	0	2.22222	0	0.112821
AT4G22520	22.2222	6.66667	4.16667	0.3	0.1875
AT4G22530	8.33333	0	0	0	0
AT4G22540	15.9524	1.51515	6.73401	0.0949796	0.422132
AT4G22550	16.6667	0	0	0	0
AT4G22730	33.3333	11.1111	6.66667	0.333333	0.2
AT4G22880	6.66667	0	0	0	0
AT4G22920	13.8095	0	3.81264	0	0.276087
AT4G22930	4.34783	0	1.75439	0	0.403509
AT4G23190	22.2222	0	0	0	0
AT4G23340	66.6667	0	22.2222	0	0.333333
AT4G23400	6.25	2.38095	0	0.380952	0
AT4G23530	26.9841	3.57143	9.25926	0.132353	0.343137
AT4G23620	11.9444	0	2.62897	0	0.2201
AT4G23660	5.55556	0	0	0	0
AT4G23730	11.1111	0	0	0	0
AT4G23740	16.6667	0	0	0	0
AT4G23820	11.1111	0	0	0	0
AT4G23890	9.16667	1.61924	3.1966	0.176644	0.34872
AT4G23990	24.8813	2.08333	12.3106	0.0837309	0.494774
AT4G24210	11.0948	4.08933	3.42284	0.36858	0.308508
AT4G24330	16.6667	0	4.16667	0	0.25
AT4G24350	8.33333	0	3.0303	0	0.363636
AT4G24380	12.5	0	3.33333	0	0.266667
AT4G24500	22.2222	0	0	0	0
AT4G24510	6.44435	0.564972	3.21169	0.0876693	0.498373
AT4G24610	3.7037	0	0	0	0
AT4G24660	27.9304	2.84347	12.3986	0.101805	0.443912
AT4G24680	16.5807	4.99109	7.71126	0.301018	0.465074
AT4G24770	3.98303	1.25291	1.20562	0.314563	0.30269
AT4G24780	9.68362	1.39848	1.10487	0.144417	0.114097
AT4G24972	5.08547	1.13854	2.22222	0.223881	0.436975
AT4G25180	7.40741	0	0	0	0
AT4G25300	3.0303	0	0	0	0
AT4G25320	30	0	0	0	0
AT4G25360	7.69231	0	0	0	0
AT4G25440	33.3333	0	0	0	0
AT4G25670	8.61111	3.24284	1.75439	0.376587	0.203735
AT4G25710	6.66667	0	1.14943	0	0.172414
AT4G25740	6.06061	1.44928	1.23457	0.23913	0.203704
AT4G25970	10.4522	3.08435	4.95412	0.29509	0.473977
AT4G26110	6.72269	0	0	0	0
AT4G26450	4.7619	0	0	0	0
AT4G26455	25	0	0	0	0
AT4G26500	8.85076	1.67609	0.641026	0.189373	0.072426
AT4G26510	4.7619	0	0	0	0
AT4G26540	42.8571	11.4286	11.3636	0.266667	0.265152
AT4G26760	4.16667	0	0	0	0
AT4G26910	5.90245	0	0	0	0
[truncated: 3,832 more rows]
