# Supplementary material for: Regulation of co-translational mRNA decay by PAP and DXO1 in Arabidopsis
Source: BMC Plant Biol. 2025 Feb 18;25:223. doi: 10.1186/s12870-025-06195-5 (PMC11834196; doi:10.1186/s12870-025-06195-5)
Supplement: Supplementary file 13 — Supplementary Material 13: Supplemental Table 5. List of genes identified as co-translational mRNA decay targets in root and targeted by DXO1 and/or XRN4. [file 12870_2025_6195_MOESM13_ESM.xlsx]

## Sheet: Feuil1
gene_id	TSI Root Col0	TSI Root xrn4	TSI Root DXO1(E394A/D396A)	Fold change xrn4/Col0	Fold change DXO1(E394A/D396A)/Col0
AT1G01200	3.0303	0	0	0	0
AT1G01220	5.55556	0	0	0	0
AT1G01500	6.66667	0	0	0	0
AT1G01540	33.3333	0	0	0	0
AT1G01860	11.1111	0	4.44444	0	0.4
AT1G01990	9.52381	3.33333	0	0.35	0
AT1G02000	20.9524	0	4.7619	0	0.227273
AT1G02080	13.0542	4.34783	2.82828	0.33306	0.216657
AT1G02380	9.09091	0	0	0	0
AT1G02420	16.6667	0	0	0	0
AT1G02840	5.69561	0.396825	1.6565	0.0696721	0.290839
AT1G02990	16.6667	0	0	0	0
AT1G03360	4.16667	0	0	0	0
AT1G03457	17.7778	4.7619	8.21078	0.267857	0.461857
AT1G03590	13.2407	3.0303	3.55556	0.228862	0.268531
AT1G03750	22.2222	0	0	0	0
AT1G03820	4.16667	0	0	0	0
AT1G04300	7.72213	3.73016	0	0.483048	0
AT1G04360	11.1111	3.0303	0	0.272727	0
AT1G04390	17.7778	0	3.7037	0	0.208333
AT1G04420	16.6667	0	0	0	0
AT1G04440	10.8157	2.69489	4.31287	0.249164	0.39876
AT1G04490	33.3333	0	0	0	0
AT1G04530	3.33333	0	0	0	0
AT1G04635	3.33333	0	1.28205	0	0.384615
AT1G04650	22.2222	0	0	0	0
AT1G04710	5.80808	1.38889	1.38889	0.23913	0.23913
AT1G04760	16.6667	0	4.7619	0	0.285714
AT1G04830	9.28571	4.44444	2.4086	0.478632	0.259388
AT1G04980	5.55556	0	0	0	0
AT1G05030	4.17973	0.888889	0.537634	0.212667	0.128629
AT1G05100	9.52381	0	0	0	0
AT1G05140	8.33333	0	0	0	0
AT1G05200	17.7778	0	4.7619	0	0.267857
AT1G05220	4.7619	0	0	0	0
AT1G05300	16.6667	0	0	0	0
AT1G05570	5.55556	0	0	0	0
AT1G05640	12.037	0	5.55556	0	0.461538
AT1G05670	16.6667	0	0	0	0
AT1G05720	4.69697	0	2.22222	0	0.473118
AT1G05780	12.7976	0.900901	3.7037	0.070396	0.289406
AT1G05805	11.1111	0	4.7619	0	0.428571
AT1G05820	8.33333	0	2.5641	0	0.307692
AT1G05860	11.1111	0	3.33333	0	0.3
AT1G05970	23.4007	5.21886	8.33333	0.223022	0.356115
AT1G06130	6.3907	2.19697	2.71226	0.343776	0.424408
AT1G06240	11.1111	0	0	0	0
AT1G06350	5.55556	0	0	0	0
AT1G06380	11.1111	0	0	0	0
AT1G06430	7.08642	2.08333	3.44828	0.29399	0.486603
AT1G06670	17.7778	0	0	0	0
AT1G06720	9.66667	2.77778	2.08333	0.287356	0.215517
AT1G06770	22.2222	7.40741	0	0.333333	0
AT1G06780	24.4444	0	4.93827	0	0.20202
AT1G06840	5.55556	0	1.38889	0	0.25
AT1G06923	33.3333	0	0	0	0
AT1G07090	33.3333	0	0	0	0
AT1G07120	16.6667	0	0	0	0
AT1G07200	4.42105	1.58462	0	0.358427	0
AT1G07300	16.6667	0	0	0	0
AT1G07410	23.3333	11.1111	5.12821	0.47619	0.21978
AT1G07470	13.2275	2.77778	1.38889	0.21	0.105
AT1G07550	16.6667	0	0	0	0
AT1G07570	22.2222	0	5.12821	0	0.230769
AT1G07705	25	8.83191	2.38095	0.353276	0.0952381
AT1G07840	11.1111	0	0	0	0
AT1G07950	6.66667	0	0	0	0
AT1G08000	3.71517	1.28205	1.75439	0.345085	0.472222
AT1G08180	6.66667	0	0	0	0
AT1G08260	6.66667	2.22222	0	0.333333	0
AT1G08290	16.6667	0	0	0	0
AT1G08320	16.1905	1.85185	5.41126	0.114379	0.334225
AT1G08340	8.85305	3.62145	1.53765	0.409062	0.173685
AT1G08520	4.16667	0	0	0	0
AT1G08710	10.3175	0	0	0	0
AT1G08730	50	0	0	0	0
AT1G08830	28.7937	5.39754	11.4014	0.187456	0.395967
AT1G09000	22.2222	1.96078	5.12821	0.0882353	0.230769
AT1G09176	11.1111	0	0	0	0
AT1G09300	16.6667	0	0	0	0
AT1G09310	33.3333	0	0	0	0
AT1G09490	8.33333	0	0	0	0
AT1G09600	20.8333	0	8.88889	0	0.426667
AT1G09710	16.6667	0	0	0	0
AT1G09760	5.47118	1.86916	0.595238	0.341637	0.108795
AT1G09840	3.0303	0	0	0	0
AT1G09870	11.3889	0	0	0	0
AT1G09900	19.1993	5	8.43046	0.260426	0.439101
AT1G09940	5.66245	0	0.617284	0	0.109014
AT1G10060	16.6667	0	0	0	0
AT1G10090	15.3663	5.36131	2.68939	0.3489	0.175019
AT1G10140	4.71735	0.584795	0.757576	0.123967	0.160594
AT1G10150	3.78788	0	1.12412	0	0.296767
AT1G10155	33.3333	6.66667	0	0.2	0
AT1G10210	7.69231	0	0	0	0
AT1G10320	33.3333	0	0	0	0
AT1G10960	4.7619	0	0	0	0
AT1G11000	16.6667	0	0	0	0
AT1G11130	5.55556	1.85185	0	0.333333	0
AT1G11700	9.25926	0.980392	0.833333	0.105882	0.09
AT1G11900	6.66667	0	0	0	0
AT1G11930	4.95645	1.61793	2.12982	0.32643	0.429706
AT1G11940	6.66667	0	0	0	0
AT1G12010	6.66886	0	0.546448	0	0.0819403
AT1G12250	6.22755	1.06678	2.79397	0.1713	0.448647
AT1G12350	16.6667	4.16667	0	0.25	0
AT1G12760	4.30303	0.892244	1.60724	0.207353	0.373512
AT1G13000	4.22705	0.925926	0	0.219048	0
AT1G13040	33.3333	0	0	0	0
AT1G13060	12.1276	5.00126	5.96005	0.412387	0.491445
AT1G13260	33.3333	0	15.873	0	0.47619
AT1G13330	31.6667	0	2.77778	0	0.0877193
AT1G13530	44.4444	0	11.1111	0	0.25
AT1G13580	3.50877	0	0	0	0
AT1G13800	57.619	9.52381	6.66667	0.165289	0.115702
AT1G13870	3.80952	1.44928	0.925926	0.380435	0.243056
AT1G13880	4.40252	0.595238	0.490196	0.135204	0.111345
AT1G14020	33.3333	0	0	0	0
AT1G14040	5.55556	0	0	0	0
AT1G14080	3.7037	0	0	0	0
AT1G14180	12.5	0	4.94505	0	0.395604
AT1G14453	16.6667	0	0	0	0
AT1G14460	13.3333	0	0	0	0
AT1G14510	9.73939	3.26118	2.6592	0.334845	0.273035
AT1G14640	16.6667	0	0	0	0
AT1G14642	16.6667	0	0	0	0
AT1G14840	11.1111	0	0	0	0
AT1G14890	14.2857	0	0	0	0
AT1G14900	4.46163	0.330033	1.43926	0.0739715	0.322587
AT1G15030	6.06061	0	0	0	0
AT1G15165	5.55556	0	0	0	0
AT1G15440	16.6667	0	0	0	0
AT1G15710	6.03205	0.70922	1.02564	0.117575	0.170032
AT1G15800	11.1111	0	0	0	0
AT1G16060	16.6667	0	0	0	0
AT1G16080	9.2803	0	2.82187	0	0.304071
AT1G16160	6.66667	0	3.33333	0	0.5
AT1G16250	36.1111	0	11.1111	0	0.307692
AT1G16340	33.3333	11.1111	0	0.333333	0
AT1G16400	6.65205	0.793651	2.5	0.119309	0.375824
AT1G16670	11.1111	0	0	0	0
AT1G16880	12.963	4.16667	6.26781	0.321429	0.483516
AT1G16916	11.1111	0	0	0	0
AT1G17120	5.55556	0	0	0	0
AT1G17280	16.6667	6.66667	3.33333	0.4	0.2
AT1G17580	9.16179	2.67677	3.18091	0.292166	0.347193
AT1G17750	8.33333	0	3.7037	0	0.444444
AT1G17850	12.5	0	0	0	0
AT1G17930	10.1436	4.32561	2.73847	0.426436	0.269969
AT1G17950	11.1111	2.22222	4.7619	0.2	0.428571
AT1G18160	10.4959	1.9059	3.74474	0.181585	0.356782
AT1G18270	22.619	5.12821	6.27836	0.226721	0.27757
AT1G18350	33.3333	0	0	0	0
AT1G18370	6.66667	0	0	0	0
AT1G18390	9.52381	3.0303	1.96078	0.318182	0.205882
AT1G18490	3.37165	1.00741	1.43484	0.298788	0.425561
AT1G18560	33.3333	0	0	0	0
AT1G18630	7.48457	0	3.06373	0	0.409339
AT1G18670	12.5541	1.85185	4.1514	0.14751	0.330681
AT1G18835	6.66667	3.0303	2.22222	0.454545	0.333333
AT1G19170	16.6667	0	0	0	0
AT1G19220	23.3333	0	0	0	0
AT1G19300	6.66667	0	0	0	0
AT1G19330	9.52381	2.38095	0	0.25	0
AT1G19390	8.33333	0	0	0	0
AT1G19485	8.09524	0	2.5641	0	0.316742
AT1G19520	12.2222	4.16667	2.5641	0.340909	0.20979
AT1G19710	16.6667	0	7.67544	0	0.460526
AT1G19770	21.4286	1.75439	6.36364	0.0818713	0.29697
AT1G19980	30.5556	11.1111	2.22222	0.363636	0.0727273
AT1G20100	4.7619	0	0	0	0
AT1G20370	11.1111	0	0	0	0
AT1G20490	4.44444	0.952381	1.33333	0.214286	0.3
AT1G20830	8.33333	0	0	0	0
AT1G20900	11.1111	0	0	0	0
AT1G21110	8.33333	1.5873	3.7037	0.190476	0.444444
AT1G21600	3.50877	0	0	0	0
AT1G21651	33.3333	13.3333	11.1111	0.4	0.333333
AT1G21680	12.3016	0.666667	0.617284	0.0541935	0.0501792
AT1G21830	3.7037	0	0	0	0
AT1G22500	16.6667	1.66667	0	0.1	0
AT1G22520	6.61376	0	0	0	0
AT1G22900	33.3333	0	0	0	0
AT1G22950	4.7619	0	0	0	0
AT1G23120	11.1111	0	0	0	0
AT1G23330	8.33333	2.65471	2.3088	0.318565	0.277056
AT1G23760	33.3333	0	0	0	0
AT1G23850	6.66667	0	0	0	0
AT1G24030	40	0	11.1111	0	0.277778
AT1G24265	3.33333	0	0	0	0
AT1G24267	7.40741	3.7037	2.77778	0.5	0.375
AT1G24300	13.4019	1.28205	5.67489	0.0956621	0.42344
AT1G24405	33.3333	5.92105	12.5	0.177632	0.375
AT1G24430	3.7037	0	0	0	0
AT1G24530	17.7778	0	0	0	0
AT1G25320	16.6667	0	0	0	0
AT1G25420	3.33333	0	0	0	0
AT1G25540	3.33333	0	0	0	0
AT1G25682	4.47958	0	1.39971	0	0.312465
AT1G26100	5.55556	0	0	0	0
AT1G26370	6.27706	1.07527	1.96567	0.171301	0.313152
AT1G26620	20.5195	4.7619	1.51515	0.232068	0.0738397
AT1G26720	8.33333	0	0	0	0
AT1G26850	5.88235	2.08333	1.85185	0.354167	0.314815
AT1G26930	6.66667	0	0	0	0
AT1G27300	3.7037	0	0	0	0
AT1G27750	10.1754	0	1.19048	0	0.116995
AT1G27960	16.6667	0	3.0303	0	0.181818
AT1G28110	10.4377	2.68384	2.96296	0.257129	0.283871
AT1G28310	11.1111	0	0	0	0
AT1G28390	6.06061	0	0	0	0
AT1G28420	23.7302	2.74943	10.0228	0.115862	0.422367
AT1G28440	7.49788	0	0.617284	0	0.0823278
AT1G28490	5	1.51515	1.85185	0.30303	0.37037
AT1G29070	4.7619	0	2.08333	0	0.4375
AT1G29380	18.5185	0	0	0	0
AT1G29760	20.3704	0	0	0	0
AT1G29950	12.4242	0.980392	0	0.0789096	0
AT1G29990	11.9048	1.66667	3.18182	0.14	0.267273
AT1G30070	6.54762	0	0	0	0
AT1G30260	5.77443	1.94478	2.19536	0.336792	0.380186
AT1G30380	3.50877	0	0.952381	0	0.271429
AT1G30440	6.66667	0	0	0	0
AT1G30450	6.66667	0	0	0	0
AT1G30530	5.55556	0	0	0	0
AT1G30850	7.90598	0	0	0	0
AT1G31130	14.3397	2.46246	3.78788	0.171724	0.264154
AT1G31175	5.55556	0	0	0	0
AT1G31870	21.2121	8.83884	4.04762	0.416688	0.190816
AT1G32150	11.2319	0	0	0	0
AT1G32190	10.8913	0.308642	3.44111	0.0283384	0.315951
AT1G32210	6.14634	1.23457	2.1164	0.200862	0.344335
AT1G32340	33.3333	0	0	0	0
AT1G32410	3.44444	0	0.497512	0	0.144439
AT1G33330	5.12821	0	0	0	0
AT1G33680	5.55556	0	0	0	0
AT1G33790	33.3333	0	0	0	0
AT1G34000	3.40996	0	0.813008	0	0.238421
AT1G34180	4.16667	0	0	0	0
AT1G34510	5.12821	0	1.75439	0	0.342105
AT1G35160	5.31849	2.40512	0	0.452218	0
AT1G35350	17.9607	4.91134	6.19511	0.27345	0.344927
AT1G35470	7.77778	1.0101	2.26608	0.12987	0.291353
AT1G36160	5.12821	0	0	0	0
AT1G42480	12.3364	3.1746	0	0.257336	0
AT1G42990	7.79221	2.77778	1.5873	0.356481	0.203704
AT1G44170	4.7123	1.02564	0	0.217652	0
AT1G44350	33.3333	0	0	0	0
AT1G45015	3.7037	0	0	0	0
AT1G45332	7.08899	2.77778	2.77778	0.391844	0.391844
AT1G47056	33.3333	11.1111	9.09091	0.333333	0.272727
AT1G47310	11.5741	1.23457	1.28205	0.106667	0.110769
AT1G47380	5.44235	2.08333	2.32558	0.3828	0.427312
AT1G48040	20.2023	5.11905	8.77743	0.25339	0.434477
AT1G48550	20	2.22222	0	0.111111	0
AT1G48610	4.51583	2.04772	1.49575	0.453453	0.331223
AT1G48650	8.88889	1.75439	1.38889	0.197368	0.15625
AT1G48690	4.16667	0	0	0	0
AT1G48780	12.2222	0	3.7037	0	0.30303
AT1G48860	3.6036	0.564972	1.0582	0.15678	0.293651
AT1G48960	4.16667	0	0	0	0
AT1G49200	11.1111	0	0	0	0
AT1G49380	6.66667	0	0	0	0
AT1G49400	7.07885	0	2.92712	0	0.413502
AT1G49410	7.88183	2.82742	2.60822	0.358726	0.330916
AT1G49710	8.92256	0	1.85185	0	0.207547
AT1G49890	27.7778	0	7.5	0	0.27
AT1G50110	5.27087	0	1.11111	0	0.210802
AT1G50250	33.3333	0	8.33333	0	0.25
AT1G50260	40	0	0	0	0
AT1G50290	4.7619	1.96078	0	0.411765	0
AT1G50430	3.3461	1.58645	0.828199	0.474119	0.247511
AT1G50450	3.33333	1.38889	1.04167	0.416667	0.3125
AT1G50600	15.4906	3.45773	6.39	0.223215	0.412509
AT1G50630	11	0	2.90404	0	0.264004
AT1G50710	4.7619	0	0	0	0
AT1G50910	33.3333	6.66667	0	0.2	0
AT1G50920	4.01235	0.724638	0	0.180602	0
AT1G51550	14.5262	3.92157	5.68182	0.269965	0.391142
AT1G51580	33.3333	0	0	0	0
AT1G51630	8.32787	1.56695	2.60099	0.188158	0.312323
AT1G51830	11.1111	0	0	0	0
AT1G51940	13.8889	0	0	0	0
AT1G52230	3.1746	0	0	0	0
AT1G52245	33.3333	6.66667	0	0.2	0
AT1G52315	16.6667	0	0	0	0
AT1G52320	3.33333	0	0	0	0
AT1G52520	11.1111	3.50877	3.1746	0.315789	0.285714
AT1G52660	22.2222	4.7619	0	0.214286	0
AT1G52880	4.35236	1.33399	1.88272	0.306498	0.432574
AT1G53040	8.33333	0	0	0	0
AT1G53070	5.55556	0	0	0	0
AT1G53090	11.7921	2.02672	5.6824	0.171871	0.481882
AT1G53110	33.3333	0	0	0	0
AT1G53120	33.3333	0	0	0	0
AT1G53210	5.12821	0.813008	1.33333	0.158537	0.26
AT1G53340	33.3333	0	0	0	0
AT1G53345	44.4444	0	12.2222	0	0.275
AT1G53430	4.7619	0	0	0	0
AT1G53710	4.16667	1.96078	2.08333	0.470588	0.5
AT1G53760	16.6667	0	0	0	0
AT1G54050	11.1111	0	0	0	0
AT1G54110	33.3333	0	0	0	0
AT1G54520	4.7619	0	1.33333	0	0.28
AT1G54570	6.66667	2.77778	0	0.416667	0
AT1G54740	5.04845	1.41844	2.10563	0.280965	0.417085
AT1G54770	8.90523	0	1.19048	0	0.133683
AT1G54840	22.2222	0	0	0	0
AT1G55152	8.33333	0	3.7037	0	0.444444
AT1G55160	4.7619	0	0	0	0
AT1G55250	10.1282	3.03605	2.47902	0.299762	0.244764
AT1G55265	3.7037	0	0	0	0
AT1G55490	4.41003	0.877193	1.07026	0.198908	0.242688
AT1G55530	6.66667	0	0	0	0
AT1G55535	5.7971	0	0	0	0
AT1G55820	6.13177	1.55625	0.716846	0.253801	0.116907
AT1G55890	7.96935	3.96825	2.98236	0.49794	0.374229
AT1G55920	3.92157	0.775194	0	0.197674	0
AT1G55930	3.38297	1.20809	0.924863	0.35711	0.273387
AT1G56180	6.66667	0	1.44928	0	0.217391
AT1G56230	8.45411	3.71092	3.77534	0.438949	0.446568
AT1G56345	13.8889	0	2.77778	0	0.2
AT1G56500	16.6667	0	0	0	0
AT1G57620	33.3333	2.38095	0	0.0714286	0
AT1G57820	21.4286	0	0	0	0
AT1G58170	5.2381	0	1.33333	0	0.254545
AT1G58210	17.8571	0	4.44444	0	0.248889
AT1G58230	11.1111	0	0	0	0
AT1G58380	10.5556	4.46429	0	0.422932	0
AT1G58400	25	8.33333	6.66667	0.333333	0.266667
AT1G59520	27.7778	0	0	0	0
AT1G59650	4.7619	0	0	0	0
AT1G59660	22.2222	0	0	0	0
AT1G60220	11.1111	0	5.12821	0	0.461538
AT1G60600	33.3333	0	0	0	0
AT1G60650	6.66667	0	0	0	0
AT1G60990	6.36364	2.5641	1.96078	0.40293	0.308123
AT1G61010	8.33333	0	0	0	0
AT1G61065	4.16667	0	0	0	0
AT1G61340	8.33333	0	0	0	0
AT1G61420	33.3333	0	0	0	0
AT1G61580	5.55556	0	1.96078	0	0.352941
AT1G61900	6.66667	0	2.77778	0	0.416667
AT1G61990	16.6667	0	0	0	0
AT1G62250	3.33333	1.19048	0	0.357143	0
AT1G62280	3.33333	0	0	0	0
AT1G62630	16.6667	0	0	0	0
AT1G62710	8.33333	0	0	0	0
AT1G62830	33.3333	0	0	0	0
AT1G62935	11.1111	0	0	0	0
AT1G63480	4.7619	0	0	0	0
AT1G63640	41.6667	0	0	0	0
AT1G63650	12.5	0	0	0	0
AT1G63700	14.3939	1.44928	5.41667	0.100686	0.376316
AT1G63780	16.6667	4.16667	0	0.25	0
AT1G64110	3.7037	0	0	0	0
AT1G64185	3.33333	0	0	0	0
AT1G64195	16.6667	0	0	0	0
AT1G64380	6.26568	1.81508	2.74488	0.289687	0.438082
AT1G64405	23.3333	0	6.08466	0	0.260771
AT1G64530	27.7778	0	2.77778	0	0.1
AT1G64561	8.33333	0	0	0	0
AT1G64970	4.7619	0	0	0	0
AT1G65150	6.66667	0	0	0	0
AT1G65190	33.3333	0	0	0	0
AT1G65220	3.1746	0.666667	0	0.21	0
AT1G65490	22.2222	0	0	0	0
AT1G65560	4.7619	0	0	0	0
AT1G65660	16.6667	0	0	0	0
AT1G65800	11.1111	0	0	0	0
AT1G65985	11.1111	0	0	0	0
AT1G66100	12.5	0	0	0	0
AT1G66160	8.33333	0	0	0	0
AT1G66190	6.72269	0	1.90111	0	0.28279
AT1G66330	6.0119	1.59041	2.04542	0.264543	0.340228
AT1G66460	3.7037	0	0	0	0
AT1G66810	9.88182	1.19048	4.38617	0.120471	0.443863
AT1G67060	4.16667	0	0	0	0
AT1G67110	4.7619	0	1.96078	0	0.411765
AT1G67230	4.5045	1.96078	0.980392	0.435294	0.217647
AT1G67325	9.39471	2.869	2.57667	0.305385	0.274268
AT1G67550	15	2.15054	1.11111	0.143369	0.0740741
AT1G67590	3.72294	1.37799	1.6336	0.370136	0.438792
AT1G67630	8.33333	0	0	0	0
AT1G67700	10.8333	0	3.33333	0	0.307692
AT1G67860	33.3333	0	0	0	0
AT1G67930	4.7619	0	1.96078	0	0.411765
AT1G68020	19.4444	0	0	0	0
AT1G68120	33.3333	0	0	0	0
AT1G68185	3.33333	0	0	0	0
AT1G68300	8.41967	2.77232	1.39683	0.329267	0.1659
AT1G68380	33.3333	0	0	0	0
AT1G68530	7.13268	1.2987	2.9933	0.182077	0.419659
AT1G68550	16.6667	0	0	0	0
AT1G68650	6.96078	1.11111	3.45773	0.159624	0.496744
AT1G68720	12.6984	0	0	0	0
AT1G68825	33.3333	0	5.55556	0	0.166667
AT1G68830	4.44444	0	0	0	0
AT1G68930	25.7576	6.66667	11.1111	0.258824	0.431373
AT1G69060	33.3333	0	2.77778	0	0.0833333
AT1G69250	3.0303	0	0	0	0
AT1G69350	50	0	0	0	0
AT1G69588	3.7037	0	0	0	0
AT1G69770	26.6667	0	2.08333	0	0.078125
AT1G69790	7.40741	0	0	0	0
AT1G69830	8.33333	0	3.33333	0	0.4
AT1G69880	16.6667	0	0	0	0
AT1G70070	3.7037	0	0	0	0
AT1G70090	9.09091	0.833333	4.10557	0.0916667	0.451613
AT1G70160	8.45411	0.877193	3.42262	0.103759	0.404847
AT1G70210	3.59825	0.968943	1.35125	0.269282	0.375529
AT1G70340	7.40741	2.89855	0.980392	0.391304	0.132353
AT1G70670	11.1111	0	0	0	0
AT1G70740	26.1905	0	0	0	0
AT1G70900	6.22986	3.10078	1.33815	0.497728	0.214796
AT1G71020	12.2222	4.16667	0	0.340909	0
AT1G71100	13.2234	5.12821	4.6176	0.387812	0.349198
AT1G71190	5.97308	2.5	2.48179	0.418544	0.415495
AT1G71220	9.15275	3.29365	3.86169	0.359854	0.421916
AT1G71430	13.4921	3.7037	1.51515	0.27451	0.112299
AT1G71490	33.3333	0	11.1111	0	0.333333
AT1G71790	33.3333	0	0	0	0
AT1G71800	52.7778	6.98413	16.8831	0.132331	0.319891
AT1G71940	9.25439	1.51515	3.22581	0.163723	0.348571
AT1G72010	11.1111	0	0	0	0
AT1G72060	33.3333	0	0	0	0
AT1G72120	12.3016	1.85185	0	0.150538	0
AT1G72175	33.3333	0	0	0	0
AT1G72230	5.45192	1.37778	2.1286	0.252714	0.390432
AT1G72240	66.6667	6.66667	0	0.1	0
AT1G72330	33.3333	0	0	0	0
AT1G72360	3.0303	0	0	0	0
AT1G72410	6.68338	2.60943	2.14308	0.390436	0.320658
AT1G72560	25.2525	4.16667	10.3268	0.165	0.408941
AT1G72700	12.4483	3.45119	5.17851	0.277241	0.416
AT1G72830	6.83333	0	0	0	0
AT1G73000	11.1111	0	0	0	0
AT1G73130	5.55556	0	0	0	0
AT1G73350	16.6667	5.55556	0	0.333333	0
AT1G73440	33.3333	3.7037	0	0.111111	0
AT1G73460	16.0462	7.17949	7.67544	0.447427	0.478334
AT1G73720	6.98413	0	3.125	0	0.447443
AT1G73790	4.16667	0	0	0	0
AT1G74010	11.1111	0	3.7037	0	0.333333
AT1G74020	8.29047	1.35076	2.55335	0.16293	0.307987
AT1G74030	13.4921	0	0	0	0
AT1G74150	16.6667	0	0	0	0
AT1G74280	6.66667	0	0	0	0
AT1G74300	11.1111	0	4.7619	0	0.428571
AT1G74390	7.40741	2.77778	0	0.375	0
AT1G74470	33.3333	0	0	0	0
AT1G74600	40	11.1111	5.55556	0.277778	0.138889
AT1G74640	33.3333	0	0	0	0
AT1G74770	11.1111	4.16667	0	0.375	0
AT1G74810	33.3333	0	0	0	0
AT1G75125	16.6667	0	8.33333	0	0.5
AT1G75390	18.5185	1.14943	7.93651	0.062069	0.428571
AT1G75690	10.8333	0	0	0	0
AT1G75730	4.7619	0	0	0	0
AT1G75810	7.99054	1.72113	3.28185	0.215396	0.410717
AT1G75850	15	6.06061	3.7037	0.40404	0.246914
AT1G75860	11.1111	0	0	0	0
AT1G76100	3.33333	0	0	0	0
AT1G76405	5.68182	1.19048	0	0.209524	0
AT1G76660	7.34127	3.13853	2.08333	0.427518	0.283784
AT1G77090	5.55556	0	0	0	0
AT1G77122	33.3333	0	0	0	0
AT1G77145	3.33333	0	0	0	0
AT1G77600	15.5556	0	2.77778	0	0.178571
AT1G77620	6.66667	0	0	0	0
AT1G77855	8.33333	0	0	0	0
AT1G77930	30	2.22222	0	0.0740741	0
AT1G78100	13.6752	0	3.33333	0	0.24375
AT1G78180	33.3333	0	0	0	0
AT1G78510	6.50794	2.92697	2.71618	0.449754	0.417365
AT1G78620	4.74998	2.09811	2.36774	0.441709	0.498472
AT1G78650	11.1111	0	0	0	0
AT1G78700	14.9973	4.54545	0	0.303086	0
AT1G78915	16.6667	2.08333	0	0.125	0
AT1G78990	4.16667	0	1.04167	0	0.25
AT1G79030	8.81301	3.29224	3.92447	0.373566	0.445304
AT1G79060	3.33333	0	0	0	0
AT1G79200	6.12745	1.04167	2.85714	0.17	0.466286
AT1G79430	12.6679	2.77778	3.5742	0.219277	0.282147
AT1G79490	3.0303	0	0	0	0
AT1G79500	8.82509	0	2.38095	0	0.269793
AT1G79560	22.2222	0	6.66667	0	0.3
AT1G79620	6.66667	0	3.0303	0	0.454545
AT1G79630	8.33333	0	0	0	0
AT1G79730	17.1053	2.31373	1.12994	0.135264	0.0660582
AT1G80070	11.1111	0	0	0	0
AT1G80120	7.39348	3.05556	0	0.413277	0
AT1G80190	4.16667	0	0	0	0
AT1G80200	16.6667	0	0	0	0
AT1G80290	11.1111	0	0	0	0
AT1G80310	4.51852	1.0101	1.44928	0.223547	0.320741
AT1G80400	5.55556	0	0	0	0
AT1G80480	6.698	2.23443	1.28205	0.333597	0.191408
AT1G80750	3.13002	0.900417	0.979313	0.287672	0.312878
AT1G80940	8.33333	0	0	0	0
AT1G80950	8.61111	0	4.16667	0	0.483871
AT2G01060	3.92157	1.75439	0	0.447368	0
AT2G01190	6.66667	2.77778	1.19048	0.416667	0.178571
AT2G01390	16.6667	0	0	0	0
AT2G01470	3.33333	0	0	0	0
AT2G01580	15.2778	0	0	0	0
AT2G01735	17.5794	1.07527	7.30994	0.0611665	0.415825
AT2G01830	9.71055	1.69492	3.91534	0.174544	0.403205
AT2G02120	4.96324	2.14226	1.28205	0.431625	0.25831
AT2G02610	33.3333	0	0	0	0
AT2G02740	5.55556	0	0	0	0
AT2G02780	3.6075	0	1.5873	0	0.44
AT2G02860	9.25926	2.22222	2.22222	0.24	0.24
AT2G03010	16.6667	0	0	0	0
AT2G03070	5.34188	0	0	0	0
AT2G03505	8.33333	0	0	0	0
AT2G03510	5.55556	0	0	0	0
AT2G03620	8.33333	0	0	0	0
AT2G03820	3.0303	0	0	0	0
AT2G04560	11.1111	0	0	0	0
AT2G04650	6.36364	0	1.75439	0	0.275689
AT2G05070	11.5608	0	0	0	0
AT2G05160	6.65827	2.64912	2.61905	0.397869	0.393352
AT2G05185	16.6667	0	0	0	0
AT2G05260	33.3333	0	0	0	0
AT2G07340	8.33333	0	0	0	0
AT2G10931	11.4286	5.04409	4.07925	0.441358	0.356935
AT2G11000	11.1111	0	0	0	0
AT2G13290	13.8889	5.55556	4.78632	0.4	0.344615
AT2G13370	6.66667	2.38095	3.0303	0.357143	0.454545
AT2G13800	66.6667	23.3333	31.6667	0.35	0.475
AT2G14095	22.2222	5.55556	0	0.25	0
AT2G14285	41.6667	0	0	0	0
AT2G14680	5.55556	0	0	0	0
AT2G14850	4.16667	0	0	0	0
AT2G15560	46.3889	0	19.4444	0	0.419162
AT2G15820	16.6667	0	0	0	0
AT2G15980	17.4242	5.63218	8.26939	0.323238	0.474591
AT2G16740	4.7619	0	0.854701	0	0.179487
AT2G17020	3.7037	0	0	0	0
AT2G17730	16.6667	0	0	0	0
AT2G17980	16.6667	0	4.78632	0	0.287179
AT2G18230	11.1111	0	2.08333	0	0.1875
AT2G18250	4.04187	0	1.23499	0	0.30555
AT2G18390	33.3333	0	0	0	0
AT2G18630	5.50528	1.85837	1.71629	0.337562	0.311754
AT2G18710	11.1111	0	2.5641	0	0.230769
AT2G18915	16.9312	0	3.33333	0	0.196875
AT2G19340	8.33333	3.0303	2.5641	0.363636	0.307692
AT2G19530	5.02621	0.877193	0	0.174524	0
AT2G19560	22.2222	0	0	0	0
AT2G19600	13.6905	3.22581	1.75439	0.235624	0.128146
AT2G19670	11.1111	0	0	0	0
AT2G19800	5	0	2.34848	0	0.469697
AT2G19900	9.69697	3.33333	4.16667	0.34375	0.429688
AT2G20000	33.3333	6.66667	0	0.2	0
AT2G20110	11.1111	0	0	0	0
AT2G20230	7.7381	2	3.09421	0.258462	0.399867
AT2G20310	7.62527	0	3.73737	0	0.49013
AT2G20370	3.84615	0	1.51515	0	0.393939
AT2G20550	14.6032	1.66667	1.3468	0.11413	0.0922266
AT2G20590	16.6667	0	0	0	0
AT2G20610	6.20915	1.85185	1.67398	0.298246	0.269599
AT2G20840	3.0303	0	0	0	0
AT2G20850	9.23077	2.5641	0	0.277778	0
AT2G20880	16.6667	0	0	0	0
AT2G20940	11.1111	0	0	0	0
AT2G20960	3.7037	0	0	0	0
AT2G21130	7.03704	1.51515	2.5641	0.215311	0.364372
AT2G21300	9.17786	0	1.38889	0	0.15133
AT2G21340	16.6667	0	0	0	0
AT2G21350	12.2807	0	0	0	0
AT2G21470	9.82517	1.62602	0.757576	0.165495	0.0771056
AT2G21970	18.3333	3.22581	5.69697	0.175953	0.310744
AT2G22250	33.3333	0	5.55556	0	0.166667
AT2G22290	6.66667	0	0	0	0
AT2G22630	33.3333	3.0303	0	0.0909091	0
AT2G23420	3.33333	0	0	0	0
AT2G23530	16.6667	0	0	0	0
AT2G23570	33.3333	11.1111	0	0.333333	0
AT2G23670	13.8655	1.96078	3.7037	0.141414	0.267116
AT2G23910	3.16433	1.5386	1.23375	0.486233	0.389891
AT2G24040	4.92063	1.60534	1.62963	0.326246	0.331183
AT2G24390	13.3333	1.33333	0	0.1	0
AT2G24765	8.98896	3.13288	1.81062	0.348526	0.201427
AT2G25050	6.66667	0	0	0	0
AT2G25100	11.1111	0	0	0	0
AT2G25190	8.4127	0	2.22222	0	0.264151
AT2G25310	8.92544	1.81936	1.83532	0.20384	0.205628
AT2G25730	3.7037	1.33333	0	0.36	0
AT2G25740	16.6667	4.7619	5.55556	0.285714	0.333333
AT2G25760	6.66667	0	2.77778	0	0.416667
AT2G25950	22.2222	0	0	0	0
AT2G25970	8.33333	1.66667	0	0.2	0
AT2G25980	3.05556	0	1.28205	0	0.41958
AT2G26100	11.1111	4.7619	0	0.428571	0
AT2G26250	11.1111	0	3.7037	0	0.333333
AT2G26300	3.0303	1.19048	0	0.392857	0
AT2G26410	10.5598	4.81961	3.9925	0.456409	0.378083
AT2G26730	14.083	1.7094	4.60648	0.12138	0.327095
AT2G26760	4.7619	0	2.08333	0	0.4375
AT2G26790	33.3333	0	6.66667	0	0.2
AT2G26930	5.12821	0	0	0	0
AT2G27030	3.58883	1.39027	1.30392	0.387389	0.363326
AT2G27060	5.12821	1.23457	1.38889	0.240741	0.270833
AT2G27080	7.30571	2.56451	2.0695	0.351028	0.283271
AT2G27090	23.0715	4.89304	10.6061	0.212081	0.459707
AT2G27110	8.76437	0	3.59981	0	0.410733
AT2G27190	3.0303	0	0	0	0
AT2G27340	16.6667	0	0	0	0
AT2G27500	10.2056	0.70922	4.65131	0.069493	0.45576
AT2G27740	11.1111	0	0	0	0
AT2G27900	3.96825	0	0	0	0
AT2G28050	33.3333	0	0	0	0
AT2G28130	22.2222	0	0	0	0
AT2G28140	33.3333	0	11.1111	0	0.333333
AT2G28305	5.55556	0	0	0	0
AT2G28540	13.3333	0	1.75439	0	0.131579
AT2G28590	33.3333	0	0	0	0
AT2G28620	22.2222	0	0	0	0
AT2G28930	9.52381	0	0	0	0
AT2G29050	3.33333	0	0	0	0
AT2G29490	3.0303	0	0.757576	0	0.25
AT2G29570	13.3333	5.45809	0	0.409357	0
AT2G29590	5.55556	0	1.85185	0	0.333333
AT2G29630	33.3333	0	0	0	0
AT2G29970	8.33333	0	0	0	0
AT2G29990	26.3636	0	2.5641	0	0.0972591
AT2G30020	33.3333	0	0	0	0
AT2G30050	11.9529	5.59006	5.21282	0.467676	0.436115
AT2G30060	5.54067	2.6455	2.23754	0.47747	0.403839
AT2G30120	16.6667	0	2.5641	0	0.153846
AT2G30960	15	1.85185	0	0.123457	0
AT2G30970	7.0584	3.18747	2.68597	0.451585	0.380536
AT2G31010	16.6667	0	0	0	0
AT2G31060	11.1111	0	4.7619	0	0.428571
AT2G31085	5.73499	1.11111	1.11111	0.193742	0.193742
AT2G31305	5.55556	0	0	0	0
AT2G31390	9.22199	3.47965	2.96805	0.377321	0.321844
AT2G31450	22.2222	0	3.7037	0	0.166667
AT2G31725	16.6667	0	0	0	0
AT2G31740	8.33333	0	2.77778	0	0.333333
AT2G31790	6.66667	0	0	0	0
AT2G31820	9.38552	0	4.34343	0	0.46278
AT2G32380	6.19883	0	2.77778	0	0.448113
AT2G32480	16.6667	0	0	0	0
AT2G32630	4.7619	0	0	0	0
AT2G32720	4.7619	0	0	0	0
AT2G33250	5.55556	0	0	0	0
AT2G33280	4.7619	0	0	0	0
AT2G33570	11.1111	0	0	0	0
AT2G33630	16.9872	1.33333	3.1746	0.0784906	0.186882
AT2G33847	36.1111	0	4.7619	0	0.131868
AT2G33855	11.1111	0	0	0	0
AT2G33990	5.40123	0	2.66486	0	0.49338
AT2G34330	33.3333	0	0	0	0
AT2G34470	4.04558	1.71742	1.21559	0.424518	0.300474
AT2G34660	6.11448	1.5873	2	0.259597	0.327093
AT2G35030	16.6667	0	0	0	0
AT2G35040	7.57576	0	0.775194	0	0.102326
AT2G35140	4.7619	0	0	0	0
AT2G35230	30	0	5.80808	0	0.193603
AT2G35330	3.66014	0.863813	1.36167	0.236006	0.372027
AT2G35380	6.36364	0	1.28205	0	0.201465
AT2G35410	16.6667	0	0	0	0
AT2G35520	8.33333	0	3.0303	0	0.363636
AT2G36250	4.7619	0	0	0	0
AT2G36310	16.6667	0	3.33333	0	0.2
AT2G36490	6.66667	2.38095	0	0.357143	0
AT2G36650	6.91531	0	2.46914	0	0.357054
AT2G36885	12.5	4.16667	5	0.333333	0.4
AT2G36895	8.68347	2.5641	0	0.295285	0
AT2G36900	11.1111	2.77778	3.0303	0.25	0.272727
AT2G37290	16.6667	0	0	0	0
AT2G37340	5.12821	0	1.75439	0	0.342105
AT2G37400	6.94444	0.716846	1.828	0.103226	0.263232
AT2G37420	5.55556	0	0	0	0
AT2G37500	6.73401	0	0	0	0
AT2G37540	33.3333	6.66667	0	0.2	0
AT2G37550	16.6667	0	0	0	0
AT2G37760	44.4444	0	0	0	0
AT2G37820	33.3333	0	0	0	0
AT2G37930	6.66667	0	0	0	0
AT2G38130	8.92857	0.952381	0	0.106667	0
AT2G38310	9.62753	1.0101	0	0.104918	0
AT2G38490	16.6667	0	8.33333	0	0.5
AT2G38760	7.5922	2.38095	2.27623	0.313605	0.299812
AT2G39420	7.40741	3.33333	3.0303	0.45	0.409091
AT2G39430	6.72269	0.793651	1.0101	0.118056	0.150253
AT2G39530	11.1111	0	0	0	0
AT2G39560	16.6667	4.7619	4.7619	0.285714	0.285714
AT2G39670	5.78704	0	1.44928	0	0.250435
AT2G39710	7.14286	2.52241	2.7027	0.353137	0.378378
AT2G39740	14.3239	2.77778	2.38095	0.193926	0.166222
AT2G39880	6.66667	0	0	0	0
AT2G39890	6.66667	0	0	0	0
AT2G39990	5.77778	0	1.53266	0	0.265268
AT2G40030	5.55556	0	0	0	0
AT2G40080	5.56522	2.3913	2.38095	0.429688	0.427827
AT2G40160	5.55556	0	0	0	0
AT2G40165	16.6667	0	0	0	0
AT2G40460	6.66667	0	1.44928	0	0.217391
AT2G40780	16.6667	0	0	0	0
AT2G40800	5.41667	0	0	0	0
AT2G40840	6.66667	0	2.5641	0	0.384615
AT2G40930	16.6667	0	3.33333	0	0.2
AT2G41020	11.1111	0	3.7037	0	0.333333
AT2G41040	8.51852	0	1.23457	0	0.144928
AT2G41080	16.6667	0	0	0	0
AT2G41100	11.1111	0	0	0	0
AT2G41120	20	5.55556	0	0.277778	0
AT2G41200	22.7778	6.66667	9.52381	0.292683	0.418118
AT2G41410	5.55556	0	0	0	0
AT2G41940	11.1111	0	0	0	0
AT2G41945	11.1111	2.38095	0	0.214286	0
AT2G42330	3.33333	0	0	0	0
AT2G42380	5.12821	0	0	0	0
AT2G42395	8.33333	0	0	0	0
AT2G42590	6.94444	2.39425	1.02512	0.344772	0.147617
AT2G42600	33.3333	0	0	0	0
AT2G42850	8.33333	0	0	0	0
AT2G42880	4.98188	0	0	0	0
AT2G42910	4.13534	0	1.28205	0	0.310023
AT2G42960	5.55556	0	0	0	0
AT2G43030	12.5	0	0	0	0
AT2G43120	33.3333	0	0	0	0
AT2G43200	9.52381	0	0	0	0
AT2G43235	13.3333	0	0	0	0
AT2G43240	18	4.34174	4.2328	0.241208	0.235156
AT2G43390	8.33333	0	0	0	0
AT2G43670	9.52381	0	0	0	0
AT2G43870	15.8974	0	0	0	0
AT2G43950	11.1111	0	0	0	0
AT2G44140	8.33333	1.96078	0	0.235294	0
AT2G44180	7.40741	0	1.11111	0	0.15
AT2G44200	22.2222	0	0	0	0
AT2G44270	8.33333	1.41844	0.813008	0.170213	0.097561
AT2G44410	5.80808	1.14943	0	0.197901	0
AT2G44420	9.52381	0	0	0	0
AT2G44440	46.6667	13.0952	16.6667	0.280612	0.357143
AT2G44730	12.6647	5.49784	4.67236	0.434107	0.368928
AT2G44740	5.55556	0	0	0	0
AT2G44950	7.87037	1.48679	2.29215	0.18891	0.291238
AT2G45080	50	16.6667	8.33333	0.333333	0.166667
AT2G45380	11.1111	0	4.7619	0	0.428571
AT2G45460	16.6667	0	5.55556	0	0.333333
AT2G45695	3.92157	0	0.617284	0	0.157407
AT2G45740	11.1111	0	0	0	0
AT2G45790	9.90338	2.77778	0	0.280488	0
AT2G45850	6.66667	0	0	0	0
AT2G45910	6.66667	0	3.0303	0	0.454545
AT2G46090	16.6667	0	0	0	0
AT2G46240	8.33333	0	0	0	0
AT2G46290	11.1111	0	0	0	0
AT2G46340	10.8772	3.26213	4.29003	0.299906	0.394406
AT2G46430	25.5556	0	2.77778	0	0.108696
AT2G46550	4	1.56392	1.52983	0.39098	0.382458
AT2G46800	38.0952	0	8.33333	0	0.21875
AT2G46890	4.16667	0	0	0	0
AT2G46920	33.3333	0	5.55556	0	0.166667
AT2G47020	3.0303	0	0	0	0
AT2G47060	14.2857	1.33333	5.89744	0.0933333	0.412821
AT2G47220	3.78788	1.39731	1.49212	0.368891	0.393919
AT2G47310	11.5468	3.43153	3.44768	0.297184	0.298582
AT2G47440	13.3333	4.33692	2.29885	0.325269	0.172414
AT2G47960	3.33333	0	0.680272	0	0.204082
AT2G47990	11.1111	0	1.75439	0	0.157895
AT3G01040	13.3333	2.22222	2.08333	0.166667	0.15625
AT3G01350	9.69488	2.33816	3.59072	0.241175	0.370373
AT3G01460	10.9722	1.33333	4.97685	0.121519	0.453586
AT3G01470	5.55556	0	0	0	0
AT3G01640	5.55556	0	0	0	0
AT3G02040	4.60317	0	0	0	0
AT3G02065	16.0481	4.98824	6.39467	0.310831	0.398469
AT3G02070	4.7619	0	1.96078	0	0.411765
AT3G02080	11.9192	0	0	0	0
AT3G02280	16.6667	0	0	0	0
AT3G02390	33.3333	0	0	0	0
AT3G02570	25	0	0	0	0
AT3G02730	4.16667	0	0	0	0
AT3G03000	16.6667	0	0	0	0
AT3G03170	6.66667	0	0	0	0
AT3G03310	7.03818	0.952381	1.69787	0.135316	0.241237
AT3G03750	30	2.38095	7.40741	0.0793651	0.246914
AT3G03773	12.9167	1.41844	5.44477	0.109815	0.42153
AT3G03880	33.8636	4.31235	9.04977	0.127345	0.267242
AT3G03960	3.30411	0.877193	0	0.265485	0
AT3G04030	33.3333	0	0	0	0
AT3G04260	6.66667	0	0	0	0
AT3G04300	16.6667	0	0	0	0
AT3G04310	50	0	13.3333	0	0.266667
AT3G04370	6.06061	1.5873	1.96078	0.261905	0.323529
AT3G04380	33.3333	0	0	0	0
AT3G04550	17.7778	0	0	0	0
AT3G04600	8.33333	0	0	0	0
AT3G04610	9.52381	3.7037	3.0303	0.388889	0.318182
AT3G04770	4.16667	0	1.33333	0	0.32
AT3G04870	3.33333	0	1.11111	0	0.333333
AT3G04980	50	3.0303	16.6667	0.0606061	0.333333
AT3G05040	15	7.40741	0	0.493827	0
AT3G05200	5.05705	0	2.20075	0	0.435185
AT3G05230	9.52381	0	0	0	0
AT3G05270	5.68813	2.18852	1.76139	0.384752	0.309661
AT3G05490	7.69231	2.08333	0	0.270833	0
AT3G05936	11.1111	0	0	0	0
AT3G05937	4.16667	0	1.28205	0	0.307692
AT3G06210	16.6667	0	0	0	0
AT3G06320	3.36538	1.51515	0	0.450216	0
AT3G06350	9.52381	2.08333	2.77778	0.21875	0.291667
AT3G06450	33.3333	0	0	0	0
AT3G06460	3.0303	0	0	0	0
AT3G06483	33.3333	0	0	0	0
AT3G06630	11.1111	0	0	0	0
AT3G06780	8.33333	3.7037	2.77778	0.444444	0.333333
AT3G06910	8.33333	0	0	0	0
AT3G06920	27.7778	0	0	0	0
AT3G06980	8.33333	0	0	0	0
AT3G07010	6.66667	0	0	0	0
AT3G07020	9.52366	2.94785	3.38164	0.309529	0.355078
AT3G07195	6.66667	0	0	0	0
AT3G07290	33.3333	9.52381	16.2037	0.285714	0.486111
AT3G07470	4.1514	1.5873	0	0.382353	0
AT3G07650	15	0	5.55556	0	0.37037
AT3G07690	5.55556	0	0	0	0
AT3G07730	33.3333	0	0	0	0
AT3G07770	4.2328	2.0202	2.06349	0.477273	0.4875
AT3G08020	8.33333	0	2.77778	0	0.333333
AT3G08030	4.04762	1.51515	1.47561	0.374332	0.364563
AT3G08600	15	0	0	0	0
AT3G08620	13.0952	6.41026	4.44444	0.48951	0.339394
AT3G08660	9.52381	0	0	0	0
AT3G08770	6.66667	0	0	0	0
AT3G08780	3.33333	0	1.19048	0	0.357143
AT3G08950	4.16667	0	0	0	0
AT3G09090	6.87831	1.33333	0	0.193846	0
AT3G09150	11.9555	2.62745	4.00795	0.219769	0.335239
AT3G09310	7.40741	0	1.85185	0	0.25
AT3G09320	18.8034	0	4.6176	0	0.245573
AT3G09360	9.12698	0	0	0	0
AT3G09390	5.55556	1.66667	0	0.3	0
AT3G09560	4.16667	0	0.900901	0	0.216216
AT3G09735	4.31373	0	1.25015	0	0.289808
AT3G09810	10.9942	0.757576	1.48148	0.0689072	0.134752
AT3G09860	4.74096	0	0.680272	0	0.143488
AT3G09900	4.04762	0	1.51515	0	0.374332
AT3G10320	25	0	0	0	0
AT3G10520	8.88889	0	0	0	0
AT3G10640	4.7619	0	0	0	0
AT3G11080	4.7619	0	0	0	0
AT3G11220	33.3333	0	0	0	0
AT3G11440	3.0303	1.14943	0	0.37931	0
AT3G11540	22.2222	2.22222	7.22222	0.1	0.325
AT3G11620	4.7619	0	0	0	0
AT3G11830	5.60688	2.47253	2.59816	0.440981	0.463388
AT3G11945	4.7619	0	2.08333	0	0.4375
AT3G11964	11.1111	0	2.5641	0	0.230769
AT3G12060	17.9864	5.41667	7.56944	0.301153	0.420842
AT3G12100	16.6667	0	0	0	0
AT3G12150	4.16667	0	0	0	0
AT3G12210	4.54545	0.584795	0.694444	0.128655	0.152778
AT3G12860	4.7619	0	0	0	0
AT3G12950	11.1111	0	0	0	0
AT3G13100	16.6667	0	0	0	0
AT3G13120	9.04762	0	1.04167	0	0.115132
AT3G13275	5.55556	0	0	0	0
AT3G13350	3.47594	0	0	0	0
AT3G13450	16.6667	0	8.33333	0	0.5
AT3G13550	5.55556	0	0	0	0
AT3G13580	7.68867	3.0027	1.25983	0.390536	0.163856
AT3G13710	3.0303	0	0	0	0
AT3G13910	6.06061	0	0	0	0
AT3G13980	11.1111	0	0	0	0
AT3G14000	4.16667	0	1.33333	0	0.32
AT3G14080	3.0719	0	0	0	0
AT3G14100	5.70968	1.70691	1.63503	0.29895	0.286361
AT3G14180	5.55556	0	0	0	0
AT3G14260	16.6667	0	0	0	0
AT3G14290	5.55556	0	1.75439	0	0.315789
AT3G14370	51.6667	8.33333	12.5541	0.16129	0.242983
AT3G14460	50	0	0	0	0
AT3G14490	16.6667	0	0	0	0
AT3G14860	6.66667	0	0	0	0
AT3G14870	14.9169	4.66667	6.90325	0.312844	0.462779
AT3G14890	4.7619	0	0	0	0
AT3G15010	10	0	0	0	0
AT3G15070	11.1111	0	3.33333	0	0.3
AT3G15115	16.6667	0	6.66667	0	0.4
AT3G15150	16.6667	3.7037	0	0.222222	0
AT3G15200	33.3333	0	0	0	0
AT3G15300	3.24284	1.12979	0.595238	0.348394	0.183555
AT3G15395	17.1717	0	5.37037	0	0.312745
AT3G15450	9.25926	0	3.367	0	0.363636
AT3G15460	3.7037	0	0	0	0
AT3G15500	11.1111	0	0	0	0
AT3G15640	8.33333	0	0	0	0
AT3G15690	16.6667	0	0	0	0
AT3G15920	8.33333	0	0	0	0
AT3G16180	5.55556	0	0	0	0
AT3G16190	5.55556	1.85185	0	0.333333	0
AT3G16210	16.6667	0	0	0	0
AT3G16240	7.84391	2.85317	3.5461	0.363744	0.452083
AT3G16330	6.66667	0	0	0	0
AT3G16610	33.3333	0	0	0	0
AT3G16760	7.38682	3.08595	2.991	0.417764	0.40491
AT3G16770	4.44251	1.53846	2.12329	0.346305	0.477948
AT3G16900	11.1111	0	4.7619	0	0.428571
AT3G16910	4.34783	0.680272	1.0101	0.156463	0.232323
AT3G17030	8.33333	0	0	0	0
AT3G17609	11.1111	2.22222	0	0.2	0
AT3G17660	8.33333	0	0	0	0
AT3G17717	27.7778	1.96078	0	0.0705882	0
AT3G17770	12.7273	1.38889	4.04798	0.109127	0.318055
AT3G17790	8.33333	0	0	0	0
AT3G17850	16.9935	2.77778	4.7138	0.163462	0.277389
AT3G17890	11.1111	0	0	0	0
AT3G17920	15.5952	0	5.55556	0	0.356234
AT3G18240	15.2778	0	0	0	0
AT3G18370	11.1111	0	3.33333	0	0.3
AT3G18524	4.16667	0	0	0	0
AT3G18535	5.55556	0	0	0	0
AT3G18580	66.6667	8.33333	0	0.125	0
AT3G18750	12.8571	3.50877	4.14983	0.272904	0.322765
AT3G18773	9.52381	0	0	0	0
AT3G18790	5.89372	1.21212	2.48276	0.205663	0.421255
AT3G19190	3.33333	0	0	0	0
AT3G19220	16.6667	6.66667	0	0.4	0
AT3G19340	16.6667	0	5.02392	0	0.301435
AT3G19710	4.44444	0	1.77809	0	0.400071
AT3G19720	6.66667	0	0	0	0
AT3G19895	5.34036	2.21894	2.65928	0.415504	0.497958
AT3G20015	4.59906	1.06133	0.694162	0.230772	0.150936
AT3G20130	5.55556	0	2.08333	0	0.375
AT3G20200	16.6667	0	0	0	0
AT3G20280	11.1111	2.22222	4.7619	0.2	0.428571
AT3G20300	8.33333	0	0	0	0
AT3G20460	8.33333	0	0	0	0
AT3G20720	3.99472	0	1.86404	0	0.466624
AT3G20740	11.1111	0	2.38095	0	0.214286
AT3G20830	5.80808	0	0	0	0
AT3G20840	22.3687	2.22222	9.72222	0.099345	0.434634
AT3G20930	28.8889	0	1.85185	0	0.0641026
AT3G20960	7.17949	1.36054	2.77056	0.189504	0.3859
AT3G21190	5.80808	0	2.24293	0	0.386173
AT3G21390	8.33333	0	0	0	0
AT3G21610	6.66667	1.5873	0	0.238095	0
AT3G22220	6.66667	0	0	0	0
AT3G22430	13.3333	0	0	0	0
AT3G22460	5.55556	0	0	0	0
AT3G22590	8.33333	0	0	0	0
AT3G22900	22.2222	0	0	0	0
AT3G22980	8.33333	0	0	0	0
AT3G23000	3.50877	1.04167	1.07143	0.296875	0.305357
AT3G23100	33.3333	0	0	0	0
AT3G23175	4.7619	0	0	0	0
AT3G23200	13.8889	0	0	0	0
AT3G23540	11.1111	3.7037	0	0.333333	0
AT3G23580	13.3333	0	0	0	0
AT3G23690	17.7778	0	8.85362	0	0.498016
AT3G23700	21.6667	0	4.7619	0	0.21978
AT3G23890	16.0606	6.06061	2.77778	0.377358	0.172956
AT3G23990	22.3039	6.48567	9.09091	0.290786	0.407592
AT3G24030	33.3333	0	0	0	0
AT3G24100	3.09001	0.600601	0.606061	0.194369	0.196136
AT3G24300	8.33333	0	0	0	0
AT3G24310	8.33333	0	0	0	0
AT3G24440	30.5556	4.7619	1.75439	0.155844	0.0574163
AT3G24463	20.8333	2.5641	5.55556	0.123077	0.266667
AT3G24490	16.6667	0	6.48148	0	0.388889
AT3G24810	3.0303	0.925926	0	0.305556	0
AT3G24820	11.1111	0	0	0	0
AT3G25150	6.73401	0	0	0	0
AT3G25400	16.6667	0	0	0	0
AT3G25440	5.55556	0	0	0	0
AT3G25520	6.34921	0	0.512821	0	0.0807692
AT3G25540	3.71058	1.43875	1.81818	0.387742	0.49
AT3G25560	10.3175	0	0	0	0
AT3G25790	4.7619	0	0	0	0
AT3G25800	6.84524	0	2.38095	0	0.347826
AT3G25900	4.7619	0	0	0	0
AT3G25910	9.26843	3.15928	3.5241	0.340865	0.380226
AT3G25920	16.6667	0	0	0	0
AT3G25980	10.101	0	0	0	0
AT3G26085	6.66667	1.96078	2.22222	0.294118	0.333333
AT3G26310	33.3333	0	0	0	0
AT3G26890	16.6667	6.66667	0	0.4	0
AT3G27020	13.4094	1.66667	2.22222	0.124291	0.165721
AT3G27520	17.2222	0	0	0	0
AT3G27740	13.9002	2.02822	3.68467	0.145913	0.26508
AT3G27906	8.33333	0	0	0	0
AT3G28460	4.7619	0	0	0	0
AT3G28635	33.3333	0	0	0	0
AT3G28760	11.1111	0	0	0	0
AT3G28850	23.8095	8.99691	9.36819	0.37787	0.393464
AT3G28910	6.66667	0	0	0	0
AT3G28970	6.66667	0	0	0	0
AT3G29270	6.34921	1.14943	2.05566	0.181034	0.323767
AT3G29310	4.90196	2.08333	1.07527	0.425	0.219355
AT3G29630	8.33333	0	2.5641	0	0.307692
AT3G30380	16.6667	0	0	0	0
AT3G42630	13.3333	0	0	0	0
AT3G43800	8.33333	0	2.56039	0	0.307246
AT3G44280	4.73856	0	2.22222	0	0.468966
AT3G44330	4.7619	0.854701	0.70922	0.179487	0.148936
AT3G44400	8.33333	0	0	0	0
AT3G44530	38.8889	0	2.77778	0	0.0714286
AT3G45030	6.53439	0	0.854701	0	0.1308
AT3G45100	11.4866	4.25697	3.64484	0.370602	0.317311
AT3G45300	4.44444	0	0	0	0
AT3G45620	8.46154	3.92157	2.38095	0.463458	0.281385
AT3G45640	16.6667	8.33333	0	0.5	0
AT3G45750	44.4444	0	5.55556	0	0.125
AT3G45960	8.33333	0	0	0	0
AT3G46000	5.06115	2.40383	1.04848	0.474957	0.207162
AT3G46150	33.3333	0	0	0	0
AT3G46200	4.48276	0.757576	1.51515	0.168998	0.337995
AT3G46210	16.6667	0	1.85185	0	0.111111
AT3G46290	7.77778	0	1.66667	0	0.214286
AT3G46560	4.16667	0	1.19048	0	0.285714
AT3G46640	6.98658	1.49917	2.33216	0.214579	0.333806
AT3G46720	11.1111	0	0	0	0
AT3G46845	8.05556	0.469484	2.75107	0.0582807	0.341512
AT3G46870	5.55556	2.22222	0	0.4	0
AT3G46930	33.3333	0	0	0	0
AT3G47070	6.66667	0	0	0	0
AT3G47480	33.3333	0	0	0	0
AT3G47510	9.52381	1.75439	3.7037	0.184211	0.388889
AT3G47590	4.54545	0	1.81818	0	0.4
AT3G47600	33.3333	0	0	0	0
AT3G48030	16.2698	2.5	7.7381	0.153659	0.47561
AT3G48195	4.88748	1.72886	1.9938	0.353733	0.407939
AT3G48530	4.74001	1.55375	1.42615	0.327794	0.300874
AT3G48740	22.2222	0	5.55556	0	0.25
AT3G48820	24.0741	0	4.7619	0	0.197802
AT3G49080	4.7619	0	1.66667	0	0.35
AT3G49140	4.16667	0	0	0	0
AT3G49250	11.8227	2.29885	3.85802	0.194444	0.326325
AT3G49570	18.7446	8.51852	0	0.454452	0
AT3G49590	8.54701	0	3.19069	0	0.373311
AT3G49725	3.7037	0	0	0	0
AT3G49880	6.25	2.56389	1.63194	0.410222	0.261111
AT3G49960	8.51852	0	1.14943	0	0.134933
AT3G50100	33.3333	0	0	0	0
AT3G50110	15.4762	0	7.14286	0	0.461538
AT3G50200	33.3333	0	0	0	0
AT3G50520	19.4444	0	3.7037	0	0.190476
AT3G50840	7.87037	0	0	0	0
AT3G50950	4.7619	1.51515	0	0.318182	0
AT3G51080	8.33333	0	0	0	0
AT3G51100	11.1953	3.01225	4.75073	0.269065	0.424352
AT3G51130	9.34148	2.16408	2.63158	0.231664	0.281709
AT3G51171	8.33333	0	0	0	0
AT3G51530	33.3333	0	0	0	0
AT3G51620	5.59562	1.07527	2.07407	0.192163	0.37066
AT3G51920	16.6667	4.44444	0	0.266667	0
AT3G52150	6.06061	0	1.04167	0	0.171875
AT3G52190	9.52381	0	1.5873	0	0.166667
AT3G52200	5.75855	2.73798	1.70326	0.475463	0.295779
AT3G52280	16.6667	0	0	0	0
AT3G52340	16.6667	0	0	0	0
AT3G52470	3.87963	1.11111	1.04167	0.286396	0.268496
AT3G52526	6.06061	0	0	0	0
AT3G52680	77.7778	11.1111	33.3333	0.142857	0.428571
AT3G52950	7.92723	2.91451	1.85046	0.367658	0.233431
AT3G53270	4.16667	2.08333	0	0.5	0
AT3G53360	44.4444	11.1111	11.1111	0.25	0.25
AT3G53430	7.2093	2.31508	1.89973	0.321123	0.263511
AT3G53540	6.69048	2.79762	2.5248	0.418149	0.377372
AT3G53690	33.3333	0	0	0	0
AT3G53700	33.3333	0	0	0	0
AT3G53870	5.55556	0.877193	2.37795	0.157895	0.42803
AT3G54090	33.3333	0	0	0	0
AT3G54100	9.00383	0	3.41006	0	0.378734
AT3G54260	4.16667	1.44928	1.19048	0.347826	0.285714
AT3G54780	7.90598	2.77778	1.73611	0.351351	0.219595
AT3G54790	3.33333	0	0	0	0
AT3G54826	4.30556	0	0	0	0
AT3G54850	16.6667	0	0	0	0
AT3G54860	13.4921	2.22222	6.66667	0.164706	0.494118
AT3G54980	7.30994	2.442	2.5679	0.334066	0.351289
AT3G55005	4.0927	2.01076	1.12319	0.491305	0.274437
AT3G55170	5.24194	0.680272	0	0.129775	0
AT3G55330	16.6667	0	0	0	0
AT3G55490	10.4167	2.85714	1.75439	0.274286	0.168421
AT3G55510	47.3291	0	13.7557	0	0.290639
AT3G55520	4.46545	1.27601	1.72771	0.28575	0.386906
AT3G55560	4.18197	0.611621	1.59387	0.146252	0.381129
AT3G55600	16.6667	0	0	0	0
AT3G56020	8.15101	4.01455	3.37302	0.492522	0.413816
AT3G56100	16.6667	4.7619	0	0.285714	0
AT3G56210	11.1111	0	0	0	0
AT3G56250	4.7619	2.17391	1.23457	0.456522	0.259259
AT3G56430	6.60598	2.11538	3.12805	0.320223	0.473519
AT3G56850	10.0084	1.85185	1.66667	0.185031	0.166528
AT3G57062	4.54545	0.813008	0	0.178862	0
AT3G57160	16.6667	0	0	0	0
AT3G57300	18.7831	6.83761	3.61905	0.36403	0.192676
AT3G57400	22.2222	5.46265	3.33333	0.245819	0.15
AT3G57530	4.00423	1.33083	1.84573	0.332358	0.460944
AT3G57720	33.3333	0	11.1111	0	0.333333
AT3G57810	12.2222	0	0	0	0
AT3G57860	33.3333	0	0	0	0
AT3G57940	9.09091	0	4.34783	0	0.478261
AT3G58490	5.55556	2.5641	0	0.461538	0
AT3G58530	33.3333	0	0	0	0
AT3G58560	50	0	0	0	0
AT3G58570	17.255	6.49432	5.52083	0.376373	0.319956
AT3G58800	3.0303	0	0	0	0
AT3G58830	16.6667	0	0	0	0
AT3G59080	16.6667	5.55556	0	0.333333	0
AT3G59310	16.8498	0	0	0	0
AT3G59480	3.7037	0	0	0	0
AT3G59540	6.12875	1.7094	1.7556	0.278915	0.286453
AT3G59570	33.3333	0	0	0	0
AT3G59580	50	0	0	0	0
AT3G59600	11.1111	0	0	0	0
AT3G59630	6.66667	0	0	0	0
AT3G59800	3.0303	0	0	0	0
AT3G59950	3.33333	0	1.44928	0	0.434783
AT3G60350	3.92157	0	1.19048	0	0.303571
AT3G60480	6.66667	0	0	0	0
AT3G60800	8.33333	1.51515	4.04412	0.181818	0.485294
AT3G60910	16.6667	8.33333	0	0.5	0
AT3G61260	3.60862	0.698902	0.516796	0.193675	0.143211
AT3G61350	9.23077	0	0	0	0
AT3G61570	33.3333	0	0	0	0
AT3G61670	3.43915	0	0.900901	0	0.261954
AT3G61790	5.19022	1.84063	2.39938	0.354634	0.462288
AT3G61830	15.4189	0	6.94444	0	0.450385
AT3G61880	4.7619	2.08333	0	0.4375	0
AT3G62000	8.33333	0	0	0	0
AT3G62070	3.33333	0	0	0	0
AT3G62080	4.7619	0	0	0	0
AT3G62090	19.5344	6.4429	5.55556	0.329823	0.284398
AT3G62140	33.3333	0	0	0	0
AT3G62330	16.9444	1.38889	3.50877	0.0819672	0.207075
AT3G62800	8.33333	0	0	0	0
AT3G62920	11.1111	0	0	0	0
AT3G63090	8.58586	2.22222	2.46914	0.258824	0.287582
AT3G63160	3.33333	0	0	0	0
AT3G63280	6.06061	0	0	0	0
AT3G63290	3.92157	1.44928	0	0.369565	0
AT3G63410	8.33333	0	0	0	0
AT4G00400	3.14815	0	1.23457	0	0.392157
AT4G00620	22.2222	6.66667	0	0.3	0
AT4G00895	23.3333	3.7037	3.33333	0.15873	0.142857
AT4G01026	6.66667	0	2.22222	0	0.333333
AT4G01350	11.1111	0	0	0	0
AT4G01460	33.3333	0	0	0	0
AT4G01540	8.46154	1.96078	3.26165	0.231729	0.385468
AT4G01570	5.55556	0	0	0	0
AT4G01730	38.3333	0	0	0	0
AT4G02070	6.19883	1.85185	0	0.298742	0
AT4G02430	4.16667	0	0	0	0
AT4G02580	7.84823	1.77778	2.92846	0.22652	0.373136
AT4G02640	6.66667	0	0	0	0
AT4G02660	3.0303	0	0	0	0
AT4G02740	3.7037	0	0	0	0
AT4G02800	5.55556	0	0	0	0
AT4G02820	22.2222	0	0	0	0
AT4G03140	11.1111	0	0	0	0
AT4G03200	13.4615	0.900901	5.16908	0.0669241	0.383989
AT4G03250	11.1111	0	3.0303	0	0.272727
AT4G03260	6.36364	0	2.89855	0	0.455487
AT4G03440	33.3333	0	0	0	0
AT4G03480	6.66667	0	0	0	0
AT4G03510	6.42857	0.952381	0.854701	0.148148	0.132953
AT4G03600	33.3333	0	0	0	0
AT4G03610	5.55556	0	0	0	0
AT4G04620	6.36364	2.22222	0	0.349206	0
AT4G04870	7.40741	2.89855	0	0.391304	0
AT4G05450	12.037	0	0	0	0
AT4G05460	11.1111	0	0	0	0
AT4G06676	19.2308	2.08333	2.22222	0.108333	0.115556
AT4G08850	7.40741	0	0	0	0
AT4G08900	6.66667	0	0	0	0
AT4G09060	33.3333	11.1111	0	0.333333	0
AT4G09500	4.7619	0	0	0	0
AT4G09510	7.14286	0	1.33333	0	0.186667
AT4G09890	4.7619	0	0	0	0
AT4G09980	3.7037	0	0	0	0
AT4G10040	5.76023	2.27513	1.35889	0.394972	0.235908
AT4G10130	4.0553	0.865801	1.26478	0.213499	0.311882
AT4G10430	4.44444	2.08333	1.14943	0.46875	0.258621
AT4G10480	4.7619	1.0101	1.81373	0.212121	0.380882
AT4G10925	5.41126	0	2.46914	0	0.456296
AT4G11130	6.66667	3.0303	3.0303	0.454545	0.454545
AT4G11550	8.33333	1.96078	0	0.235294	0
AT4G11655	33.3333	0	0	0	0
AT4G11860	12.6936	5.7971	1.90476	0.456695	0.150057
AT4G12350	50	0	0	0	0
AT4G12370	33.3333	0	0	0	0
AT4G12440	7.14286	2.69841	0	0.377778	0
AT4G12620	22.2222	0	0	0	0
AT4G12720	9.84848	1.51515	1.5873	0.153846	0.161172
AT4G13000	33.3333	0	0	0	0
AT4G13020	6.93957	0	1.17754	0	0.169684
AT4G13250	19.4444	3.33333	0	0.171429	0
AT4G13345	20	0	0	0	0
AT4G13580	10.3437	4.61991	1.5551	0.446641	0.150344
AT4G13630	5.12821	0	2.08333	0	0.40625
AT4G13640	6.50292	0.694444	3.16933	0.10679	0.487369
AT4G13950	16.6667	0	0	0	0
AT4G13990	9.52381	2.5641	2.08333	0.269231	0.21875
AT4G14040	33.3333	0	4.7619	0	0.142857
AT4G14190	33.3333	2.77778	0	0.0833333	0
AT4G14200	3.0303	0	1.19048	0	0.392857
AT4G14230	16.6667	0	0	0	0
AT4G14605	16.6667	0	0	0	0
AT4G14640	33.3333	0	0	0	0
AT4G14760	3.70153	1.69587	1.7079	0.458155	0.461405
AT4G14910	6.66667	0	3.33333	0	0.5
AT4G14950	10.6763	2.22222	3.4188	0.208145	0.320223
AT4G15165	33.3333	0	0	0	0
AT4G15240	28.1746	10.8333	0	0.384507	0
AT4G15248	6.25	0	0.925926	0	0.148148
AT4G15330	33.3333	0	0	0	0
AT4G15390	3.1746	1.57679	0.634921	0.496688	0.2
AT4G15430	21.4286	0	0	0	0
AT4G15850	33.3333	0	13.3333	0	0.4
AT4G15955	8.33333	0	0	0	0
AT4G15990	33.3333	0	0	0	0
AT4G16680	16.6667	0	0	0	0
AT4G16980	3.80952	1.38889	1.11111	0.364583	0.291667
AT4G17050	4.16667	0	0	0	0
AT4G17486	4.16667	0	1.51515	0	0.363636
AT4G17540	16.6667	0	0	0	0
AT4G17830	6.06061	1.19048	2.38095	0.196429	0.392857
AT4G17960	8.99471	3.33333	1.94379	0.370588	0.216103
AT4G18210	11.1111	0	0	0	0
AT4G18400	6.66667	0	3.33333	0	0.5
AT4G18570	8.33333	0	0	0	0
AT4G18590	11.1111	0	0	0	0
AT4G18800	33.3333	0	0	0	0
AT4G18810	4.7619	0	0	0	0
AT4G18880	8.33333	0	0	0	0
AT4G18890	11.1111	4.16667	0	0.375	0
AT4G18910	13.8528	3.7037	1.66667	0.267361	0.120312
AT4G18970	13.8889	0	0	0	0
AT4G18980	16.6667	0	0	0	0
AT4G19045	4.31235	0.490196	0	0.113672	0
AT4G19400	8.33333	0	0	0	0
AT4G19810	16.6667	0	0	0	0
AT4G19865	13.7529	0	2.46914	0	0.179535
AT4G19990	20	3.33333	9.52381	0.166667	0.47619
AT4G20000	16.5608	4.88215	3.50877	0.294801	0.211872
AT4G20030	22.2222	0	0	0	0
AT4G20050	11.1111	0	0	0	0
AT4G20060	8.33333	0	3.7037	0	0.444444
AT4G20070	11.1111	0	0	0	0
AT4G20130	11.1111	0	0	0	0
AT4G20140	4.16667	1.66667	0	0.4	0
AT4G20310	33.3333	2.5641	4.16667	0.0769231	0.125
AT4G20850	4.7619	0	0	0	0
AT4G20930	11.1111	0	0	0	0
AT4G21060	11.1111	0	0	0	0
AT4G21120	26.1905	0	0	0	0
AT4G21140	8.33333	0	0	0	0
AT4G21180	5.55556	0	0	0	0
AT4G21530	25	0	0	0	0
AT4G21585	33.3333	0	0	0	0
AT4G21620	9.52381	0	0	0	0
AT4G21710	4.16667	0	2.03704	0	0.488889
AT4G21800	3.44828	0	0	0	0
AT4G21830	6.12745	0	0	0	0
AT4G22120	6.49692	3.07138	0.957283	0.472744	0.147344
AT4G22300	8.33333	0	1.5873	0	0.190476
AT4G22305	33.3333	0	0	0	0
AT4G22330	6.06668	2.56799	2.72791	0.423294	0.449654
AT4G22490	33.3333	0	0	0	0
AT4G22610	6.51282	0.854701	0.628931	0.131234	0.0965681
AT4G22745	33.3333	0	0	0	0
AT4G22760	16.6667	0	0	0	0
AT4G22970	3.7037	0	0	0	0
AT4G23270	8.46154	3.7037	2.5641	0.43771	0.30303
AT4G23420	6.73401	0	3.33333	0	0.495
AT4G23460	7.44401	0	2.98895	0	0.401525
AT4G23885	4.16667	0	0	0	0
AT4G23895	11.1111	0	4.16667	0	0.375
AT4G24026	12.5	5.55556	4.7619	0.444444	0.380952
AT4G24310	33.3333	0	0	0	0
AT4G24480	4.7619	0	0	0	0
AT4G24610	7.69231	0	3.47594	0	0.451872
AT4G25030	11.6844	4.9125	4.3375	0.420432	0.371221
AT4G25050	3.44828	0	0	0	0
AT4G25070	6.66667	0	0	0	0
AT4G25120	9.52381	0	4.16667	0	0.4375
AT4G25400	3.0303	0	0	0	0
AT4G25500	4.0293	0.952381	0.628931	0.236364	0.156089
AT4G25730	12.037	1.85185	4.44444	0.153846	0.369231
AT4G26310	5.12821	0.680272	0.833333	0.132653	0.1625
AT4G26450	4.16667	0	1.66667	0	0.4
AT4G26500	3.33333	0	1.04167	0	0.3125
AT4G26760	11.1111	0	0	0	0
AT4G26880	4.7619	0	0	0	0
AT4G27080	8.67521	2.22222	4.07527	0.256158	0.46976
AT4G27130	4.26774	0.938967	0.95943	0.220015	0.22481
AT4G27270	16.6667	0	6.06061	0	0.363636
AT4G27290	16.6667	0	0	0	0
AT4G27710	21.8182	4.16667	9.43044	0.190972	0.432228
AT4G27760	16.6667	0	0	0	0
AT4G27880	16.6667	0	0	0	0
AT4G28030	4.16667	0	0	0	0
AT4G28085	33.3333	0	0	0	0
AT4G28210	8.88889	4.16667	0	0.46875	0
AT4G28410	4.7619	0	0	0	0
AT4G28730	13.3333	4.7619	4.16667	0.357143	0.3125
AT4G28830	11.1111	1.51515	3.33333	0.136364	0.3
AT4G29100	7.40741	0	0	0	0
AT4G29160	4.93827	1.51515	0	0.306818	0
AT4G29230	14.4649	6.66667	4.34854	0.460884	0.300627
AT4G29490	10.6258	0	3.76409	0	0.35424
AT4G29680	4.15753	0.30581	1.48618	0.0735558	0.357467
AT4G29740	11.8568	1.83509	3.92905	0.154771	0.331374
AT4G29840	6.66667	0	2.5641	0	0.384615
AT4G30160	6.71296	0.980392	1.51515	0.146045	0.225705
AT4G30260	3.0303	1.44928	0.680272	0.478261	0.22449
AT4G30340	33.3333	0	0	0	0
AT4G30400	4.16667	0	0	0	0
AT4G30520	11.1111	0	0	0	0
AT4G30720	11.5741	3.33333	3.42105	0.288	0.295579
AT4G30820	16.6667	0	0	0	0
AT4G30840	3.10078	0.469484	0	0.151408	0
AT4G30850	5.49242	2.23526	1.49498	0.406972	0.272189
AT4G30890	5.44128	2.03391	0.358423	0.373792	0.065871
AT4G31020	19.185	6.66667	8.33333	0.347494	0.434368
AT4G31180	8.11966	2.22222	1.38889	0.273684	0.171053
AT4G31240	6.66667	0	0	0	0
AT4G31330	5.29101	0.900901	1.51515	0.17027	0.286364
AT4G31340	8.70672	3.66301	1.54824	0.420711	0.177821
AT4G31350	8.33333	1.96078	0	0.235294	0
AT4G31800	33.3333	0	6.06061	0	0.181818
AT4G32000	5.17677	0	2.47218	0	0.477552
AT4G32120	3.0303	0	0	0	0
AT4G32295	11.1111	0	0	0	0
AT4G32440	9.72222	0	0	0	0
AT4G32551	4.23387	1.36054	1.0582	0.321348	0.249937
AT4G32560	3.33333	0	0	0	0
AT4G32900	4.7619	0	0	0	0
AT4G33050	5.26316	1.44928	0	0.275362	0
AT4G33220	5.55556	0	1.07527	0	0.193548
AT4G33250	11.1111	0	0.900901	0	0.0810811
AT4G33400	3.7037	0	0	0	0
AT4G33450	33.3333	11.1111	0	0.333333	0
AT4G33495	8.33333	0	0	0	0
AT4G33520	14.1414	0	0	0	0
AT4G33690	3.39744	0	0	0	0
AT4G33735	3.7037	0	0	0	0
AT4G33800	4.7619	0	2.08333	0	0.4375
AT4G33945	8.33333	2.77778	0	0.333333	0
AT4G34131	13.1944	0	2.22222	0	0.168421
AT4G34290	10.3175	0	0	0	0
AT4G34350	24.4589	0	0	0	0
AT4G34380	16.6667	6.66667	0	0.4	0
AT4G34420	33.3333	0	0	0	0
AT4G34490	3.86637	0.416667	1.64476	0.107767	0.425402
AT4G34610	4.31092	1.28205	0.574713	0.297396	0.133315
AT4G34980	3.9272	0.666667	0	0.169756	0
AT4G35070	16.6667	0	0	0	0
AT4G35110	7.56662	3.47678	3.53367	0.45949	0.467008
AT4G35420	7.22222	3.44828	0	0.477454	0
AT4G35520	33.3333	0	0	0	0
AT4G35630	16.6667	0	0	0	0
AT4G35800	5.92988	1.44725	1.41829	0.24406	0.239177
AT4G35985	11.1111	0	0	0	0
AT4G36080	19.9951	4.34783	4.96324	0.217444	0.248222
AT4G36230	11.1111	0	0	0	0
AT4G36390	8.33333	0	0	0	0
AT4G36440	8.77193	3.33333	4.13534	0.38	0.471429
AT4G36610	3.33333	0	0	0	0
AT4G36750	7.32601	0	0	0	0
AT4G36800	7.60563	1.97322	0.980392	0.259442	0.128903
AT4G37000	8.33333	2.38095	0	0.285714	0
AT4G37095	11.1111	0	0	0	0
AT4G37750	22.2222	0	2.38095	0	0.107143
AT4G37790	3.78184	1.50489	0.988107	0.397925	0.261277
AT4G37850	16.6667	0	0	0	0
AT4G38250	3.66569	0.980392	1.04167	0.267451	0.284167
AT4G38280	9.52381	3.7037	0	0.388889	0
AT4G38340	33.3333	0	0	0	0
AT4G38520	20	0	0	0	0
AT4G38970	33.3333	0	0	0	0
AT4G39030	4.16667	0	0	0	0
AT4G39100	5.71429	0.740741	2.02249	0.12963	0.353935
AT4G39230	6.66667	0	0	0	0
AT4G39240	14.2857	3.7037	1.51515	0.259259	0.106061
AT4G39370	33.3333	0	3.92157	0	0.117647
AT4G39570	16.6667	0	8.33333	0	0.5
AT4G39580	22.2222	0	0	0	0
AT4G39820	8.33333	0	0	0	0
AT4G39840	6.63082	2.75547	1.67609	0.415555	0.252773
AT4G39890	14.6465	3.30688	3.7037	0.22578	0.252874
AT4G40011	4.7619	0	0	0	0
AT5G01010	9.04098	0	0.512821	0	0.0567218
AT5G01015	33.3333	0	0	0	0
AT5G01100	8.33333	2.77778	0	0.333333	0
AT5G01280	33.3333	0	0	0	0
AT5G01340	7.40741	0	0	0	0
AT5G01610	3.0303	0	0	0	0
AT5G01740	6.66667	0	0	0	0
AT5G01950	76.3889	9.04762	10.8333	0.118442	0.141818
AT5G02010	16.6667	0	5.55556	0	0.333333
AT5G02030	19.9736	0	4.16667	0	0.208608
AT5G02230	6.48728	1.61395	1.2961	0.248787	0.199791
AT5G02560	8.33333	1.33333	0	0.16	0
AT5G02710	6.66667	0	0	0	0
AT5G02820	15.2778	7.40741	3.92157	0.484848	0.256684
AT5G03280	9.77173	4.31747	3.36555	0.441833	0.344417
AT5G03300	4.7619	0	0	0	0
AT5G03370	10.3319	2.86935	2.43587	0.277717	0.235761
AT5G03415	5.55556	0	2.28979	0	0.412162
AT5G03470	16.6667	0	0	0	0
AT5G03490	14.0741	1.5873	0	0.112782	0
AT5G03495	11.859	5.55042	1.44928	0.468035	0.122209
AT5G03670	7.75132	2.52525	0.740741	0.325783	0.0955631
AT5G03870	19.1667	0	0	0	0
AT5G03890	25	0	0	0	0
AT5G03910	16.6667	0	0	0	0
AT5G03990	6.66667	0	0	0	0
AT5G04260	9.7076	0	3.20366	0	0.330016
AT5G04390	16.6667	0	0	0	0
AT5G04550	4.96887	2.47967	2.08927	0.499042	0.420472
AT5G04760	4.26684	1.39554	1.93772	0.327066	0.454134
AT5G04870	4.41595	0	0.980392	0	0.222011
AT5G04940	13.0952	2.98895	6.0049	0.228247	0.458556
AT5G04950	3.125	0	0.980392	0	0.313725
AT5G05085	33.3333	0	0	0	0
AT5G05180	19.4444	0	0	0	0
AT5G05190	11.1111	0	0	0	0
AT5G05360	7.93651	0	1.07527	0	0.135484
AT5G05540	8.33333	0	0	0	0
AT5G05930	4.7619	0	0	0	0
AT5G06130	5.55556	0	0	0	0
AT5G06700	6.51629	2.8314	2.96188	0.434511	0.454534
AT5G06800	11.1111	3.7037	0	0.333333	0
AT5G06839	18.1512	3.77504	8.66031	0.207978	0.477121
AT5G06850	11.7949	0	4.7619	0	0.403727
AT5G07090	3.0303	0.833333	0	0.275	0
AT5G07100	16.6667	0	0	0	0
AT5G07110	15.0794	2.5641	6.01852	0.17004	0.399123
AT5G07220	14.0171	6.95733	4.5895	0.496346	0.327421
AT5G07370	4.16667	0	1.66667	0	0.4
AT5G07470	3.06554	0.980392	0	0.319811	0
AT5G07940	11.9477	2.46914	5.67901	0.206662	0.475323
AT5G08040	4.19673	0.411523	0.599911	0.0980579	0.142947
AT5G08110	11.1111	0	0	0	0
AT5G08139	8.33333	0	0	0	0
AT5G08340	50	0	0	0	0
AT5G08370	6.66667	0	0	0	0
AT5G08390	36.1111	0	6.66667	0	0.184615
AT5G08420	6.66667	0	3.0303	0	0.454545
AT5G08620	8.33333	0	0	0	0
AT5G08630	7.7381	1.28205	3.44828	0.16568	0.445623
AT5G09225	20.8754	1.96078	7.87879	0.0939279	0.377419
AT5G09400	19.2308	0	2.98895	0	0.155426
AT5G09450	9.43152	3.78389	0.505051	0.401196	0.0535492
AT5G09740	8.33333	2.08333	0	0.25	0
AT5G09760	3.0303	0	0	0	0
AT5G09880	10.8333	3.33333	0	0.307692	0
AT5G10270	33.3333	0	6.66667	0	0.2
AT5G10390	5.56391	1.99882	0.584795	0.359248	0.105105
AT5G10530	16.6667	0	0	0	0
AT5G10540	13.0952	2.5641	2.22222	0.195804	0.169697
AT5G10625	6.05007	1.95077	0.512821	0.322438	0.0847628
AT5G10820	13.3333	0	0	0	0
AT5G10830	18.3333	1.96078	2.5641	0.106952	0.13986
AT5G10840	4.63079	1.73016	0.497512	0.373621	0.107436
AT5G10900	5.55556	0	0	0	0
AT5G11020	22.2222	0	0	0	0
AT5G11070	16.6667	0	0	0	0
AT5G11250	16.6667	0	5.55556	0	0.333333
AT5G11270	7.05327	2.76568	3.15936	0.392114	0.447929
AT5G11290	5.04386	1.28205	2.22222	0.254181	0.44058
AT5G11350	11.1111	0	0	0	0
AT5G11390	11.1111	0	0	0	0
AT5G11800	4.57041	0.775194	1.06673	0.169611	0.2334
AT5G12130	5.26316	0.70922	2.04758	0.134752	0.389039
AT5G12270	8.33333	0	0	0	0
AT5G12330	10.3704	0	5.12821	0	0.494505
AT5G12350	25.0687	8.48839	12.1429	0.338605	0.484384
AT5G12900	8.33333	0	0	0	0
AT5G13010	8.42036	2.91153	2.76241	0.345772	0.328063
AT5G13030	9.84127	0	0	0	0
AT5G13060	16.6667	0	0	0	0
AT5G13190	5.01253	1.31579	0.606061	0.2625	0.120909
AT5G13300	8.28219	1.9636	3.21332	0.237087	0.387979
AT5G13370	15.5556	5.26316	3.7037	0.338346	0.238095
AT5G13430	4.99109	0.70922	0	0.142097	0
AT5G13490	7.19697	1.96078	0	0.272446	0
AT5G13510	4.7619	2.08333	1.96078	0.4375	0.411765
AT5G13560	3.7037	1.14943	0	0.310345	0
AT5G14050	3.33333	0	1.38889	0	0.416667
AT5G14070	33.3333	0	0	0	0
AT5G14310	4.16667	0	2.07821	0	0.498769
AT5G14420	6.66667	2.08333	0	0.3125	0
AT5G14450	8.33333	3.7037	0	0.444444	0
AT5G14460	4.7619	0	0	0	0
AT5G14580	5.01916	1.75439	0.775194	0.349538	0.154447
AT5G14640	13.3333	4.7619	5.41126	0.357143	0.405844
AT5G14740	3.33333	0	0	0	0
AT5G14770	56.6667	23.3333	8.33333	0.411765	0.147059
AT5G15130	11.1111	0	0	0	0
AT5G15150	6.66667	0	3.33333	0	0.5
AT5G15170	14.4444	2.5641	0	0.177515	0
AT5G15290	11.1111	0	0	0	0
AT5G15440	12.2222	0	0	0	0
AT5G15470	9.13357	4.4079	3.53599	0.482604	0.387142
AT5G15530	10	1.23457	0	0.123457	0
AT5G15610	8.61845	1.28205	4.02633	0.148757	0.467175
AT5G15630	12.8205	5.83333	1.75439	0.455	0.136842
AT5G15900	16.6667	0	0	0	0
AT5G16010	44.4444	0	0	0	0
AT5G16050	13.2557	1.96221	6.48488	0.148027	0.489215
AT5G16120	6.66667	2.77778	0	0.416667	0
AT5G16310	8.22222	1.23457	2.46449	0.15015	0.299736
AT5G16370	11.2037	4.85206	3.25203	0.433077	0.290264
AT5G16480	6.66667	0	0	0	0
AT5G16590	18.2623	4.72222	3.34169	0.258577	0.182983
AT5G16680	6.66667	0	0	0	0
AT5G16715	7.69231	0	0	0	0
AT5G16720	8.33333	2.38095	0	0.285714	0
AT5G16880	4.62626	0.813008	1.50308	0.175738	0.324901
AT5G17060	12.0726	0	3.33333	0	0.276106
AT5G17350	16.6667	0	0	0	0
AT5G17400	6.66667	1.28205	0	0.192308	0
AT5G17430	33.3333	0	0	0	0
AT5G17450	12.037	0	3.0303	0	0.251748
AT5G17490	4.16667	0	0	0	0
AT5G17530	5.92593	0	0	0	0
AT5G17570	33.3333	0	0	0	0
AT5G17610	4.22078	0	0.980392	0	0.232278
AT5G17690	15.873	5.44444	5.92105	0.343	0.373026
AT5G17840	4.44444	0	0	0	0
AT5G18070	11.1111	0	5.41667	0	0.4875
AT5G18120	3.33333	1.04167	0.833333	0.3125	0.25
AT5G18370	11.1111	0	0	0	0
AT5G18480	5.55556	0	1.85185	0	0.333333
AT5G18770	16.6667	0	0	0	0
AT5G18910	33.3333	0	0	0	0
AT5G19010	12.0098	0	4.98019	0	0.414677
AT5G19050	33.3333	0	11.1111	0	0.333333
AT5G19090	4.99109	0	0	0	0
AT5G19210	11.1111	0	4.7619	0	0.428571
AT5G19310	4.7619	0	0	0	0
AT5G19450	7.81433	2.38095	2.48677	0.304691	0.318232
AT5G19570	4.7619	0	0	0	0
AT5G19630	8.46561	0	3.33333	0	0.39375
AT5G19740	8.33333	0	0	0	0
AT5G19910	18.75	0	0	0	0
AT5G20110	11.1111	0	0	0	0
AT5G20300	8.76623	1.55039	2.13779	0.176859	0.243867
AT5G20490	5.2381	1.0582	0	0.20202	0
AT5G20600	33.3333	0	0	0	0
AT5G20860	16.6667	0	0	0	0
AT5G20930	4.16667	0	1.75439	0	0.421053
AT5G20980	8.33333	0	0	0	0
AT5G21920	33.3333	0	0	0	0
AT5G22050	11.1111	0	0	0	0
AT5G22070	3.9272	1.36054	0	0.346441	0
AT5G22310	8.33333	0	0	0	0
AT5G22330	20.3419	8.46561	7.47475	0.416166	0.367456
AT5G22480	16.6667	5.12821	4.44444	0.307692	0.266667
AT5G22760	19.5971	9.1358	4.11594	0.466182	0.210028
AT5G22840	19.4444	0	1.85185	0	0.0952381
AT5G23050	7.40741	1.66667	1.23457	0.225	0.166667
AT5G23200	11.1111	0	0	0	0
AT5G23220	5.33333	2.42967	0	0.455563	0
AT5G23300	21.7989	1.85185	7.00855	0.0849515	0.321509
AT5G23310	4.16667	0	0	0	0
AT5G23360	9.52381	0	0	0	0
AT5G23420	15.5844	4.5045	0	0.289039	0
AT5G23570	5.88235	0	1.28205	0	0.217949
AT5G23670	7.21331	0	1.28205	0	0.177734
AT5G24020	4.7619	0	0	0	0
AT5G24170	3.57171	0.43895	1.65544	0.122896	0.463487
AT5G24230	16.6667	0	0	0	0
AT5G24300	3.7037	0	0	0	0
AT5G24500	15.0641	0	2.5641	0	0.170213
AT5G24510	33.3333	0	0	0	0
AT5G24600	11.1111	0	0	0	0
AT5G24680	33.3333	0	0	0	0
AT5G24710	9.88733	2.63158	3.0303	0.266157	0.306483
AT5G24990	7.93651	0	2.5641	0	0.323077
AT5G25060	14.2271	4.62388	4.38263	0.325006	0.308049
AT5G25170	8.33333	0	3.7037	0	0.444444
AT5G25265	6.06061	0	2.22222	0	0.366667
AT5G25560	7.5	3.7037	1.85185	0.493827	0.246914
AT5G25790	22.2222	0	10.8333	0	0.4875
AT5G25810	17.0092	2.61438	5.73192	0.153704	0.336989
AT5G26290	8.54257	3.17341	0	0.371482	0
AT5G26310	6.66667	2.5641	0	0.384615	0
AT5G26710	6.66667	0	0	0	0
AT5G26720	5.12821	2.38095	0	0.464286	0
AT5G26910	11.4286	0	0	0	0
AT5G26980	33.3333	8.33333	10.8333	0.25	0.325
AT5G27420	11.4286	0	0	0	0
AT5G27550	33.3333	11.1111	0	0.333333	0
AT5G27640	5.26741	2.58924	0	0.491559	0
AT5G27770	5.53155	2.48971	2.3912	0.450093	0.432283
AT5G28060	4.4397	1.47243	2.15054	0.331651	0.484388
AT5G28300	33.3333	0	0	0	0
AT5G28740	4.7619	0	0	0	0
AT5G32450	8.33333	3.33333	1.85185	0.4	0.222222
AT5G33280	6.66667	2.22222	0	0.333333	0
AT5G35080	3.33333	1.51515	0	0.454545	0
AT5G35410	9.11172	0.854701	1.66771	0.0938023	0.183029
AT5G35580	16.6667	0	0	0	0
AT5G35620	7.16354	2.41153	3.13422	0.336639	0.437524
AT5G35670	33.3333	0	0	0	0
AT5G36940	20	4.16667	4.44444	0.208333	0.222222
AT5G37020	8.33333	0	0	0	0
AT5G37380	23.2767	8.11594	7.82204	0.348672	0.336046
AT5G37660	11.1111	0	0	0	0
AT5G37690	8.33333	1.66667	0	0.2	0
AT5G37930	16.6667	0	5.55556	0	0.333333
AT5G38050	16.6667	0	0	0	0
AT5G38520	33.3333	0	0	0	0
AT5G38860	8.88889	4.16667	3.0303	0.46875	0.340909
AT5G39250	11.1111	0	3.0303	0	0.272727
AT5G39360	21.1111	1.28205	0	0.0607287	0
AT5G40100	33.3333	0	0	0	0
AT5G40150	11.3636	0	0	0	0
AT5G40400	33.3333	0	0	0	0
AT5G40800	4.16667	0	0	0	0
AT5G40890	7.5927	2.84255	3.09445	0.37438	0.407556
AT5G40960	5.55556	0	0	0	0
AT5G41170	33.3333	0	11.4286	0	0.342857
AT5G42010	5.55556	0	0	0	0
AT5G42070	33.3333	5.55556	0	0.166667	0
AT5G42220	7.69231	0	3.69048	0	0.479762
AT5G42250	3.7037	1.44928	1.19048	0.391304	0.321429
AT5G42440	11.1111	5.12821	3.81264	0.461538	0.343137
AT5G42480	8.33333	0	0	0	0
AT5G42570	3.47614	1.25661	0.854701	0.361497	0.245877
AT5G42655	33.3333	0	0	0	0
AT5G42785	33.3333	0	0	0	0
AT5G42960	8.33333	0	0	0	0
AT5G43210	25	0	0	0	0
AT5G43250	33.3333	0	0	0	0
AT5G43540	27.7778	11.1111	0	0.4	0
AT5G43670	3.7037	0	0	0	0
AT5G43850	4.16667	1.75439	0	0.421053	0
AT5G44005	16.6667	0	5.55556	0	0.333333
AT5G44070	23.8095	0	1.0101	0	0.0424242
AT5G44090	5.75658	1.19048	2.87698	0.206803	0.499773
AT5G44130	3.0303	0	0	0	0
AT5G44460	4.16667	0	0	0	0
AT5G44572	20.8333	0	0	0	0
AT5G44650	5.55556	0	0	0	0
AT5G45020	11.1111	0	0	0	0
AT5G45070	4.16667	0	0	0	0
AT5G45115	33.3333	0	0	0	0
AT5G45160	3.0303	0	0	0	0
AT5G45280	13.3333	1.44928	1.5873	0.108696	0.119048
AT5G45360	6.25	1.19048	1.23457	0.190476	0.197531
AT5G45455	33.3333	8.33333	0	0.25	0
AT5G45460	16.6667	0	0	0	0
AT5G45650	6.66667	1.38889	0	0.208333	0
AT5G46030	3.33333	0	0	0	0
AT5G46160	3.67442	1.35883	1.18754	0.369807	0.323191
AT5G46260	16.6667	0	0	0	0
AT5G46340	9.9537	0	3.04233	0	0.305648
AT5G46370	33.3333	0	0	0	0
AT5G47010	5.55556	0	0	0	0
AT5G47040	3.88553	1.51115	1.55593	0.388918	0.400442
AT5G47060	5.09613	2.06638	2.45462	0.40548	0.481664
AT5G47100	13.5461	5.15993	2.82828	0.380916	0.208789
AT5G47630	11.1111	0	0	0	0
AT5G47740	6.86275	1.90123	2.77303	0.277037	0.40407
AT5G47790	20.1587	0	3.50877	0	0.174057
AT5G47800	5.55556	0	0	0	0
AT5G47810	33.3333	0	0	0	0
AT5G48060	11.1111	0	0	0	0
AT5G48120	6.66667	0	0	0	0
AT5G48180	6.31235	2.36173	2.28587	0.374144	0.362127
AT5G48385	3.17713	0.564972	0.906361	0.177825	0.285277
AT5G48520	4.7619	0	0	0	0
AT5G48570	11.1111	0	0	0	0
AT5G48610	38.8889	0	0	0	0
AT5G48680	13.0159	1.33333	0.952381	0.102439	0.0731707
AT5G48740	33.3333	0	0	0	0
AT5G48970	8.33333	3.7037	2.5641	0.444444	0.307692
AT5G49280	7.96987	2.56107	3.07173	0.321344	0.385417
AT5G49460	5	0	2.08333	0	0.416667
AT5G49510	6.70498	2.66667	0	0.397714	0
AT5G49520	16.9312	2.5641	6.66667	0.151442	0.39375
AT5G49555	8.83191	0	0	0	0
AT5G49645	6.06061	0.877193	0	0.144737	0
AT5G49690	16.6667	0	0	0	0
AT5G49830	4.94048	0.775194	0.980392	0.156907	0.198441
AT5G50000	22.2222	0	0	0	0
AT5G50100	14.6653	7.20026	4.10307	0.490973	0.279781
AT5G50240	11.1111	0	0	0	0
AT5G50820	11.8056	2.77778	2.81549	0.235294	0.238488
AT5G50860	8.33333	0	0	0	0
AT5G51010	4.7619	0	0	0	0
AT5G51100	8.33333	0	0	0	0
AT5G51390	33.3333	0	0	0	0
AT5G51400	9.52381	0	3.7037	0	0.388889
AT5G51450	11.1111	0	0	0	0
AT5G51630	6.66667	0	2.38095	0	0.357143
AT5G51770	30.5556	0	0	0	0
AT5G51980	20.9524	0	0	0	0
AT5G52410	6.66667	0	0	0	0
AT5G52430	27.7778	0	2.77778	0	0.1
AT5G52450	21.4286	0	6.66667	0	0.311111
AT5G52650	6.28205	2.17391	1.14212	0.346051	0.181807
AT5G52820	3.7037	0	0	0	0
AT5G52870	8.8604	0.854701	1.51515	0.096463	0.171003
AT5G52990	33.3333	0	4.16667	0	0.125
AT5G53060	16.6667	5.55556	5.55556	0.333333	0.333333
AT5G53160	3.02856	1.43785	1.25786	0.474763	0.415333
AT5G53220	16.6667	0	0	0	0
AT5G53400	7.72727	3.7037	0	0.479303	0
AT5G53530	8.96686	1.96708	2.47882	0.219372	0.276442
AT5G53930	24.0741	2.77778	0	0.115385	0
AT5G53940	6.66667	0	2.77778	0	0.416667
AT5G54040	16.6667	0	0	0	0
AT5G54090	33.3333	0	0	0	0
AT5G54290	33.3333	0	0	0	0
AT5G54310	6.48567	2.3399	2.41778	0.36078	0.372788
AT5G54440	6.66667	0	0	0	0
AT5G54660	16.6667	0	0	0	0
AT5G54780	4.87302	0.524934	1.85744	0.107723	0.381169
AT5G55040	4.16667	1.33333	1.44928	0.32	0.347826
AT5G55100	3.92157	1.66667	0	0.425	0
AT5G55260	6.66667	0	0	0	0
AT5G55390	11.1111	0	4.7619	0	0.428571
AT5G55590	4.7619	0	0	0	0
AT5G55630	16.6667	0	0	0	0
AT5G55640	5.55556	0	0	0	0
AT5G55730	3.59848	0.775194	0	0.215422	0
AT5G55950	33.3333	0	0	0	0
AT5G55990	8.62745	0	0	0	0
AT5G56200	7.40741	3.61111	1.14943	0.4875	0.155172
AT5G56220	22.2222	0	0	0	0
AT5G56380	16.6667	0	0	0	0
AT5G56450	13.2275	1.66667	5.43672	0.126	0.411016
AT5G56590	6.66667	0	2.77778	0	0.416667
AT5G56600	6.66667	0	2.89855	0	0.434783
AT5G56680	10.8225	2.77778	2.38095	0.256667	0.22
AT5G56740	4.73856	1.85185	0	0.390805	0
AT5G56980	3.04939	0.219298	1.12101	0.0719154	0.367619
AT5G57030	7.93651	0	0	0	0
AT5G57035	11.1111	0	0	0	0
AT5G57140	23.3333	0	9.69697	0	0.415584
AT5G57230	4.7619	0	0	0	0
AT5G57360	4.55995	1.84306	1.71648	0.404185	0.376424
AT5G57540	11.1111	0	0	0	0
AT5G57625	5.86482	1.22054	0	0.208112	0
AT5G57760	13.8889	0	0	0	0
AT5G57850	3.7037	0	0	0	0
AT5G57940	8.59126	1.33333	3.43539	0.155197	0.399871
AT5G57970	8.33333	0	0	0	0
AT5G58110	8.33333	3.75	2.5641	0.45	0.307692
AT5G58190	3.6863	0.826742	1.70475	0.224274	0.462457
AT5G58370	4.7619	0	0	0	0
AT5G58550	41.6667	0	0	0	0
AT5G58620	8.33333	0	0	0	0
AT5G58870	6.66667	3.33333	1.38889	0.5	0.208333
AT5G58910	33.3333	0	0	0	0
AT5G58960	44.4444	0	16.6667	0	0.375
AT5G58980	16.6667	0	0	0	0
AT5G59380	6.07287	0	1.41093	0	0.232334
AT5G59460	6.66667	2.38095	2.5641	0.357143	0.384615
AT5G59570	8.33333	0	0	0	0
AT5G59700	50	0	0	0	0
AT5G60040	8.33333	0	0	0	0
AT5G60370	25	0	0	0	0
AT5G60400	4.15459	0	1.53155	0	0.368641
AT5G60410	3.18248	0.462963	0.925926	0.145472	0.290945
AT5G60880	33.3333	0	0	0	0
AT5G61010	5	1.14943	0.900901	0.229885	0.18018
AT5G61040	16.6667	0	6.06061	0	0.363636
AT5G61260	9.25439	2.79605	2.18295	0.302133	0.235883
AT5G61310	13.9423	3.39105	4.51643	0.24322	0.323937
AT5G61420	11.1111	0	0	0	0
AT5G61580	33.3333	6.66667	8.33333	0.2	0.25
AT5G61670	7.40741	0	0	0	0
AT5G61770	19.4444	0	3.33333	0	0.171429
AT5G61950	33.3333	0	0	0	0
AT5G61970	3.92157	0	0	0	0
AT5G62200	4.7619	0.952381	0.444444	0.2	0.0933333
AT5G63060	16.6667	0	0	0	0
AT5G63150	9.30556	1.75439	1.19048	0.188531	0.127932
AT5G63760	16.6667	3.50877	0	0.210526	0
AT5G63810	12.0926	4.7619	1.86243	0.393788	0.154015
AT5G63860	4.99025	1.598	1.34722	0.320224	0.269971
AT5G63920	4.7619	0	0	0	0
AT5G64290	9.09091	1.85185	0	0.203704	0
AT5G64440	3.33333	0	0	0	0
AT5G64480	11.1111	0	0	0	0
AT5G64610	3.72889	0	1.05263	0	0.282291
AT5G64640	6.98413	0	1.44928	0	0.20751
AT5G64670	6.66667	3.0303	1.85185	0.454545	0.277778
AT5G64710	16.6667	0	0	0	0
AT5G64830	33.3333	0	4.7619	0	0.142857
AT5G64970	11.1111	2.08333	1.44928	0.1875	0.130435
AT5G65010	4.45633	0.803213	2.16049	0.180241	0.484815
AT5G65020	4.95536	1.11939	1.32756	0.225895	0.267904
AT5G65060	11.1111	5	0	0.45	0
AT5G65090	16.6667	5.55556	0	0.333333	0
AT5G65158	11.1111	0	0	0	0
AT5G65220	8.33333	0	2.38095	0	0.285714
AT5G65260	9.20635	1.85185	2.38095	0.201149	0.258621
AT5G65300	11.1111	0	0	0	0
AT5G65380	5.12821	0	0	0	0
AT5G65570	50	0	0	0	0
AT5G65687	4.16667	0	0	0	0
AT5G65790	9.86183	0.922533	1.41097	0.0935459	0.143074
AT5G65910	3.7037	0	0	0	0
AT5G66055	4.61538	0	2.28571	0	0.495238
AT5G66070	5.67901	1.8018	2.56892	0.317274	0.452354
AT5G66400	33.3333	0	0	0	0
AT5G66470	6.66667	0	0	0	0
AT5G66560	33.3333	0	0	0	0
AT5G66610	33.3333	0	0	0	0
AT5G66770	8.6621	3.4127	3.82022	0.393981	0.441027
AT5G66840	16.6667	0	0	0	0
AT5G66880	5.55556	0	2.5641	0	0.461538
AT5G67130	3.92157	0	1.33333	0	0.34
AT5G67290	13.0556	0	3.0303	0	0.232108
AT5G67430	6.06061	0	0	0	0
AT5G67450	11.1111	2.34127	1.51515	0.210714	0.136364
AT5G67480	4.16667	0	0	0	0
AT5G67540	6.06061	0	0	0	0
AT5G67610	25	5.55556	0	0.222222	0
AT5G67640	33.3333	0	0	0	0
AT1G01230	4.8857	2.76543	2.21071	0.566024	0.452485
AT1G01290	15.3176	12.6706	0	0.827191	0
AT1G01600	6.66667	14.2857	0	2.14286	0
AT1G01640	6.66667	11.7949	0	1.76923	0
AT1G01700	21.8519	11.1111	0	0.508475	0
AT1G01710	5.90476	7.18235	2.2807	1.21637	0.386248
AT1G02740	11.1111	5.55556	0	0.5	0
AT1G03090	5.55556	5.12821	0	0.923077	0
AT1G04220	10.6061	8.50694	5.19681	0.802083	0.489985
AT1G04310	7.09877	5.46009	3.43623	0.76916	0.48406
AT1G04960	4.7619	2.77778	1.0101	0.583333	0.212121
AT1G05000	6.32558	5.17441	1.38889	0.818013	0.219567
AT1G06070	3.7037	2.08333	0	0.5625	0
AT1G06180	11.1111	9.52381	0	0.857143	0
AT1G06620	5.92105	3.22581	0	0.544803	0
AT1G06650	3.33333	5.99647	0	1.79894	0
AT1G07030	3.33333	13.3333	0	4	0
AT1G07130	7.19697	6.98413	3.34633	0.970426	0.464964
AT1G07210	4.22638	2.50217	1.3658	0.592035	0.323161
AT1G07360	6.11111	4.16667	0	0.681818	0
AT1G08190	4.32025	4.95492	1.97766	1.14691	0.457765
AT1G08780	4.7619	2.5641	0	0.538462	0
AT1G09040	21.6931	25	9.29487	1.15244	0.428471
AT1G09420	8.58586	13.8889	3.33333	1.61765	0.388235
AT1G09920	3.10279	2.62855	1.05984	0.847157	0.341577
AT1G09995	8.33333	7.40741	0	0.888889	0
AT1G10740	7.64411	8.53495	1.14943	1.11654	0.150367
AT1G11080	12.8571	9.91059	3.92157	0.770824	0.305011
AT1G11720	11.1111	8.33333	0	0.75	0
AT1G12680	3.7037	11.1111	0	3	0
AT1G12780	3.7037	2.89855	0	0.782609	0
AT1G12970	3.0303	3.0303	0	1	0
AT1G13080	4.16667	3.7037	1.51515	0.888889	0.363636
AT1G13740	6.66667	6.12745	1.96078	0.919118	0.294118
AT1G14520	3.7037	1.96078	0	0.529412	0
AT1G14720	6.66667	3.53535	2.5641	0.530303	0.384615
AT1G15430	11.1111	6.66667	0	0.6	0
AT1G15720	3.33333	12.8205	0	3.84615	0
AT1G15750	7.51634	6.0054	1.07527	0.798979	0.143058
AT1G16430	16.6667	16.6667	0	1	0
AT1G16490	11.0644	6.78211	1.66667	0.612965	0.150633
AT1G19070	4.16667	11.1111	0	2.66667	0
AT1G19100	5.55556	5.55556	0	1	0
AT1G19190	9.52381	8.51852	2.5641	0.894444	0.269231
AT1G19310	3.7037	2.29885	1.66667	0.62069	0.45
AT1G19530	4.16667	4.44444	0	1.06667	0
AT1G19740	9.71867	6.8088	2.6455	0.70059	0.272208
AT1G19835	5.12821	2.91667	0	0.56875	0
AT1G20910	4.16667	3.92157	0	0.941176	0
AT1G22220	13.3333	8.33333	0	0.625	0
AT1G22850	15.5271	9.40171	1.66667	0.605505	0.107339
AT1G22980	16.6667	33.3333	0	2	0
AT1G23290	3.19594	1.59945	1.58418	0.500463	0.495684
AT1G23465	33.3333	16.6667	11.1111	0.5	0.333333
AT1G23880	6.66667	41.6667	0	6.25	0
AT1G24490	11.8287	12.3157	3.13933	1.04117	0.265398
AT1G26130	21.0582	15.1323	4.7619	0.718593	0.226131
AT1G26450	8.33333	6.66667	0	0.8	0
AT1G27950	4.73856	3.0303	0	0.639498	0
AT1G28140	5.71429	3.7037	0	0.648148	0
AT1G28960	9.25926	9.29487	4.05983	1.00385	0.438462
AT1G29160	6.78211	4.31624	1.85185	0.636416	0.27305
AT1G29270	7.16356	6.48567	3.51852	0.90537	0.491169
AT1G30475	9.16179	5.31686	4.23351	0.580329	0.462083
AT1G30630	8.61186	5.50355	2.98663	0.639066	0.346805
AT1G31070	5.59211	3.65497	2.67094	0.653595	0.477627
AT1G31300	3.7037	4.16667	0	1.125	0
AT1G31460	16.6667	33.3333	0	2	0
AT1G31580	3.1746	3.7037	0	1.16667	0
AT1G32070	8.33333	6.66667	0	0.8	0
AT1G32200	3.70685	3.10124	1.68776	0.836624	0.45531
AT1G33040	5.74929	6.42623	1.80776	1.11774	0.314432
AT1G33250	11.1111	9.20635	0	0.828571	0
AT1G33810	6.66667	6.66667	0	1	0
AT1G34190	3.0303	5.55556	0	1.83333	0
AT1G34550	13.6844	8.51628	5.53273	0.622333	0.404308
AT1G36060	16.6667	33.3333	0	2	0
AT1G42440	5.11364	5.0463	1.4668	0.986831	0.28684
AT1G42970	4.34783	16.6667	0	3.83333	0
AT1G43850	6.1519	5.56863	2.87582	0.905189	0.467468
AT1G44780	6.73077	6.66667	1.85185	0.990476	0.275132
AT1G48175	6.25	3.7037	0	0.592593	0
AT1G48320	8.79493	4.70377	3.6622	0.534828	0.416399
AT1G48360	15.873	11.1111	7.5	0.7	0.4725
AT1G48560	16.6667	11.1111	0	0.666667	0
AT1G48620	7.44949	7.40741	2.17391	0.99435	0.29182
AT1G48970	3.55556	2.28979	1.66667	0.644003	0.46875
AT1G49560	16.6667	26.9841	0	1.61905	0
AT1G49870	3.7037	2.77778	0	0.75	0
AT1G49950	3.22581	2.51634	0	0.780065	0
AT1G50570	11.1111	6.66667	0	0.6	0
AT1G51220	33.3333	33.3333	0	1	0
AT1G51420	6	3.33333	1.98851	0.555556	0.331418
AT1G51660	11.341	5.75035	1.74603	0.507041	0.153958
AT1G52370	8.33333	8.33333	0	1	0
AT1G54115	4.74116	2.44603	2.097	0.515914	0.442297
AT1G54130	8.92857	7.87037	0	0.881481	0
AT1G54385	8.33333	6.66667	0	0.8	0
AT1G54850	6.00255	4.6582	1.75439	0.776036	0.292273
AT1G54920	3.0303	3.33333	1.11111	1.1	0.366667
AT1G55670	4.25215	4.7619	0	1.11988	0
AT1G56450	6.37353	7.37248	2.07912	1.15674	0.326213
AT1G56580	6.66667	4.7619	0	0.714286	0
AT1G58180	5.45753	3.58241	1.91157	0.656416	0.350262
AT1G58290	10.8266	5.98154	4.55424	0.552486	0.420653
AT1G58340	11.1111	7.50237	1.85185	0.675214	0.166667
AT1G58350	9.25926	5.55556	4.44444	0.6	0.48
AT1G59720	33.3333	33.3333	0	1	0
AT1G59890	15.1323	11.1111	0	0.734266	0
AT1G61000	7.63889	10.9596	2.94118	1.43471	0.385027
AT1G61030	18.8889	23.8889	0	1.26471	0
AT1G61730	8.33333	6.19968	2.8655	0.743961	0.34386
AT1G62780	3.7037	5.55556	0	1.5	0
AT1G63100	4.31217	3.72557	1.42926	0.863966	0.331449
AT1G63170	5.55556	6.66667	0	1.2	0
AT1G63400	16.6667	15.2778	0	0.916667	0
AT1G63490	19.9074	19.2308	8.97661	0.966011	0.450918
AT1G63530	3.33333	9.25926	0	2.77778	0
AT1G63660	22.2222	11.1111	5.55556	0.5	0.25
AT1G64350	13.3333	11.1111	0	0.833333	0
AT1G64430	4.16667	7.40741	0	1.77778	0
AT1G64590	4.7619	16.6667	0	3.5	0
AT1G64810	6.66667	6.66667	0	1	0
AT1G64840	23.3333	13.3333	9.52381	0.571429	0.408163
AT1G64860	3.07692	1.8018	1.07527	0.585586	0.349462
AT1G64950	9.56044	7.05958	4.28029	0.738416	0.447708
AT1G65270	3.8961	6.89766	0	1.7704	0
AT1G65290	3.574	3.19024	1.75873	0.892624	0.492089
AT1G66430	4.54545	2.66667	1.19048	0.586667	0.261905
AT1G66680	7.07799	4.04412	1.83509	0.571365	0.259267
AT1G68100	4.44444	4.16667	1.96581	0.9375	0.442308
AT1G68130	4.82835	4.98463	1.11235	1.03237	0.230378
AT1G68730	13.3333	11.1111	0	0.833333	0
AT1G69410	15.5008	10.6219	6.99108	0.685246	0.451014
AT1G69680	6.66667	5.55556	0	0.833333	0
AT1G70800	4.7619	2.77778	0	0.583333	0
AT1G71110	4.60438	2.57895	2.06976	0.560109	0.449521
AT1G71180	14.2857	12.1154	5.83333	0.848077	0.408333
AT1G71210	8.95749	5.6802	3.88889	0.634128	0.434149
AT1G71500	8.33333	8.33333	0	1	0
AT1G71530	20.1347	23.3333	9.36508	1.15886	0.465122
AT1G71865	4.16667	2.22222	0	0.533333	0
AT1G72125	5.55556	3.33333	1.51515	0.6	0.272727
AT1G72170	7.40741	8.34639	3.0303	1.12676	0.409091
AT1G72880	5.09259	6.60598	0.900901	1.29717	0.176904
AT1G73170	3.33333	1.85185	0	0.555556	0
AT1G73180	8.33333	7.14286	0	0.857143	0
AT1G73280	5.55556	8.33333	2.08333	1.5	0.375
AT1G73540	11.1111	11.1111	0	1	0
AT1G73620	11.1111	13.3333	4.7619	1.2	0.428571
AT1G73660	10.3268	13.2393	2.3625	1.28204	0.228773
AT1G73870	6.66667	5.55556	0	0.833333	0
AT1G74090	6.26781	6.06061	2.15054	0.966942	0.343109
AT1G74310	5.12821	11.1111	2.43148	2.16667	0.474138
AT1G74460	4.78845	4.63492	0.768298	0.967937	0.160448
AT1G75590	3.41667	1.85185	1.41622	0.542005	0.414503
AT1G75980	3.92157	7.63889	1.19048	1.94792	0.303571
AT1G76340	9.72222	11.1111	0	1.14286	0
AT1G76560	4.16667	3.33333	1.19048	0.8	0.285714
AT1G77460	5.52423	4.16667	2.22222	0.754253	0.402268
AT1G77480	11.6667	8.97669	5.20833	0.76943	0.446429
AT1G77520	4.50088	3.82769	1.73579	0.85043	0.385655
AT1G77690	8.05556	4.5977	0	0.570749	0
AT1G78120	3.50877	1.85185	1.51515	0.527778	0.431818
AT1G79280	3.7037	4.48343	0.980392	1.21053	0.264706
AT1G79540	6.66667	15.873	3.33333	2.38095	0.5
AT1G80315	6.66667	6.73401	0	1.0101	0
AT1G80630	8.33333	22.2222	0	2.66667	0
AT2G01180	7.14286	12.3016	0	1.72222	0
AT2G01630	16.6667	9.72222	5.55556	0.583333	0.333333
AT2G01720	5.66449	8.46774	1.96078	1.49488	0.346154
AT2G02410	3.0303	1.51515	0	0.5	0
[truncated: 1,866 more rows]
