# Supplementary material for: Regulation of co-translational mRNA decay by PAP and DXO1 in Arabidopsis
Source: BMC Plant Biol. 2025 Feb 18;25:223. doi: 10.1186/s12870-025-06195-5 (PMC11834196; doi:10.1186/s12870-025-06195-5)
Supplement: Supplementary file 14 — Supplementary Material 14: Supplemental Table 6. GO terms enrichment analysis. [file 12870_2025_6195_MOESM14_ESM.xlsx]

## Sheet: GO terms
Supplemental Table 6 : GO terms enrichment
	Gene Name	FDR			Gene Name	FDR			Gene Name	FDR			Gene Name	FDR			Gene Name	FDR			Gene Name	FDR			Gene Name	FDR			Gene Name	FDR			Gene Name	FDR
Response to stimulus (G0:00508896)	gene numbers = 620	2.50E-22		Response to light stimulus (G0:0009416)	gene numbers = 110	9.29E-10		Response to lipid (G0:0033993)	gene numbers = 104	7.64E-05		Response to osmotic stress (GO:0006970)	gene numbers = 62	2.43E-02		Response to abscisic acid (GO:0009737)	gene numbers = 60	1.43E-02		Response to salt stress (GO:0009651)	gene numbers = 53	2.84E-02		Response to jasmonic acid (GO:0009753)	gene numbers = 28	8.89E-03		Response to ethylene (GO:0009723)	gene numbers = 24	4.23E-02		Response to mechanical stimulus (GO:0009612)	gene numbers = 7	2.95E-02
AT1G04300	TNF RECEPTOR-ASSOCIATED FACTOR HOMOLOG 1B (PTHR47477:SF5)			AT2G31360	DELTA-9 ACYL-LIPID DESATURASE 2 (PTHR11351:SF68)			AT2G17840	PROTEIN EARLY-RESPONSIVE TO DEHYDRATION 7, CHLOROPLASTIC (PTHR21068:SF45)			AT2G17840	PROTEIN EARLY-RESPONSIVE TO DEHYDRATION 7, CHLOROPLASTIC (PTHR21068:SF45)			AT2G17840	PROTEIN EARLY-RESPONSIVE TO DEHYDRATION 7, CHLOROPLASTIC (PTHR21068:SF45)			AT2G17840	PROTEIN EARLY-RESPONSIVE TO DEHYDRATION 7, CHLOROPLASTIC (PTHR21068:SF45)			AT2G39940	CORONATINE-INSENSITIVE PROTEIN 1 (PTHR16134:SF43)			AT3G48430	LYSINE-SPECIFIC DEMETHYLASE REF6 (PTHR10694:SF38)			AT3G48430	LYSINE-SPECIFIC DEMETHYLASE REF6 (PTHR10694:SF38)
AT1G54380	GEM-ASSOCIATED PROTEIN 2 (PTHR12794:SF0)			AT2G17840	PROTEIN EARLY-RESPONSIVE TO DEHYDRATION 7, CHLOROPLASTIC (PTHR21068:SF45)			AT2G39940	CORONATINE-INSENSITIVE PROTEIN 1 (PTHR16134:SF43)			AT1G10170	TRANSCRIPTIONAL REPRESSOR NF-X1 (PTHR12360:SF12)			AT5G11790	PROTEIN NDL2 (PTHR11034:SF54)			AT1G10170	TRANSCRIPTIONAL REPRESSOR NF-X1 (PTHR12360:SF12)			AT5G11790	PROTEIN NDL2 (PTHR11034:SF54)			AT1G32230	INACTIVE POLY [ADP-RIBOSE] POLYMERASE RCD1 (PTHR32263:SF15)			AT2G48060	PIEZO-TYPE MECHANOSENSITIVE ION CHANNEL HOMOLOG (PTHR47049:SF2)
AT1G73680	ALPHA-DIOXYGENASE 2 (PTHR11903:SF25)			AT2G39940	CORONATINE-INSENSITIVE PROTEIN 1 (PTHR16134:SF43)			AT2G15230	TRIACYLGLYCEROL LIPASE 1 (PTHR11005:SF118)			AT3G16940	CALMODULIN-BINDING TRANSCRIPTION ACTIVATOR 6 (PTHR23335:SF44)			AT3G48430	LYSINE-SPECIFIC DEMETHYLASE REF6 (PTHR10694:SF38)			AT3G16940	CALMODULIN-BINDING TRANSCRIPTION ACTIVATOR 6 (PTHR23335:SF44)			AT1G32230	INACTIVE POLY [ADP-RIBOSE] POLYMERASE RCD1 (PTHR32263:SF15)			AT1G58440	SQUALENE MONOOXYGENASE (PTHR10835:SF0)			AT4G29810	DUAL SPECIFICITY MITOGEN-ACTIVATED PROTEIN KINASE KINASE 1 (PTHR24361:SF785)
AT2G31360	DELTA-9 ACYL-LIPID DESATURASE 2 (PTHR11351:SF68)			AT3G49120	PEROXIDASE 33-RELATED (PTHR31388:SF141)			AT5G11790	PROTEIN NDL2 (PTHR11034:SF54)			AT2G33540	RNA POLYMERASE II C-TERMINAL DOMAIN PHOSPHATASE-LIKE 3 (PTHR23081:SF2)			AT1G75380	BIFUNCTIONAL NUCLEASE 1 (PTHR15160:SF3)			AT2G33540	RNA POLYMERASE II C-TERMINAL DOMAIN PHOSPHATASE-LIKE 3 (PTHR23081:SF2)			AT1G25540	MEDIATOR OF RNA POLYMERASE II TRANSCRIPTION SUBUNIT 25 (PTHR12433:SF11)			AT5G47390	TRANSCRIPTION FACTOR KUA1 (PTHR44191:SF26)			AT1G31930	EXTRA-LARGE GUANINE NUCLEOTIDE-BINDING PROTEIN 3 (PTHR10218:SF334)
AT2G17840	PROTEIN EARLY-RESPONSIVE TO DEHYDRATION 7, CHLOROPLASTIC (PTHR21068:SF45)			AT1G10170	TRANSCRIPTIONAL REPRESSOR NF-X1 (PTHR12360:SF12)			AT3G48430	LYSINE-SPECIFIC DEMETHYLASE REF6 (PTHR10694:SF38)			AT5G11150	VESICLE-ASSOCIATED MEMBRANE PROTEIN 713 (PTHR21136:SF177)			AT1G80510	AMINO ACID TRANSPORTER AVT6E (PTHR22950:SF515)			AT5G11150	VESICLE-ASSOCIATED MEMBRANE PROTEIN 713 (PTHR21136:SF177)			AT5G27380	GLUTATHIONE SYNTHETASE (PTHR11130:SF0)			AT1G31930	EXTRA-LARGE GUANINE NUCLEOTIDE-BINDING PROTEIN 3 (PTHR10218:SF334)			AT4G11280	1-AMINOCYCLOPROPANE-1-CARBOXYLATE SYNTHASE 6 (PTHR43795:SF6)
AT2G39940	CORONATINE-INSENSITIVE PROTEIN 1 (PTHR16134:SF43)			AT3G02570	MANNOSE-6-PHOSPHATE ISOMERASE 1 (PTHR10309:SF9)			AT1G75380	BIFUNCTIONAL NUCLEASE 1 (PTHR15160:SF3)			AT1G32230	INACTIVE POLY [ADP-RIBOSE] POLYMERASE RCD1 (PTHR32263:SF15)			AT3G01090	AMP-ACTIVATED PROTEIN KINASE ALPHA SUBUNIT, ISOFORM A (PTHR24343:SF466)			AT1G32230	INACTIVE POLY [ADP-RIBOSE] POLYMERASE RCD1 (PTHR32263:SF15)			AT1G15750	PROTEIN TOPLESS (PTHR44083:SF27)			AT3G05420	ACYL-COA-BINDING DOMAIN-CONTAINING PROTEIN 4 (PTHR46093:SF3)			AT5G58950	OS01G0201200 PROTEIN (PTHR44329:SF73)
AT1G77600	SISTER CHROMATID COHESION PROTEIN PDS5 HOMOLOG B (PTHR12663:SF50)			AT2G32950	E3 UBIQUITIN-PROTEIN LIGASE COP1 (PTHR44080:SF1)			AT1G32230	INACTIVE POLY [ADP-RIBOSE] POLYMERASE RCD1 (PTHR32263:SF15)			AT3G19490	SODIUM_PROTON ANTIPORTER 1-RELATED (PTHR43269:SF2)			AT5G47390	TRANSCRIPTION FACTOR KUA1 (PTHR44191:SF26)			AT3G19490	SODIUM_PROTON ANTIPORTER 1-RELATED (PTHR43269:SF2)			AT2G35490	PLASTID-LIPID-ASSOCIATED PROTEIN 3, CHLOROPLASTIC-RELATED (PTHR31906:SF5)			AT5G03730	SERINE_THREONINE-PROTEIN KINASE CTR1 (PTHR44329:SF281)			AT1G43700	TRANSCRIPTION FACTOR VIP1 (PTHR13690:SF86)
AT3G49120	PEROXIDASE 33-RELATED (PTHR31388:SF141)			AT2G30520	ROOT PHOTOTROPISM PROTEIN 2 (PTHR32370:SF17)			AT5G53280	PLASTID DIVISION PROTEIN PDV1 (PTHR33600:SF4)			AT5G62530	DELTA-1-PYRROLINE-5-CARBOXYLATE DEHYDROGENASE 12A1, MITOCHONDRIAL (PTHR43521:SF7)			AT4G34240	ALDEHYDE DEHYDROGENASE FAMILY 3 MEMBER I1, CHLOROPLASTIC (PTHR43570:SF25)			AT5G62530	DELTA-1-PYRROLINE-5-CARBOXYLATE DEHYDROGENASE 12A1, MITOCHONDRIAL (PTHR43521:SF7)			AT3G16470	JACALIN-RELATED LECTIN 35 (PTHR47293:SF64)			AT4G32940	VACUOLAR-PROCESSING ENZYME GAMMA-ISOZYME (PTHR12000:SF50)
AT4G30825	OS09G0423300 PROTEIN (PTHR12683:SF10)			AT1G58290	GLUTAMYL-TRNA REDUCTASE 1, CHLOROPLASTIC (PTHR43120:SF1)			AT1G80510	AMINO ACID TRANSPORTER AVT6E (PTHR22950:SF515)			AT5G60920	PROTEIN COBRA (PTHR31673:SF61)			AT1G18390	LEAF RUST 10 DISEASE-RESISTANCE LOCUS RECEPTOR-LIKE PROTEIN KINASE-LIKE 1.2 (PTHR46008:SF4)			AT5G60920	PROTEIN COBRA (PTHR31673:SF61)			AT3G05420	ACYL-COA-BINDING DOMAIN-CONTAINING PROTEIN 4 (PTHR46093:SF3)			AT4G11280	1-AMINOCYCLOPROPANE-1-CARBOXYLATE SYNTHASE 6 (PTHR43795:SF6)
AT1G10170	TRANSCRIPTIONAL REPRESSOR NF-X1 (PTHR12360:SF12)			AT1G68530	3-KETOACYL-COA SYNTHASE 5-RELATED (PTHR31561:SF5)			AT4G18710	SHAGGY-RELATED PROTEIN KINASE ETA (PTHR24057:SF42)			AT5G01270	RNA POLYMERASE II C-TERMINAL DOMAIN PHOSPHATASE-LIKE 2 (PTHR23081:SF24)			AT2G04550	PROTEIN-TYROSINE-PHOSPHATASE IBR5 (PTHR47244:SF1)			AT1G08920	SUGAR TRANSPORTER ESL1 (PTHR48021:SF43)			AT2G39260	REGULATOR OF NONSENSE TRANSCRIPTS 2 (PTHR12839:SF7)			AT2G01930	PROTEIN BASIC PENTACYSTEINE1-RELATED (PTHR31421:SF0)
AT5G44870	ADP-RIBOSYL CYCLASE_CYCLIC ADP-RIBOSE HYDROLASE-RELATED (PTHR11017:SF589)			AT1G10390	F2K11.10-RELATED (PTHR23198:SF25)			AT4G35230	SERINE_THREONINE-PROTEIN KINASE BSK1 (PTHR45863:SF22)			AT1G08920	SUGAR TRANSPORTER ESL1 (PTHR48021:SF43)			AT3G22380	PROTEIN TIME FOR COFFEE (PTHR34798:SF2)			AT3G55610	DELTA-1-PYRROLINE-5-CARBOXYLATE SYNTHASE (PTHR11063:SF8)			AT4G32940	VACUOLAR-PROCESSING ENZYME GAMMA-ISOZYME (PTHR12000:SF50)			AT5G59430	TELOMERE REPEAT-BINDING PROTEIN 1 (PTHR21717:SF65)
AT3G02570	MANNOSE-6-PHOSPHATE ISOMERASE 1 (PTHR10309:SF9)			AT4G18710	SHAGGY-RELATED PROTEIN KINASE ETA (PTHR24057:SF42)			AT3G01090	AMP-ACTIVATED PROTEIN KINASE ALPHA SUBUNIT, ISOFORM A (PTHR24343:SF466)			AT3G56200	AMINO ACID TRANSPORTER AVT6C (PTHR22950:SF323)			AT1G08920	SUGAR TRANSPORTER ESL1 (PTHR48021:SF43)			AT5G49720	ENDOGLUCANASE 25 (PTHR22298:SF185)			AT4G11280	1-AMINOCYCLOPROPANE-1-CARBOXYLATE SYNTHASE 6 (PTHR43795:SF6)			AT1G14920	DELLA PROTEIN GAI-RELATED (PTHR31636:SF271)
AT2G15230	TRIACYLGLYCEROL LIPASE 1 (PTHR11005:SF118)			AT4G01800	CHLOROPLAST PROTEIN-TRANSPORTING ATPASE (PTHR30612:SF0)			AT5G47390	TRANSCRIPTION FACTOR KUA1 (PTHR44191:SF26)			AT3G55610	DELTA-1-PYRROLINE-5-CARBOXYLATE SYNTHASE (PTHR11063:SF8)			AT3G04110	GLUTAMATE RECEPTOR 1.1 (PTHR18966:SF428)			AT4G29810	DUAL SPECIFICITY MITOGEN-ACTIVATED PROTEIN KINASE KINASE 1 (PTHR24361:SF785)			AT4G02570	CULLIN-1-RELATED (PTHR11932:SF138)			AT1G58250	BRIDGE-LIKE LIPID TRANSFER PROTEIN FAMILY MEMBER 2 (PTHR15678:SF6)
AT3G16940	CALMODULIN-BINDING TRANSCRIPTION ACTIVATOR 6 (PTHR23335:SF44)			AT4G14400	ANKYRIN REPEAT FAMILY PROTEIN-RELATED (PTHR24177:SF353)			AT1G25540	MEDIATOR OF RNA POLYMERASE II TRANSCRIPTION SUBUNIT 25 (PTHR12433:SF11)			AT5G49720	ENDOGLUCANASE 25 (PTHR22298:SF185)			AT3G56200	AMINO ACID TRANSPORTER AVT6C (PTHR22950:SF323)			AT5G05660	NF-X1-TYPE ZINC FINGER PROTEIN NFXL1 (PTHR12360:SF1)			AT1G79380	E3 UBIQUITIN-PROTEIN LIGASE RGLG4 (PTHR45751:SF16)			AT4G28720	INDOLE-3-PYRUVATE MONOOXYGENASE YUCCA8-RELATED (PTHR43539:SF11)
AT5G11790	PROTEIN NDL2 (PTHR11034:SF54)			AT5G20610	PROTEIN PLASTID MOVEMENT IMPAIRED 1-RELATED 1 (PTHR33414:SF1)			AT4G34240	ALDEHYDE DEHYDROGENASE FAMILY 3 MEMBER I1, CHLOROPLASTIC (PTHR43570:SF25)			AT4G29810	DUAL SPECIFICITY MITOGEN-ACTIVATED PROTEIN KINASE KINASE 1 (PTHR24361:SF785)			AT5G05700	ARGINYL-TRNA--PROTEIN TRANSFERASE 1 (PTHR21367:SF4)			AT1G17840	ABC TRANSPORTER G FAMILY MEMBER 11 (PTHR48042:SF11)			AT3G11670	DIGALACTOSYLDIACYLGLYCEROL SYNTHASE 1, CHLOROPLASTIC (PTHR46132:SF6)			AT5G25350	EIN3-BINDING F-BOX PROTEIN 2 (PTHR13318:SF250)
AT1G79090	PROTEIN ASSOCIATED WITH TOPO II RELATED-1, ISOFORM A (PTHR21551:SF0)			AT5G47390	TRANSCRIPTION FACTOR KUA1 (PTHR44191:SF26)			AT1G18390	LEAF RUST 10 DISEASE-RESISTANCE LOCUS RECEPTOR-LIKE PROTEIN KINASE-LIKE 1.2 (PTHR46008:SF4)			AT4G38240	ALPHA-1,3-MANNOSYL-GLYCOPROTEIN 2-BETA-N-ACETYLGLUCOSAMINYLTRANSFERASE (PTHR10468:SF0)			AT5G14270	TRANSCRIPTION FACTOR GTE11-RELATED (PTHR46136:SF1)			AT5G19690	DOLICHYL-DIPHOSPHOOLIGOSACCHARIDE--PROTEIN GLYCOSYLTRANSFERASE SUBUNIT STT3A (PTHR13872:SF48)			AT2G18790	PHYTOCHROME B-RELATED (PTHR43719:SF12)			AT2G38120	AUXIN TRANSPORTER PROTEIN 1 (PTHR48017:SF13)
AT5G42810	INOSITOL-PENTAKISPHOSPHATE 2-KINASE (PTHR14456:SF2)			AT1G25540	MEDIATOR OF RNA POLYMERASE II TRANSCRIPTION SUBUNIT 25 (PTHR12433:SF11)			AT5G27380	GLUTATHIONE SYNTHETASE (PTHR11130:SF0)			AT5G05660	NF-X1-TYPE ZINC FINGER PROTEIN NFXL1 (PTHR12360:SF1)			AT3G55610	DELTA-1-PYRROLINE-5-CARBOXYLATE SYNTHASE (PTHR11063:SF8)			AT5G07350	RIBONUCLEASE TUDOR 1 (PTHR12302:SF9)			AT1G14920	DELLA PROTEIN GAI-RELATED (PTHR31636:SF271)			AT5G05730	ANTHRANILATE SYNTHASE ALPHA SUBUNIT 1, CHLOROPLASTIC-RELATED (PTHR11236:SF33)
AT2G33540	RNA POLYMERASE II C-TERMINAL DOMAIN PHOSPHATASE-LIKE 3 (PTHR23081:SF2)			AT3G13450	2-OXOISOVALERATE DEHYDROGENASE SUBUNIT BETA, MITOCHONDRIAL (PTHR42980:SF1)			AT2G04550	PROTEIN-TYROSINE-PHOSPHATASE IBR5 (PTHR47244:SF1)			AT1G17840	ABC TRANSPORTER G FAMILY MEMBER 11 (PTHR48042:SF11)			AT5G01540	L-TYPE LECTIN-DOMAIN CONTAINING RECEPTOR KINASE VI.2 (PTHR27007:SF192)			AT2G47900	TUBBY-LIKE F-BOX PROTEIN 3 (PTHR16517:SF119)			AT3G45140	LIPOXYGENASE 2, CHLOROPLASTIC (PTHR11771:SF89)			AT4G34460	GUANINE NUCLEOTIDE-BINDING PROTEIN SUBUNIT BETA-1 (PTHR19850:SF25)
AT3G48430	LYSINE-SPECIFIC DEMETHYLASE REF6 (PTHR10694:SF38)			AT5G55910	SERINE_THREONINE-PROTEIN KINASE D6PK (PTHR45637:SF32)			AT3G22380	PROTEIN TIME FOR COFFEE (PTHR34798:SF2)			AT5G19690	DOLICHYL-DIPHOSPHOOLIGOSACCHARIDE--PROTEIN GLYCOSYLTRANSFERASE SUBUNIT STT3A (PTHR13872:SF48)			AT1G31930	EXTRA-LARGE GUANINE NUCLEOTIDE-BINDING PROTEIN 3 (PTHR10218:SF334)			AT5G14950	LYSOSOMAL ALPHA-MANNOSIDASE (PTHR11607:SF3)			AT2G46370	JASMONOYL--L-AMINO ACID SYNTHETASE JAR1 (PTHR31901:SF5)			AT3G15356	LECTIN-LIKE PROTEIN LEC (PTHR32401:SF34)
AT2G32950	E3 UBIQUITIN-PROTEIN LIGASE COP1 (PTHR44080:SF1)			AT1G18390	LEAF RUST 10 DISEASE-RESISTANCE LOCUS RECEPTOR-LIKE PROTEIN KINASE-LIKE 1.2 (PTHR46008:SF4)			AT1G08920	SUGAR TRANSPORTER ESL1 (PTHR48021:SF43)			AT5G07350	RIBONUCLEASE TUDOR 1 (PTHR12302:SF9)			AT1G17840	ABC TRANSPORTER G FAMILY MEMBER 11 (PTHR48042:SF11)			AT5G55580	TRANSCRIPTION TERMINATION FACTOR MTERF9, CHLOROPLASTIC (PTHR13068:SF151)			AT1G18150	MITOGEN-ACTIVATED PROTEIN KINASE 8 (PTHR24055:SF463)			AT1G73500	MITOGEN-ACTIVATED PROTEIN KINASE KINASE 7-RELATED (PTHR24361:SF769)
AT4G39950	TRYPTOPHAN N-MONOOXYGENASE 1 (PTHR24298:SF894)			AT1G79550	PHOSPHOGLYCERATE KINASE 3, CYTOSOLIC (PTHR11406:SF27)			AT1G15750	PROTEIN TOPLESS (PTHR44083:SF27)			AT2G47900	TUBBY-LIKE F-BOX PROTEIN 3 (PTHR16517:SF119)			AT2G47060	PROTEIN KINASE DOMAIN-CONTAINING PROTEIN (PTHR47983:SF47)			AT3G25910	OS01G0612600 PROTEIN (PTHR31197:SF5)			AT4G34710	ARGININE DECARBOXYLASE 1, CHLOROPLASTIC-RELATED (PTHR43295:SF1)			AT1G73730	ETHYLENE INSENSITIVE 3-LIKE 3 PROTEIN (PTHR33305:SF30)
AT3G53180	TYPE-1 GLUTAMINE SYNTHETASE 1 (PTHR43785:SF2)			AT4G31390	PROTEIN ACTIVITY OF BC1 COMPLEX KINASE 1, CHLOROPLASTIC (PTHR10566:SF53)			AT3G04110	GLUTAMATE RECEPTOR 1.1 (PTHR18966:SF428)			AT5G14950	LYSOSOMAL ALPHA-MANNOSIDASE (PTHR11607:SF3)			AT1G51940	LYSM DOMAIN RECEPTOR-LIKE KINASE 3 (PTHR46204:SF10)			AT4G20310	MEMBRANE-BOUND TRANSCRIPTION FACTOR SITE-2 PROTEASE (PTHR13325:SF3)			AT4G34460	GUANINE NUCLEOTIDE-BINDING PROTEIN SUBUNIT BETA-1 (PTHR19850:SF25)			AT4G24800	PROGRAMMED CELL DEATH PROTEIN 4 (PTHR12626:SF0)
AT5G11150	VESICLE-ASSOCIATED MEMBRANE PROTEIN 713 (PTHR21136:SF177)			AT5G43470	DISEASE RESISTANCE RPP8-LIKE PROTEIN 3-RELATED (PTHR23155:SF1185)			AT3G56200	AMINO ACID TRANSPORTER AVT6C (PTHR22950:SF323)			AT5G55580	TRANSCRIPTION TERMINATION FACTOR MTERF9, CHLOROPLASTIC (PTHR13068:SF151)			AT5G58787	RING_U-BOX SUPERFAMILY PROTEIN (PTHR15315:SF75)			AT5G24120	RNA POLYMERASE SIGMA FACTOR SIGE, CHLOROPLASTIC_MITOCHONDRIAL (PTHR30603:SF4)			AT3G11910	UBIQUITIN CARBOXYL-TERMINAL HYDROLASE 7 (PTHR24006:SF644)			AT5G09860	HPR1 (PTHR13265:SF0)
AT5G04540	PHOSPHATIDYLINOSITOL-3-PHOSPHATASE MYOTUBULARIN-2 (PTHR10807:SF125)			AT3G04110	GLUTAMATE RECEPTOR 1.1 (PTHR18966:SF428)			AT5G05700	ARGINYL-TRNA--PROTEIN TRANSFERASE 1 (PTHR21367:SF4)			AT3G25910	OS01G0612600 PROTEIN (PTHR31197:SF5)			AT1G24190	SIN3A, ISOFORM G (PTHR12346:SF0)			AT2G40140	ZINC FINGER CCCH DOMAIN-CONTAINING PROTEIN 29 (PTHR14493:SF158)			AT5G11270	HOMEOBOX DOMAIN-CONTAINING PROTEIN (PTHR15467:SF9)			AT2G27050	ETHYLENE INSENSITIVE 3-LIKE 1 PROTEIN (PTHR33305:SF58)
AT4G38540	MONOOXYGENASE 2-RELATED (PTHR45934:SF20)			AT1G69640	FATTY ACID HYDROXYLASE DOMAIN-CONTAINING PROTEIN 2-RELATED (PTHR11863:SF226)			AT5G14270	TRANSCRIPTION FACTOR GTE11-RELATED (PTHR46136:SF1)			AT4G20310	MEMBRANE-BOUND TRANSCRIPTION FACTOR SITE-2 PROTEASE (PTHR13325:SF3)			AT1G64990	GOLGI PH REGULATOR A-RELATED (PTHR15948:SF0)			AT2G37570	EXPRESSED PROTEIN (PTHR33981:SF3)			AT3G17860	PROTEIN TIFY 6A-RELATED (PTHR33077:SF151)
AT5G49980	TRANSPORT INHIBITOR RESPONSE 1-LIKE PROTEIN (PTHR16134:SF36)			AT5G64610	HISTONE ACETYLTRANSFERASE OF THE MYST FAMILY 1 (PTHR10615:SF209)			AT3G55610	DELTA-1-PYRROLINE-5-CARBOXYLATE SYNTHASE (PTHR11063:SF8)			AT5G24120	RNA POLYMERASE SIGMA FACTOR SIGE, CHLOROPLASTIC_MITOCHONDRIAL (PTHR30603:SF4)			AT5G62000	AUXIN RESPONSE FACTOR 2 (PTHR31384:SF79)			AT1G04120	ABC TRANSPORTER C FAMILY MEMBER 5 (PTHR24223:SF189)			AT3G15356	LECTIN-LIKE PROTEIN LEC (PTHR32401:SF34)
AT1G18340	GENERAL TRANSCRIPTION FACTOR IIH SUBUNIT 3 (PTHR12831:SF0)			AT5G63420	RIBONUCLEASE J (PTHR43694:SF1)			AT5G01540	L-TYPE LECTIN-DOMAIN CONTAINING RECEPTOR KINASE VI.2 (PTHR27007:SF192)			AT2G40140	ZINC FINGER CCCH DOMAIN-CONTAINING PROTEIN 29 (PTHR14493:SF158)			AT3G11410	PROTEIN PHOSPHATASE 2C 37 (PTHR47992:SF93)			AT2G33700	PROTEIN PHOSPHATASE 2C 27-RELATED (PTHR13832:SF673)			AT3G26090	DOUBLE HIT, ISOFORM B (PTHR10845:SF192)
AT4G21910	PROTEIN DETOXIFICATION 38-RELATED (PTHR11206:SF350)			AT5G58960	PROTEIN GRAVITROPIC IN THE LIGHT 1 (PTHR31161:SF14)			AT2G35490	PLASTID-LIPID-ASSOCIATED PROTEIN 3, CHLOROPLASTIC-RELATED (PTHR31906:SF5)			AT2G37570	EXPRESSED PROTEIN (PTHR33981:SF3)			AT5G56140	K HOMOLOGY DOMAIN-CONTAINING PROTEIN (PTHR11208:SF137)			AT1G14920	DELLA PROTEIN GAI-RELATED (PTHR31636:SF271)			AT4G23100	GLUTAMATE--CYSTEINE LIGASE, CHLOROPLASTIC (PTHR34378:SF1)
AT2G30520	ROOT PHOTOTROPISM PROTEIN 2 (PTHR32370:SF17)			AT1G42970	GLYCERALDEHYDE-3-PHOSPHATE DEHYDROGENASE GAPB, CHLOROPLASTIC (PTHR43148:SF5)			AT5G41260	SERINE_THREONINE-PROTEIN KINASE BSK7-RELATED (PTHR45863:SF2)			AT1G04120	ABC TRANSPORTER C FAMILY MEMBER 5 (PTHR24223:SF189)			AT1G60900	SPLICING FACTOR U2AF LARGE SUBUNIT B (PTHR23139:SF114)			AT1G27320	HISTIDINE KINASE 3 (PTHR43719:SF73)
AT1G75380	BIFUNCTIONAL NUCLEASE 1 (PTHR15160:SF3)			AT2G35490	PLASTID-LIPID-ASSOCIATED PROTEIN 3, CHLOROPLASTIC-RELATED (PTHR31906:SF5)			AT1G31930	EXTRA-LARGE GUANINE NUCLEOTIDE-BINDING PROTEIN 3 (PTHR10218:SF334)			AT2G33700	PROTEIN PHOSPHATASE 2C 27-RELATED (PTHR13832:SF673)			AT1G05630	TYPE I INOSITOL POLYPHOSPHATE 5-PHOSPHATASE 13 (PTHR11200:SF272)			AT1G61210	KATANIN P80 WD40 REPEAT-CONTAINING SUBUNIT B1 HOMOLOG KTN80.2 (PTHR19845:SF15)
AT1G73670	MITOGEN-ACTIVATED PROTEIN KINASE 15 (PTHR24055:SF414)			AT3G17040	PROTEIN HIGH CHLOROPHYLL FLUORESCENT 107 (PTHR44917:SF1)			AT3G16470	JACALIN-RELATED LECTIN 35 (PTHR47293:SF64)			AT3G56580	E3 UBIQUITIN-PROTEIN LIGASE RZF1 (PTHR15710:SF47)			AT2G33700	PROTEIN PHOSPHATASE 2C 27-RELATED (PTHR13832:SF673)			AT4G12720	NUDIX HYDROLASE 7 (PTHR13994:SF50)
AT2G04880	WRKY TRANSCRIPTION FACTOR 1 (PTHR31221:SF125)			AT2G46340	PROTEIN SUPPRESSOR OF PHYA-105 1 (PTHR44218:SF6)			AT3G05420	ACYL-COA-BINDING DOMAIN-CONTAINING PROTEIN 4 (PTHR46093:SF3)			AT1G43850	TRANSCRIPTIONAL COREPRESSOR SEUSS (PTHR10378:SF24)			AT1G18890	CALCIUM-DEPENDENT PROTEIN KINASE 10 (PTHR24349:SF427)			AT4G34710	ARGININE DECARBOXYLASE 1, CHLOROPLASTIC-RELATED (PTHR43295:SF1)
AT1G32230	INACTIVE POLY [ADP-RIBOSE] POLYMERASE RCD1 (PTHR32263:SF15)			AT3G50000	CASEIN KINASE II SUBUNIT ALPHA-2 (PTHR24054:SF40)			AT1G17840	ABC TRANSPORTER G FAMILY MEMBER 11 (PTHR48042:SF11)			AT1G14920	DELLA PROTEIN GAI-RELATED (PTHR31636:SF271)			AT1G68670	TRANSCRIPTION FACTOR HHO2 (PTHR31003:SF16)			AT1G28380	MACPF DOMAIN-CONTAINING PROTEIN NSL1 (PTHR33199:SF8)
AT1G72320	NUCLEOLAR PROTEIN 9 (PTHR13102:SF0)			AT4G20400	LYSINE-SPECIFIC DEMETHYLASE JMJ14 (PTHR10694:SF105)			AT2G47060	PROTEIN KINASE DOMAIN-CONTAINING PROTEIN (PTHR47983:SF47)			AT1G27320	HISTIDINE KINASE 3 (PTHR43719:SF73)			AT1G14920	DELLA PROTEIN GAI-RELATED (PTHR31636:SF271)			AT3G55270	PROTEIN-TYROSINE-PHOSPHATASE MKP1 (PTHR46381:SF4)
AT2G02860	SOLUTE CARRIER FAMILY 45 MEMBER 3 ISOFORM X1 (PTHR19432:SF35)			AT3G05420	ACYL-COA-BINDING DOMAIN-CONTAINING PROTEIN 4 (PTHR46093:SF3)			AT2G39260	REGULATOR OF NONSENSE TRANSCRIPTS 2 (PTHR12839:SF7)			AT3G05010	TRANSMEMBRANE PROTEIN ADIPOCYTE-ASSOCIATED 1 (PTHR15876:SF8)			AT1G27320	HISTIDINE KINASE 3 (PTHR43719:SF73)			AT5G61780	STAPHYLOCOCCAL NUCLEASE DOMAIN-CONTAINING PROTEIN 1 (PTHR12302:SF2)
AT3G61060	F-BOX PROTEIN PP2-A13 (PTHR31960:SF3)			AT3G01100	CSC1-LIKE PROTEIN HYP1 (PTHR13018:SF109)			AT1G51940	LYSM DOMAIN RECEPTOR-LIKE KINASE 3 (PTHR46204:SF10)			AT1G61210	KATANIN P80 WD40 REPEAT-CONTAINING SUBUNIT B1 HOMOLOG KTN80.2 (PTHR19845:SF15)			AT1G05470	TYPE IV INOSITOL POLYPHOSPHATE 5-PHOSPHATASE 6 (PTHR45666:SF35)			AT3G49810	U-BOX DOMAIN-CONTAINING PROTEIN 30 (PTHR22849:SF151)
AT1G64090	RETICULON-LIKE PROTEIN (PTHR10994:SF193)			AT4G18130	PHYTOCHROME E (PTHR43719:SF17)			AT5G58787	RING_U-BOX SUPERFAMILY PROTEIN (PTHR15315:SF75)			AT4G12720	NUDIX HYDROLASE 7 (PTHR13994:SF50)			AT2G31650	HISTONE H3-LYSINE(4) N-TRIMETHYLTRANSFERASE ATX1 (PTHR13793:SF153)			AT5G14640	SHAGGY-RELATED PROTEIN KINASE EPSILON (PTHR24057:SF36)
AT5G35630	GLUTAMINE SYNTHETASE, CHLOROPLASTIC_MITOCHONDRIAL (PTHR20852:SF118)			AT2G39260	REGULATOR OF NONSENSE TRANSCRIPTS 2 (PTHR12839:SF7)			AT4G32940	VACUOLAR-PROCESSING ENZYME GAMMA-ISOZYME (PTHR12000:SF50)			AT4G34710	ARGININE DECARBOXYLASE 1, CHLOROPLASTIC-RELATED (PTHR43295:SF1)			AT2G17290	CALCIUM-DEPENDENT PROTEIN KINASE 6 (PTHR24349:SF81)			AT3G55530	RING-TYPE DOMAIN-CONTAINING PROTEIN (PTHR45977:SF4)
AT5G46070	GUANYLATE-BINDING PROTEIN (PTHR10751:SF2)			AT2G31380	B-BOX ZINC FINGER PROTEIN 25 (PTHR31832:SF47)			AT1G24190	SIN3A, ISOFORM G (PTHR12346:SF0)			AT1G28380	MACPF DOMAIN-CONTAINING PROTEIN NSL1 (PTHR33199:SF8)			AT3G26744	TRANSCRIPTION FACTOR ICE1 (PTHR31945:SF82)			AT4G21670	RNA POLYMERASE II C-TERMINAL DOMAIN PHOSPHATASE-LIKE 1 (PTHR23081:SF0)
AT3G19490	SODIUM_PROTON ANTIPORTER 1-RELATED (PTHR43269:SF2)			AT5G46910	LYSINE-SPECIFIC DEMETHYLASE 5 (PTHR10694:SF33)			AT1G64990	GOLGI PH REGULATOR A-RELATED (PTHR15948:SF0)			AT1G43700	TRANSCRIPTION FACTOR VIP1 (PTHR13690:SF86)			AT1G61210	KATANIN P80 WD40 REPEAT-CONTAINING SUBUNIT B1 HOMOLOG KTN80.2 (PTHR19845:SF15)			AT5G63110	HISTONE DEACETYLASE HDAC1 (PTHR10625:SF10)
AT5G53280	PLASTID DIVISION PROTEIN PDV1 (PTHR33600:SF4)			AT4G31530	NAD(P)-BINDING ROSSMANN-FOLD SUPERFAMILY PROTEIN (PTHR15020:SF48)			AT1G61380	G-TYPE LECTIN S-RECEPTOR-LIKE SERINE_THREONINE-PROTEIN KINASE SD1-29 (PTHR27002:SF1026)			AT3G55270	PROTEIN-TYROSINE-PHOSPHATASE MKP1 (PTHR46381:SF4)			AT2G22430	HOMEOBOX-LEUCINE ZIPPER PROTEIN ATHB-6 (PTHR24326:SF547)			AT5G24030	S-TYPE ANION CHANNEL SLAH3 (PTHR31269:SF2)
AT2G36460	FRUCTOSE-BISPHOSPHATE ALDOLASE 6, CYTOSOLIC (PTHR11627:SF79)			AT1G16190	UV EXCISION REPAIR PROTEIN RAD23 (PTHR10621:SF0)			AT4G11280	1-AMINOCYCLOPROPANE-1-CARBOXYLATE SYNTHASE 6 (PTHR43795:SF6)			AT5G61780	STAPHYLOCOCCAL NUCLEASE DOMAIN-CONTAINING PROTEIN 1 (PTHR12302:SF2)			AT5G51300	SPLICING FACTOR 1 (PTHR11208:SF45)			AT1G73500	MITOGEN-ACTIVATED PROTEIN KINASE KINASE 7-RELATED (PTHR24361:SF769)
AT5G65770	PROTEIN CROWDED NUCLEI 4 (PTHR31908:SF2)			AT1G01120	3-KETOACYL-COA SYNTHASE 1 (PTHR31561:SF73)			AT4G02570	CULLIN-1-RELATED (PTHR11932:SF138)			AT3G49810	U-BOX DOMAIN-CONTAINING PROTEIN 30 (PTHR22849:SF151)			AT4G34710	ARGININE DECARBOXYLASE 1, CHLOROPLASTIC-RELATED (PTHR43295:SF1)			AT3G09350	HSP70-BINDING PROTEIN 1 (PTHR19316:SF18)
AT2G47000	ABC TRANSPORTER B FAMILY MEMBER 4 (PTHR24221:SF506)			AT3G24440	VIN3-LIKE PROTEIN 1 (PTHR46286:SF1)			AT5G62000	AUXIN RESPONSE FACTOR 2 (PTHR31384:SF79)			AT5G14640	SHAGGY-RELATED PROTEIN KINASE EPSILON (PTHR24057:SF36)			AT1G74740	CALCIUM-DEPENDENT PROTEIN KINASE 30 (PTHR24349:SF167)			AT4G24800	PROGRAMMED CELL DEATH PROTEIN 4 (PTHR12626:SF0)
AT1G58290	GLUTAMYL-TRNA REDUCTASE 1, CHLOROPLASTIC (PTHR43120:SF1)			AT3G48780	LD36009P (PTHR13693:SF3)			AT3G11410	PROTEIN PHOSPHATASE 2C 37 (PTHR47992:SF93)			AT3G55530	RING-TYPE DOMAIN-CONTAINING PROTEIN (PTHR45977:SF4)			AT3G15730	PHOSPHOLIPASE D ALPHA 1 (PTHR18896:SF115)			AT1G60490	PHOSPHATIDYLINOSITOL 3-KINASE CATALYTIC SUBUNIT TYPE 3 (PTHR10048:SF7)
AT1G68530	3-KETOACYL-COA SYNTHASE 5-RELATED (PTHR31561:SF5)			AT5G47080	CASEIN KINASE II SUBUNIT BETA (PTHR11740:SF0)			AT5G56140	K HOMOLOGY DOMAIN-CONTAINING PROTEIN (PTHR11208:SF137)			AT4G21670	RNA POLYMERASE II C-TERMINAL DOMAIN PHOSPHATASE-LIKE 1 (PTHR23081:SF0)			AT4G00630	K(+) EFFLUX ANTIPORTER 1, CHLOROPLASTIC-RELATED (PTHR46157:SF2)			AT5G65010	ASPARAGINE SYNTHETASE [GLUTAMINE-HYDROLYZING] (PTHR11772:SF2)
AT1G10390	F2K11.10-RELATED (PTHR23198:SF25)			AT1G56510	ADP-RIBOSYL CYCLASE_CYCLIC ADP-RIBOSE HYDROLASE-RELATED (PTHR11017:SF225)			AT1G79380	E3 UBIQUITIN-PROTEIN LIGASE RGLG4 (PTHR45751:SF16)			AT2G01830	HISTIDINE KINASE 4 (PTHR43719:SF51)			AT3G55530	RING-TYPE DOMAIN-CONTAINING PROTEIN (PTHR45977:SF4)			AT2G35510	INACTIVE POLY [ADP-RIBOSE] POLYMERASE SRO1-RELATED (PTHR32263:SF5)
AT1G80510	AMINO ACID TRANSPORTER AVT6E (PTHR22950:SF515)			AT1G05630	TYPE I INOSITOL POLYPHOSPHATE 5-PHOSPHATASE 13 (PTHR11200:SF272)			AT1G60900	SPLICING FACTOR U2AF LARGE SUBUNIT B (PTHR23139:SF114)			AT5G63110	HISTONE DEACETYLASE HDAC1 (PTHR10625:SF10)			AT5G11270	HOMEOBOX DOMAIN-CONTAINING PROTEIN (PTHR15467:SF9)			AT5G37850	PYRIDOXAL KINASE (PTHR10534:SF2)
AT5G62530	DELTA-1-PYRROLINE-5-CARBOXYLATE DEHYDROGENASE 12A1, MITOCHONDRIAL (PTHR43521:SF7)			AT5G24120	RNA POLYMERASE SIGMA FACTOR SIGE, CHLOROPLASTIC_MITOCHONDRIAL (PTHR30603:SF4)			AT5G08130	TRANSCRIPTION FACTOR BIM1 (PTHR46412:SF3)			AT5G24030	S-TYPE ANION CHANNEL SLAH3 (PTHR31269:SF2)			AT4G21670	RNA POLYMERASE II C-TERMINAL DOMAIN PHOSPHATASE-LIKE 1 (PTHR23081:SF0)			AT1G21610	YEMANUCLEIN (PTHR21669:SF28)
AT3G11130	CLATHRIN HEAVY CHAIN 1-RELATED (PTHR10292:SF34)			AT5G47750	SERINE_THREONINE-PROTEIN KINASE D6PKL2 (PTHR45637:SF70)			AT1G05630	TYPE I INOSITOL POLYPHOSPHATE 5-PHOSPHATASE 13 (PTHR11200:SF272)			AT1G73500	MITOGEN-ACTIVATED PROTEIN KINASE KINASE 7-RELATED (PTHR24361:SF769)			AT3G46820	SERINE_THREONINE-PROTEIN PHOSPHATASE PP1 ISOZYME 2-RELATED (PTHR11668:SF511)			AT1G06390	SHAGGY-RELATED PROTEIN KINASE IOTA-RELATED (PTHR24057:SF5)
AT4G18710	SHAGGY-RELATED PROTEIN KINASE ETA (PTHR24057:SF42)			AT3G54720	GLUTAMATE CARBOXYPEPTIDASE AMP1-RELATED (PTHR10404:SF75)			AT3G11670	DIGALACTOSYLDIACYLGLYCEROL SYNTHASE 1, CHLOROPLASTIC (PTHR46132:SF6)			AT4G04920	MEDIATOR OF RNA POLYMERASE II TRANSCRIPTION SUBUNIT 16 (PTHR35130:SF1)			AT4G34390	EXTRA-LARGE GUANINE NUCLEOTIDE-BINDING PROTEIN 2 (PTHR10218:SF321)			AT1G28520	TRANSCRIPTION FACTOR VOZ1 (PTHR33873:SF1)
AT5G46270	ADP-RIBOSYL CYCLASE_CYCLIC ADP-RIBOSE HYDROLASE-RELATED (PTHR11017:SF228)			AT1G55610	SERINE_THREONINE-PROTEIN KINASE BRI1-LIKE 1 (PTHR48053:SF31)			AT2G33700	PROTEIN PHOSPHATASE 2C 27-RELATED (PTHR13832:SF673)			AT3G09350	HSP70-BINDING PROTEIN 1 (PTHR19316:SF18)			AT5G63110	HISTONE DEACETYLASE HDAC1 (PTHR10625:SF10)			AT1G15690	PYROPHOSPHATE-ENERGIZED VACUOLAR MEMBRANE PROTON PUMP 1 (PTHR31998:SF52)
AT3G03040	BNAANNG15180D PROTEIN (PTHR31293:SF24)			AT3G22170	PROTEIN FAR-RED ELONGATED HYPOCOTYL 3 (PTHR31669:SF161)			AT1G18890	CALCIUM-DEPENDENT PROTEIN KINASE 10 (PTHR24349:SF427)			AT4G24800	PROGRAMMED CELL DEATH PROTEIN 4 (PTHR12626:SF0)			AT1G20630	CATALASE-1 (PTHR11465:SF39)			AT1G01510	C-TERMINAL BINDING PROTEIN AN (PTHR43254:SF3)
AT1G58440	SQUALENE MONOOXYGENASE (PTHR10835:SF0)			AT1G56500	NHL REPEAT-CONTAINING PROTEIN 2 (PTHR46388:SF2)			AT2G18790	PHYTOCHROME B-RELATED (PTHR43719:SF12)			AT1G60490	PHOSPHATIDYLINOSITOL 3-KINASE CATALYTIC SUBUNIT TYPE 3 (PTHR10048:SF7)			AT3G61600	BTB_POZ DOMAIN-CONTAINING PROTEIN POB1 (PTHR46336:SF3)
AT3G18524	DNA MISMATCH REPAIR PROTEIN MSH2 (PTHR11361:SF35)			AT2G18790	PHYTOCHROME B-RELATED (PTHR43719:SF12)			AT5G04240	LYSINE-SPECIFIC DEMETHYLASE ELF6 (PTHR10694:SF45)			AT5G65010	ASPARAGINE SYNTHETASE [GLUTAMINE-HYDROLYZING] (PTHR11772:SF2)			AT3G17410	RECEPTOR-LIKE CYTOPLASMIC KINASE 1 (PTHR47983:SF49)
AT3G11840	E3 UBIQUITIN-PROTEIN LIGASE PUB24 (PTHR22849:SF24)			AT5G18170	GLUTAMATE DEHYDROGENASE 1 (PTHR11606:SF30)			AT1G68670	TRANSCRIPTION FACTOR HHO2 (PTHR31003:SF16)			AT2G35510	INACTIVE POLY [ADP-RIBOSE] POLYMERASE SRO1-RELATED (PTHR32263:SF5)			AT4G04920	MEDIATOR OF RNA POLYMERASE II TRANSCRIPTION SUBUNIT 16 (PTHR35130:SF1)
AT4G35230	SERINE_THREONINE-PROTEIN KINASE BSK1 (PTHR45863:SF22)			AT4G16250	PHYTOCHROME B-RELATED (PTHR43719:SF12)			AT1G14920	DELLA PROTEIN GAI-RELATED (PTHR31636:SF271)			AT5G37850	PYRIDOXAL KINASE (PTHR10534:SF2)			AT2G26300	GUANINE NUCLEOTIDE-BINDING PROTEIN ALPHA-5 SUBUNIT (PTHR10218:SF302)
AT4G00990	LYSINE-SPECIFIC DEMETHYLASE JMJ27 (PTHR12549:SF33)			AT1G77760	NADH-CYTOCHROME B5 REDUCTASE (PTHR19370:SF185)			AT1G27320	HISTIDINE KINASE 3 (PTHR43719:SF73)			AT1G21610	YEMANUCLEIN (PTHR21669:SF28)			AT3G26090	DOUBLE HIT, ISOFORM B (PTHR10845:SF192)
AT2G22010	E3 UBIQUITIN-PROTEIN LIGASE RNF123 (PTHR13363:SF5)			AT3G61800	UV-STIMULATED SCAFFOLD PROTEIN A (PTHR28670:SF1)			AT4G00710	SERINE_THREONINE-PROTEIN KINASE BSK3 (PTHR45863:SF47)			AT1G06390	SHAGGY-RELATED PROTEIN KINASE IOTA-RELATED (PTHR24057:SF5)			AT3G18130	SMALL RIBOSOMAL SUBUNIT PROTEIN RACK1X (PTHR19868:SF7)
AT5G60920	PROTEIN COBRA (PTHR31673:SF61)			AT1G14920	DELLA PROTEIN GAI-RELATED (PTHR31636:SF271)			AT1G05470	TYPE IV INOSITOL POLYPHOSPHATE 5-PHOSPHATASE 6 (PTHR45666:SF35)			AT1G28520	TRANSCRIPTION FACTOR VOZ1 (PTHR33873:SF1)			AT3G08590	2,3-BISPHOSPHOGLYCERATE-INDEPENDENT PHOSPHOGLYCERATE MUTASE 2-RELATED (PTHR31637:SF13)
AT5G45060	DISEASE RESISTANCE PROTEIN RPS4-RELATED (PTHR11017:SF277)			AT4G15090	PROTEIN FAR-RED IMPAIRED RESPONSE 1 (PTHR31669:SF21)			AT2G31650	HISTONE H3-LYSINE(4) N-TRIMETHYLTRANSFERASE ATX1 (PTHR13793:SF153)			AT1G15690	PYROPHOSPHATE-ENERGIZED VACUOLAR MEMBRANE PROTON PUMP 1 (PTHR31998:SF52)
AT4G20270	LEUCINE-RICH REPEAT RECEPTOR-LIKE SERINE_THREONINE-PROTEIN KINASE BAM3 (PTHR48053:SF43)			AT2G26890	DNAJ HOMOLOG SUBFAMILY C MEMBER 13 (PTHR36983:SF2)			AT2G17290	CALCIUM-DEPENDENT PROTEIN KINASE 6 (PTHR24349:SF81)			AT1G01510	C-TERMINAL BINDING PROTEIN AN (PTHR43254:SF3)
AT3G01090	AMP-ACTIVATED PROTEIN KINASE ALPHA SUBUNIT, ISOFORM A (PTHR24343:SF466)			AT3G47340	ASPARAGINE SYNTHETASE [GLUTAMINE-HYDROLYZING] 1 (PTHR11772:SF48)			AT3G26744	TRANSCRIPTION FACTOR ICE1 (PTHR31945:SF82)
AT1G08190	VACUOLAR PROTEIN SORTING-ASSOCIATED PROTEIN 41 HOMOLOG (PTHR12616:SF1)			AT1G70940	AUXIN EFFLUX CARRIER COMPONENT 3 (PTHR31752:SF60)			AT3G45140	LIPOXYGENASE 2, CHLOROPLASTIC (PTHR11771:SF89)
AT4G01800	CHLOROPLAST PROTEIN-TRANSPORTING ATPASE (PTHR30612:SF0)			AT1G79810	PEROXISOME BIOGENESIS FACTOR 2 (PTHR48178:SF1)			AT1G61210	KATANIN P80 WD40 REPEAT-CONTAINING SUBUNIT B1 HOMOLOG KTN80.2 (PTHR19845:SF15)
AT5G63620	GROES-LIKE ZINC-BINDING ALCOHOL DEHYDROGENASE FAMILY PROTEIN (PTHR43350:SF2)			AT5G48300	GLUCOSE-1-PHOSPHATE ADENYLYLTRANSFERASE LARGE SUBUNIT 1, CHLOROPLASTIC-RELATED (PTHR43523:SF12)			AT2G37640	EXPANSIN-A3 (PTHR31867:SF262)
AT1G02660	PHOSPHOLIPASE A1 PLIP2, CHLOROPLASTIC (PTHR46483:SF4)			AT2G37640	EXPANSIN-A3 (PTHR31867:SF262)			AT2G46370	JASMONOYL--L-AMINO ACID SYNTHETASE JAR1 (PTHR31901:SF5)
AT4G14400	ANKYRIN REPEAT FAMILY PROTEIN-RELATED (PTHR24177:SF353)			AT2G46370	JASMONOYL--L-AMINO ACID SYNTHETASE JAR1 (PTHR31901:SF5)			AT2G22430	HOMEOBOX-LEUCINE ZIPPER PROTEIN ATHB-6 (PTHR24326:SF547)
AT5G20610	PROTEIN PLASTID MOVEMENT IMPAIRED 1-RELATED 1 (PTHR33414:SF1)			AT1G07350	SERINE_ARGININE-RICH SPLICING FACTOR SR45A (PTHR48034:SF24)			AT5G51300	SPLICING FACTOR 1 (PTHR11208:SF45)
AT3G26020	SERINE_THREONINE PROTEIN PHOSPHATASE 2A 59 KDA REGULATORY SUBUNIT B' ETA ISOFORM (PTHR10257:SF66)			AT1G22610	MULTIPLE C2 DOMAIN AND TRANSMEMBRANE REGION PROTEIN 6 (PTHR31425:SF22)			AT4G28720	INDOLE-3-PYRUVATE MONOOXYGENASE YUCCA8-RELATED (PTHR43539:SF11)
AT5G47390	TRANSCRIPTION FACTOR KUA1 (PTHR44191:SF26)			AT1G48030	DIHYDROLIPOYL DEHYDROGENASE 1, MITOCHONDRIAL (PTHR22912:SF223)			AT1G18150	MITOGEN-ACTIVATED PROTEIN KINASE 8 (PTHR24055:SF463)
AT2G25760	PROTEIN KINASE FAMILY PROTEIN (PTHR11909:SF472)			AT5G63190	MA3 DOMAIN-CONTAINING TRANSLATION REGULATORY FACTOR 1 (PTHR12626:SF7)			AT5G46570	SERINE_THREONINE-PROTEIN KINASE BSK2 (PTHR45863:SF15)
AT5G24430	CDPK-RELATED KINASE 4 (PTHR24349:SF186)			AT3G02540	UBIQUITIN RECEPTOR RAD23C (PTHR10621:SF35)			AT4G34710	ARGININE DECARBOXYLASE 1, CHLOROPLASTIC-RELATED (PTHR43295:SF1)
AT1G49670	PROSTAGLANDIN REDUCTASE 3 (PTHR43677:SF3)			AT3G55270	PROTEIN-TYROSINE-PHOSPHATASE MKP1 (PTHR46381:SF4)			AT1G07200	PROTEIN SMAX1-LIKE 6 (PTHR43572:SF38)
AT5G54800	GLUCOSE-6-PHOSPHATE_PHOSPHATE TRANSLOCATOR 1, CHLOROPLASTIC (PTHR11132:SF539)			AT2G36990	RNA POLYMERASE SIGMA FACTOR SIGF, CHLOROPLASTIC (PTHR30603:SF45)			AT1G74740	CALCIUM-DEPENDENT PROTEIN KINASE 30 (PTHR24349:SF167)
AT4G39690	MICOS COMPLEX SUBUNIT MIC60 (PTHR15415:SF7)			AT2G26250	3-KETOACYL-COA SYNTHASE 10 (PTHR31561:SF2)			AT3G15730	PHOSPHOLIPASE D ALPHA 1 (PTHR18896:SF115)
AT1G25540	MEDIATOR OF RNA POLYMERASE II TRANSCRIPTION SUBUNIT 25 (PTHR12433:SF11)			AT1G10470	TWO-COMPONENT RESPONSE REGULATOR ARR3-RELATED (PTHR43874:SF50)			AT2G27210	SERINE_THREONINE-PROTEIN PHOSPHATASE BSL3 (PTHR46422:SF4)
AT3G13450	2-OXOISOVALERATE DEHYDROGENASE SUBUNIT BETA, MITOCHONDRIAL (PTHR42980:SF1)			AT5G09810	ACTIN-7 (PTHR11937:SF555)			AT4G34460	GUANINE NUCLEOTIDE-BINDING PROTEIN SUBUNIT BETA-1 (PTHR19850:SF25)
AT4G35790	PHOSPHOLIPASE D DELTA (PTHR18896:SF86)			AT1G53090	PROTEIN SPA1-RELATED 4 (PTHR44218:SF17)			AT4G00630	K(+) EFFLUX ANTIPORTER 1, CHLOROPLASTIC-RELATED (PTHR46157:SF2)
AT4G02150	IMPORTIN SUBUNIT ALPHA-3 (PTHR23316:SF69)			AT1G30810	LYSINE-SPECIFIC DEMETHYLASE JMJ15-RELATED (PTHR10694:SF127)			AT3G55530	RING-TYPE DOMAIN-CONTAINING PROTEIN (PTHR45977:SF4)
AT1G51590	MANNOSYL-OLIGOSACCHARIDE ALPHA-1,2-MANNOSIDASE IA-RELATED (PTHR11742:SF6)			AT4G28610	PROTEIN PHOSPHATE STARVATION RESPONSE 1 (PTHR31314:SF21)			AT3G11910	UBIQUITIN CARBOXYL-TERMINAL HYDROLASE 7 (PTHR24006:SF644)
AT5G07300	PROTEIN BONZAI 2 (PTHR10857:SF134)			AT5G06850	FT-INTERACTING PROTEIN 1 (PTHR31425:SF37)			AT5G11270	HOMEOBOX DOMAIN-CONTAINING PROTEIN (PTHR15467:SF9)
AT3G60310	ACYL-COA SYNTHETASE FAMILY PROTEIN (PTHR48221:SF2)			AT4G00630	K(+) EFFLUX ANTIPORTER 1, CHLOROPLASTIC-RELATED (PTHR46157:SF2)			AT4G21670	RNA POLYMERASE II C-TERMINAL DOMAIN PHOSPHATASE-LIKE 1 (PTHR23081:SF0)
AT5G55910	SERINE_THREONINE-PROTEIN KINASE D6PK (PTHR45637:SF32)			AT4G11110	PROTEIN SPA1-RELATED 2 (PTHR44218:SF15)			AT3G03940	PROTEIN KINASE FAMILY PROTEIN (PTHR11909:SF353)
AT4G34240	ALDEHYDE DEHYDROGENASE FAMILY 3 MEMBER I1, CHLOROPLASTIC (PTHR43570:SF25)			AT1G22770	PROTEIN GIGANTEA (PTHR36319:SF1)			AT5G18190	CASEIN KINASE-LIKE PROTEIN (PTHR11909:SF349)
AT5G56000	HEAT SHOCK PROTEIN 90-2-RELATED (PTHR11528:SF133)			AT4G01660	COENZYME Q8 (PTHR43851:SF3)			AT3G17860	PROTEIN TIFY 6A-RELATED (PTHR33077:SF151)
AT5G01270	RNA POLYMERASE II C-TERMINAL DOMAIN PHOSPHATASE-LIKE 2 (PTHR23081:SF24)			AT4G26610	SERINE_THREONINE-PROTEIN KINASE D6PKL1 (PTHR45637:SF79)			AT3G46820	SERINE_THREONINE-PROTEIN PHOSPHATASE PP1 ISOZYME 2-RELATED (PTHR11668:SF511)
AT1G19850	AUXIN RESPONSE FACTOR 5 (PTHR31384:SF10)			AT3G03380	PDZ DOMAIN-CONTAINING PROTEIN C1685.05 (PTHR46366:SF1)			AT4G34390	EXTRA-LARGE GUANINE NUCLEOTIDE-BINDING PROTEIN 2 (PTHR10218:SF321)
AT1G62630	DISEASE RESISTANCE PROTEIN RFL1-RELATED (PTHR23155:SF1192)			AT4G27430	COP1-INTERACTING PROTEIN 7 (PTHR31008:SF4)			AT3G15356	LECTIN-LIKE PROTEIN LEC (PTHR32401:SF34)
AT3G10550	PHOSPHATIDYLINOSITOL-3-PHOSPHATE PHOSPHATASE (PTHR10807:SF8)			AT1G20630	CATALASE-1 (PTHR11465:SF39)			AT5G63110	HISTONE DEACETYLASE HDAC1 (PTHR10625:SF10)
AT4G35470	PLANT INTRACELLULAR RAS-GROUP-RELATED LRR PROTEIN 4 (PTHR45752:SF101)			AT3G61600	BTB_POZ DOMAIN-CONTAINING PROTEIN POB1 (PTHR46336:SF3)			AT1G63500	SERINE_THREONINE-PROTEIN KINASE BSK7-RELATED (PTHR45863:SF2)
AT1G18390	LEAF RUST 10 DISEASE-RESISTANCE LOCUS RECEPTOR-LIKE PROTEIN KINASE-LIKE 1.2 (PTHR46008:SF4)			AT3G19710	METHIONINE AMINOTRANSFERASE BCAT4 (PTHR42825:SF8)			AT1G20630	CATALASE-1 (PTHR11465:SF39)
AT4G19530	ADP-RIBOSYL CYCLASE_CYCLIC ADP-RIBOSE HYDROLASE (PTHR11017:SF489)			AT1G68830	SERINE_THREONINE-PROTEIN KINASE STN7, CHLOROPLASTIC (PTHR46699:SF4)			AT3G61600	BTB_POZ DOMAIN-CONTAINING PROTEIN POB1 (PTHR46336:SF3)
AT3G55440	TRIOSEPHOSPHATE ISOMERASE, CYTOSOLIC (PTHR21139:SF34)			AT2G43400	ELECTRON TRANSFER FLAVOPROTEIN-UBIQUINONE OXIDOREDUCTASE, MITOCHONDRIAL (PTHR10617:SF107)			AT3G17410	RECEPTOR-LIKE CYTOPLASMIC KINASE 1 (PTHR47983:SF49)
AT5G27380	GLUTATHIONE SYNTHETASE (PTHR11130:SF0)			AT3G15354	PROTEIN SPA1-RELATED 3 (PTHR44218:SF1)			AT2G19520	WD-40 REPEAT-CONTAINING PROTEIN MSI4 (PTHR22850:SF27)
AT2G04550	PROTEIN-TYROSINE-PHOSPHATASE IBR5 (PTHR47244:SF1)			AT2G32400	GLUTAMATE RECEPTOR 3.7 (PTHR18966:SF427)			AT4G33430	BRASSINOSTEROID INSENSITIVE 1-ASSOCIATED RECEPTOR KINASE 1-RELATED (PTHR47988:SF11)
AT3G22380	PROTEIN TIME FOR COFFEE (PTHR34798:SF2)			AT2G19520	WD-40 REPEAT-CONTAINING PROTEIN MSI4 (PTHR22850:SF27)			AT4G04920	MEDIATOR OF RNA POLYMERASE II TRANSCRIPTION SUBUNIT 16 (PTHR35130:SF1)
AT1G79550	PHOSPHOGLYCERATE KINASE 3, CYTOSOLIC (PTHR11406:SF27)			AT1G79000	HISTONE ACETYLTRANSFERASE (PTHR13808:SF1)			AT2G26300	GUANINE NUCLEOTIDE-BINDING PROTEIN ALPHA-5 SUBUNIT (PTHR10218:SF302)
AT5G60550	SERINE_THREONINE-PROTEIN KINASE GRIK1-RELATED (PTHR24346:SF39)			AT2G26300	GUANINE NUCLEOTIDE-BINDING PROTEIN ALPHA-5 SUBUNIT (PTHR10218:SF302)			AT3G54030	SERINE_THREONINE-PROTEIN KINASE BSK6 (PTHR45863:SF6)
AT3G57040	TWO-COMPONENT RESPONSE REGULATOR ARR9 (PTHR43874:SF167)			AT4G24800	PROGRAMMED CELL DEATH PROTEIN 4 (PTHR12626:SF0)			AT3G26090	DOUBLE HIT, ISOFORM B (PTHR10845:SF192)
AT5G15450	HEAT SHOCK PROTEIN 104 (PTHR11638:SF18)			AT2G35510	INACTIVE POLY [ADP-RIBOSE] POLYMERASE SRO1-RELATED (PTHR32263:SF5)			AT4G23100	GLUTAMATE--CYSTEINE LIGASE, CHLOROPLASTIC (PTHR34378:SF1)
AT4G31390	PROTEIN ACTIVITY OF BC1 COMPLEX KINASE 1, CHLOROPLASTIC (PTHR10566:SF53)			AT1G06390	SHAGGY-RELATED PROTEIN KINASE IOTA-RELATED (PTHR24057:SF5)			AT3G18130	SMALL RIBOSOMAL SUBUNIT PROTEIN RACK1X (PTHR19868:SF7)
AT1G08920	SUGAR TRANSPORTER ESL1 (PTHR48021:SF43)			AT3G08590	2,3-BISPHOSPHOGLYCERATE-INDEPENDENT PHOSPHOGLYCERATE MUTASE 2-RELATED (PTHR31637:SF13)			AT1G06390	SHAGGY-RELATED PROTEIN KINASE IOTA-RELATED (PTHR24057:SF5)
AT1G10210	MITOGEN-ACTIVATED PROTEIN KINASE 1 (PTHR24055:SF378)			AT4G28860	CASEIN KINASE 1-LIKE PROTEIN 3-RELATED (PTHR11909:SF97)			AT3G08590	2,3-BISPHOSPHOGLYCERATE-INDEPENDENT PHOSPHOGLYCERATE MUTASE 2-RELATED (PTHR31637:SF13)
AT1G18160	PROTEIN KINASE SUPERFAMILY PROTEIN (PTHR44329:SF68)			AT1G28520	TRANSCRIPTION FACTOR VOZ1 (PTHR33873:SF1)
AT1G01580	FERRIC REDUCTION OXIDASE 2 (PTHR11972:SF41)			AT5G61670	PROTEIN ORANGE, CHLOROPLASTIC (PTHR15852:SF74)
AT5G39340	HISTIDINE-CONTAINING PHOSPHOTRANSFER PROTEIN 3 (PTHR28242:SF65)			AT1G05120	DNA REPAIR PROTEIN RAD16 (PTHR45626:SF12)
AT2G14260	PROLINE IMINOPEPTIDASE (PTHR43722:SF1)			AT3G01460	METHYL-CPG-BINDING DOMAIN-CONTAINING PROTEIN 9 (PTHR47162:SF8)
AT1G50840	DNA POLYMERASE I A, CHLOROPLASTIC_MITOCHONDRIAL (PTHR10133:SF53)			AT4G00730	HOMEOBOX-LEUCINE ZIPPER PROTEIN ANTHOCYANINLESS 2-RELATED (PTHR45654:SF5)
AT1G15750	PROTEIN TOPLESS (PTHR44083:SF27)			AT5G49730	FERRIC REDUCTION OXIDASE 6-RELATED (PTHR11972:SF69)
AT5G43470	DISEASE RESISTANCE RPP8-LIKE PROTEIN 3-RELATED (PTHR23155:SF1185)
AT2G26560	PATATIN-LIKE PROTEIN 2 (PTHR32176:SF109)
AT3G04110	GLUTAMATE RECEPTOR 1.1 (PTHR18966:SF428)
AT5G19010	MITOGEN-ACTIVATED PROTEIN KINASE 16 (PTHR24055:SF211)
AT4G24120	METAL-NICOTIANAMINE TRANSPORTER YSL1 (PTHR31645:SF11)
AT2G21120	MAGNESIUM TRANSPORTER NIPA6-RELATED (PTHR12570:SF11)
AT1G69640	FATTY ACID HYDROXYLASE DOMAIN-CONTAINING PROTEIN 2-RELATED (PTHR11863:SF226)
AT2G36810	MAESTRO HEAT-LIKE REPEAT FAMILY MEMBER 1 (PTHR23120:SF0)
AT3G56200	AMINO ACID TRANSPORTER AVT6C (PTHR22950:SF323)
AT5G05170	CELLULOSE SYNTHASE A CATALYTIC SUBUNIT 3 [UDP-FORMING] (PTHR13301:SF206)
AT5G21090	LEUCINE-RICH REPEAT PROTEIN 1-RELATED (PTHR48054:SF26)
AT5G64370	BETA-UREIDOPROPIONASE (PTHR43674:SF2)
AT1G63730	ADP-RIBOSYL CYCLASE_CYCLIC ADP-RIBOSE HYDROLASE-RELATED (PTHR11017:SF225)
AT5G05700	ARGINYL-TRNA--PROTEIN TRANSFERASE 1 (PTHR21367:SF4)
AT5G64610	HISTONE ACETYLTRANSFERASE OF THE MYST FAMILY 1 (PTHR10615:SF209)
AT5G63420	RIBONUCLEASE J (PTHR43694:SF1)
AT2G19810	ZINC FINGER CCCH DOMAIN-CONTAINING PROTEIN 20 (PTHR14493:SF155)
AT5G14270	TRANSCRIPTION FACTOR GTE11-RELATED (PTHR46136:SF1)
AT3G54050	FRUCTOSE-BISPHOSPHATASE (PTHR11556:SF1)
AT5G58960	PROTEIN GRAVITROPIC IN THE LIGHT 1 (PTHR31161:SF14)
AT3G46960	DEXH-BOX ATP-DEPENDENT RNA HELICASE DEXH11 (PTHR12131:SF24)
AT3G04910	SERINE_THREONINE-PROTEIN KINASE WNK1 (PTHR13902:SF159)
AT3G55610	DELTA-1-PYRROLINE-5-CARBOXYLATE SYNTHASE (PTHR11063:SF8)
AT5G05850	PLANT INTRACELLULAR RAS-GROUP-RELATED LRR PROTEIN 1 (PTHR45752:SF120)
AT5G49720	ENDOGLUCANASE 25 (PTHR22298:SF185)
AT1G42970	GLYCERALDEHYDE-3-PHOSPHATE DEHYDROGENASE GAPB, CHLOROPLASTIC (PTHR43148:SF5)
AT1G74910	MANNOSE-1-PHOSPHATE GUANYLTRANSFERASE ALPHA (PTHR22572:SF104)
AT2G48060	PIEZO-TYPE MECHANOSENSITIVE ION CHANNEL HOMOLOG (PTHR47049:SF2)
AT5G66390	PEROXIDASE 72 (PTHR31388:SF3)
AT2G15620	FERREDOXIN--NITRITE REDUCTASE, CHLOROPLASTIC (PTHR32439:SF0)
AT5G54250	CYCLIC NUCLEOTIDE-GATED ION CHANNEL 4 (PTHR45651:SF14)
AT2G25350	PX DOMAIN-CONTAINING PROTEIN EREL1-RELATED (PTHR46856:SF1)
AT5G46450	DISEASE RESISTANCE PROTEIN (TIR-NBS-LRR CLASS) FAMILY (PTHR11017:SF364)
AT5G01540	L-TYPE LECTIN-DOMAIN CONTAINING RECEPTOR KINASE VI.2 (PTHR27007:SF192)
AT5G25510	SERINE_THREONINE PROTEIN PHOSPHATASE 2A 57 KDA REGULATORY SUBUNIT B' KAPPA ISOFORM (PTHR10257:SF59)
AT5G25560	RING FINGER AND CHY ZINC FINGER DOMAIN-CONTAINING PROTEIN 1 (PTHR21319:SF53)
AT4G23300	CYSTEINE-RICH RECEPTOR-LIKE PROTEIN KINASE 22 (PTHR27002:SF453)
AT4G27260	INDOLE-3-ACETIC ACID-AMIDO SYNTHETASE GH3.5 (PTHR31901:SF45)
AT4G29810	DUAL SPECIFICITY MITOGEN-ACTIVATED PROTEIN KINASE KINASE 1 (PTHR24361:SF785)
AT2G35490	PLASTID-LIPID-ASSOCIATED PROTEIN 3, CHLOROPLASTIC-RELATED (PTHR31906:SF5)
AT3G17040	PROTEIN HIGH CHLOROPHYLL FLUORESCENT 107 (PTHR44917:SF1)
AT4G38240	ALPHA-1,3-MANNOSYL-GLYCOPROTEIN 2-BETA-N-ACETYLGLUCOSAMINYLTRANSFERASE (PTHR10468:SF0)
AT5G16760	INOSITOL-TETRAKISPHOSPHATE 1-KINASE 1 (PTHR14217:SF24)
AT1G15950	CINNAMOYL-COA REDUCTASE 1 (PTHR10366:SF404)
AT2G21410	V-TYPE PROTON ATPASE SUBUNIT A2 (PTHR11629:SF110)
AT5G41260	SERINE_THREONINE-PROTEIN KINASE BSK7-RELATED (PTHR45863:SF2)
AT5G36930	DISEASE RESISTANCE PROTEIN (TIR-NBS-LRR CLASS) FAMILY (PTHR11017:SF271)
AT2G46340	PROTEIN SUPPRESSOR OF PHYA-105 1 (PTHR44218:SF6)
AT5G64170	PROTEIN LNK1 (PTHR33334:SF8)
AT1G31930	EXTRA-LARGE GUANINE NUCLEOTIDE-BINDING PROTEIN 3 (PTHR10218:SF334)
AT3G19100	CDPK-RELATED KINASE 2 (PTHR24349:SF249)
AT5G11670	NADP-DEPENDENT MALIC ENZYME 2 (PTHR23406:SF70)
AT3G50000	CASEIN KINASE II SUBUNIT ALPHA-2 (PTHR24054:SF40)
AT1G53510	MITOGEN-ACTIVATED PROTEIN KINASE 18 (PTHR24055:SF420)
AT5G05660	NF-X1-TYPE ZINC FINGER PROTEIN NFXL1 (PTHR12360:SF1)
AT3G16470	JACALIN-RELATED LECTIN 35 (PTHR47293:SF64)
AT4G20400	LYSINE-SPECIFIC DEMETHYLASE JMJ14 (PTHR10694:SF105)
AT5G61790	CALNEXIN 14D-RELATED (PTHR11073:SF1)
AT3G05420	ACYL-COA-BINDING DOMAIN-CONTAINING PROTEIN 4 (PTHR46093:SF3)
AT3G01100	CSC1-LIKE PROTEIN HYP1 (PTHR13018:SF109)
AT1G17840	ABC TRANSPORTER G FAMILY MEMBER 11 (PTHR48042:SF11)
AT1G61300	DISEASE RESISTANCE PROTEIN RFL1-RELATED (PTHR23155:SF1192)
AT1G08060	ATP-DEPENDENT HELICASE FAMILY PROTEIN-RELATED (PTHR35116:SF2)
AT3G13300	ENHANCER OF MRNA-DECAPPING PROTEIN 4 (PTHR15598:SF5)
AT5G18940	PROTEIN MO25 (PTHR10182:SF3)
AT1G50410	HELICASE-LIKE TRANSCRIPTION FACTOR CHR28-RELATED (PTHR45626:SF24)
AT4G29130	HEXOKINASE TYPE 1-RELATED (PTHR19443:SF16)
AT2G47060	PROTEIN KINASE DOMAIN-CONTAINING PROTEIN (PTHR47983:SF47)
AT3G29320	ALPHA-GLUCAN PHOSPHORYLASE 1 (PTHR11468:SF28)
AT4G18130	PHYTOCHROME E (PTHR43719:SF17)
AT2G39260	REGULATOR OF NONSENSE TRANSCRIPTS 2 (PTHR12839:SF7)
AT1G09270	IMPORTIN SUBUNIT ALPHA-4 (PTHR23316:SF58)
AT3G24140	TRANSCRIPTION FACTOR FAMA (PTHR46684:SF6)
AT3G20410	CALCIUM-DEPENDENT PROTEIN KINASE 33-RELATED (PTHR24349:SF350)
AT3G02130	LRR RECEPTOR-LIKE SERINE_THREONINE-PROTEIN KINASE RPK2 (PTHR27000:SF584)
AT5G57610	KINASE SUPERFAMILY WITH OCTICOSAPEPTIDE_PHOX_BEM1P DOMAIN-CONTAINING PROTEIN (PTHR23257:SF703)
AT5G19690	DOLICHYL-DIPHOSPHOOLIGOSACCHARIDE--PROTEIN GLYCOSYLTRANSFERASE SUBUNIT STT3A (PTHR13872:SF48)
AT5G67440	BTB_POZ DOMAIN-CONTAINING PROTEIN NPY3 (PTHR32370:SF146)
AT5G26030	FERROCHELATASE-1, CHLOROPLASTIC_MITOCHONDRIAL (PTHR11108:SF4)
AT3G56760	CDPK-RELATED KINASE 7 (PTHR24349:SF92)
AT2G31380	B-BOX ZINC FINGER PROTEIN 25 (PTHR31832:SF47)
AT5G13420	TRANSALDOLASE (PTHR10683:SF31)
AT3G21160	MANNOSYL-OLIGOSACCHARIDE 1,2-ALPHA-MANNOSIDASE MNS2 (PTHR11742:SF102)
AT3G12670	CTP SYNTHASE-RELATED (PTHR11550:SF0)
AT5G38850	ADP-RIBOSYL CYCLASE_CYCLIC ADP-RIBOSE HYDROLASE-RELATED (PTHR11017:SF225)
AT4G10590	UBIQUITIN CARBOXYL-TERMINAL HYDROLASE (PTHR21646:SF46)
AT1G51940	LYSM DOMAIN RECEPTOR-LIKE KINASE 3 (PTHR46204:SF10)
AT5G58787	RING_U-BOX SUPERFAMILY PROTEIN (PTHR15315:SF75)
AT3G44480	ADP-RIBOSYL CYCLASE_CYCLIC ADP-RIBOSE HYDROLASE-RELATED (PTHR11017:SF411)
AT5G46910	LYSINE-SPECIFIC DEMETHYLASE 5 (PTHR10694:SF33)
AT4G31530	NAD(P)-BINDING ROSSMANN-FOLD SUPERFAMILY PROTEIN (PTHR15020:SF48)
AT5G03730	SERINE_THREONINE-PROTEIN KINASE CTR1 (PTHR44329:SF281)
AT4G32940	VACUOLAR-PROCESSING ENZYME GAMMA-ISOZYME (PTHR12000:SF50)
AT5G07350	RIBONUCLEASE TUDOR 1 (PTHR12302:SF9)
AT1G24190	SIN3A, ISOFORM G (PTHR12346:SF0)
AT1G16190	UV EXCISION REPAIR PROTEIN RAD23 (PTHR10621:SF0)
AT5G60640	PROTEIN DISULFIDE ISOMERASE-LIKE 1-4 (PTHR18929:SF246)
AT5G17020	EXPORTIN-1 (PTHR11223:SF2)
AT1G64990	GOLGI PH REGULATOR A-RELATED (PTHR15948:SF0)
AT1G63940	MONODEHYDROASCORBATE REDUCTASE, CHLOROPLASTIC_MITOCHONDRIAL (PTHR43557:SF6)
AT1G61380	G-TYPE LECTIN S-RECEPTOR-LIKE SERINE_THREONINE-PROTEIN KINASE SD1-29 (PTHR27002:SF1026)
AT5G61410	RIBULOSE-PHOSPHATE 3-EPIMERASE (PTHR11749:SF3)
AT1G27520	ER DEGRADATION-ENHANCING ALPHA-MANNOSIDASE-LIKE PROTEIN 1 (PTHR45679:SF5)
AT4G35040	BASIC LEUCINE ZIPPER 19 (PTHR23334:SF48)
AT2G47900	TUBBY-LIKE F-BOX PROTEIN 3 (PTHR16517:SF119)
AT4G11280	1-AMINOCYCLOPROPANE-1-CARBOXYLATE SYNTHASE 6 (PTHR43795:SF6)
AT3G46510	U-BOX DOMAIN-CONTAINING PROTEIN 13 (PTHR23315:SF275)
AT5G38990	PROTEIN KINASE DOMAIN-CONTAINING PROTEIN (PTHR27003:SF451)
AT1G76670	UDP-RHAMNOSE_UDP-GALACTOSE TRANSPORTER 1 (PTHR11132:SF439)
AT4G02570	CULLIN-1-RELATED (PTHR11932:SF138)
AT1G72710	CASEIN KINASE 1-LIKE PROTEIN 2 (PTHR11909:SF484)
AT5G21040	OS04G0619700 PROTEIN (PTHR19855:SF19)
AT2G41220	FERREDOXIN-DEPENDENT GLUTAMATE SYNTHASE 2, CHLOROPLASTIC (PTHR11938:SF138)
AT3G23560	PROTEIN DETOXIFICATION 19 (PTHR11206:SF441)
AT1G48490	SERINE_THREONINE PROTEIN KINASE IRE3-RELATED (PTHR24356:SF352)
AT5G57160	DNA LIGASE 4 (PTHR45997:SF1)
AT5G16000	PROTEIN NSP-INTERACTING KINASE 1 (PTHR47988:SF79)
AT1G69850	PROTEIN NRT1_ PTR FAMILY 4.6 (PTHR11654:SF98)
AT4G31180	ASPARTATE--TRNA LIGASE, CYTOPLASMIC (PTHR43450:SF1)
AT1G66760	PROTEIN DETOXIFICATION 9 (PTHR11206:SF294)
AT1G01120	3-KETOACYL-COA SYNTHASE 1 (PTHR31561:SF73)
AT5G62000	AUXIN RESPONSE FACTOR 2 (PTHR31384:SF79)
AT5G44380	BERBERINE BRIDGE ENZYME-LIKE 24-RELATED (PTHR32448:SF94)
AT4G22970	SEPARIN (PTHR12792:SF0)
AT5G45430	PROTEIN KINASE SUPERFAMILY PROTEIN (PTHR24055:SF465)
AT5G65380	PROTEIN DETOXIFICATION 27 (PTHR11206:SF80)
AT5G14950	LYSOSOMAL ALPHA-MANNOSIDASE (PTHR11607:SF3)
AT3G24440	VIN3-LIKE PROTEIN 1 (PTHR46286:SF1)
AT3G11410	PROTEIN PHOSPHATASE 2C 37 (PTHR47992:SF93)
AT2G19540	GLUTAMATE-RICH WD REPEAT-CONTAINING PROTEIN 1 (PTHR45903:SF1)
AT4G21150	DOLICHYL-DIPHOSPHOOLIGOSACCHARIDE--PROTEIN GLYCOSYLTRANSFERASE SUBUNIT 2 (PTHR12640:SF0)
AT4G22540	OXYSTEROL-BINDING PROTEIN-RELATED PROTEIN 2A (PTHR10972:SF155)
AT5G56140	K HOMOLOGY DOMAIN-CONTAINING PROTEIN (PTHR11208:SF137)
AT5G55580	TRANSCRIPTION TERMINATION FACTOR MTERF9, CHLOROPLASTIC (PTHR13068:SF151)
AT1G79380	E3 UBIQUITIN-PROTEIN LIGASE RGLG4 (PTHR45751:SF16)
AT2G17440	PLANT INTRACELLULAR RAS-GROUP-RELATED LRR PROTEIN 5 (PTHR45752:SF93)
AT1G60900	SPLICING FACTOR U2AF LARGE SUBUNIT B (PTHR23139:SF114)
AT1G52310	OS01G0104000 PROTEIN (PTHR27001:SF85)
AT1G11670	PROTEIN DETOXIFICATION 36 (PTHR11206:SF406)
AT3G25910	OS01G0612600 PROTEIN (PTHR31197:SF5)
AT1G56560	ALKALINE_NEUTRAL INVERTASE A, MITOCHONDRIAL (PTHR31916:SF46)
AT4G11130	RNA-DEPENDENT RNA POLYMERASE 2 (PTHR23079:SF5)
AT5G42050	DCD DOMAIN-CONTAINING PROTEIN NRP (PTHR46034:SF37)
AT5G64220	CALMODULIN-BINDING TRANSCRIPTION ACTIVATOR 2 (PTHR23335:SF45)
AT5G08130	TRANSCRIPTION FACTOR BIM1 (PTHR46412:SF3)
AT5G45500	LEUCINE-RICH REPEAT (LRR) FAMILY PROTEIN-RELATED (PTHR23155:SF1076)
AT5G49570	PEPTIDE-N(4)-(N-ACETYL-BETA-GLUCOSAMINYL)ASPARAGINE AMIDASE (PTHR12143:SF19)
AT5G24380	METAL-NICOTIANAMINE TRANSPORTER YSL2 (PTHR31645:SF44)
AT3G48780	LD36009P (PTHR13693:SF3)
AT1G03930	CASEIN KINASE 1-LIKE PROTEIN 9 (PTHR11909:SF326)
AT5G38560	PROLINE-RICH RECEPTOR-LIKE PROTEIN KINASE PERK8 (PTHR27001:SF489)
AT5G47080	CASEIN KINASE II SUBUNIT BETA (PTHR11740:SF0)
AT1G33110	PROTEIN DETOXIFICATION 20-RELATED (PTHR11206:SF102)
AT4G37610	BTB_POZ AND TAZ DOMAIN-CONTAINING PROTEIN 5 (PTHR46287:SF9)
AT1G56510	ADP-RIBOSYL CYCLASE_CYCLIC ADP-RIBOSE HYDROLASE-RELATED (PTHR11017:SF225)
AT5G19780,AT5G19770	TUBULIN ALPHA-1 CHAIN-RELATED (PTHR11588:SF438)
AT1G05630	TYPE I INOSITOL POLYPHOSPHATE 5-PHOSPHATASE 13 (PTHR11200:SF272)
AT1G69040	ACT DOMAIN-CONTAINING PROTEIN ACR4 (PTHR31096:SF22)
AT5G20930	TOUSLED-LIKE KINASE, ISOFORM G (PTHR22974:SF23)
AT4G20310	MEMBRANE-BOUND TRANSCRIPTION FACTOR SITE-2 PROTEASE (PTHR13325:SF3)
AT5G24120	RNA POLYMERASE SIGMA FACTOR SIGE, CHLOROPLASTIC_MITOCHONDRIAL (PTHR30603:SF4)
AT2G40140	ZINC FINGER CCCH DOMAIN-CONTAINING PROTEIN 29 (PTHR14493:SF158)
AT5G12480	CALCIUM-DEPENDENT PROTEIN KINASE 7 (PTHR24349:SF335)
AT3G05840	PROTEIN KINASE SHAGGY-RELATED (PTHR24057:SF0)
AT5G44030	CELLULOSE SYNTHASE A CATALYTIC SUBUNIT 4 [UDP-FORMING] (PTHR13301:SF91)
AT5G06680	GAMMA-TUBULIN COMPLEX COMPONENT 3 (PTHR19302:SF14)
AT2G37570	EXPRESSED PROTEIN (PTHR33981:SF3)
AT5G47750	SERINE_THREONINE-PROTEIN KINASE D6PKL2 (PTHR45637:SF70)
AT5G03340	CELL DIVISION CONTROL PROTEIN 48 HOMOLOG E (PTHR23077:SF200)
AT5G15540	NIPPED-B-LIKE PROTEIN (PTHR21704:SF18)
AT5G45050	DISEASE RESISTANCE PROTEIN RRS1B-RELATED (PTHR32096:SF18)
AT1G04120	ABC TRANSPORTER C FAMILY MEMBER 5 (PTHR24223:SF189)
AT3G11670	DIGALACTOSYLDIACYLGLYCEROL SYNTHASE 1, CHLOROPLASTIC (PTHR46132:SF6)
AT2G33700	PROTEIN PHOSPHATASE 2C 27-RELATED (PTHR13832:SF673)
AT4G03550	CALLOSE SYNTHASE 12 (PTHR12741:SF7)
AT5G65210	TRANSCRIPTION FACTOR TGA1 (PTHR45693:SF64)
AT4G27940	FI19922P1-RELATED (PTHR45760:SF2)
AT3G54720	GLUTAMATE CARBOXYPEPTIDASE AMP1-RELATED (PTHR10404:SF75)
AT1G55610	SERINE_THREONINE-PROTEIN KINASE BRI1-LIKE 1 (PTHR48053:SF31)
AT4G15415	SERINE_THREONINE PROTEIN PHOSPHATASE 2A 59 KDA REGULATORY SUBUNIT B' GAMMA ISOFORM (PTHR10257:SF115)
AT2G01930	PROTEIN BASIC PENTACYSTEINE1-RELATED (PTHR31421:SF0)
AT3G22170	PROTEIN FAR-RED ELONGATED HYPOCOTYL 3 (PTHR31669:SF161)
AT1G47530	PROTEIN DETOXIFICATION 33 (PTHR11206:SF346)
AT1G18890	CALCIUM-DEPENDENT PROTEIN KINASE 10 (PTHR24349:SF427)
AT5G51060	RESPIRATORY BURST OXIDASE HOMOLOG PROTEIN C (PTHR11972:SF152)
AT3G21110	PHOSPHORIBOSYLAMINOIMIDAZOLE-SUCCINOCARBOXAMIDE SYNTHASE (PTHR43700:SF1)
AT1G56500	NHL REPEAT-CONTAINING PROTEIN 2 (PTHR46388:SF2)
AT2G18790	PHYTOCHROME B-RELATED (PTHR43719:SF12)
AT5G59430	TELOMERE REPEAT-BINDING PROTEIN 1 (PTHR21717:SF65)
AT4G18820	PROTEIN STICHEL-LIKE 3 (PTHR11669:SF46)
AT3G56580	E3 UBIQUITIN-PROTEIN LIGASE RZF1 (PTHR15710:SF47)
AT5G61910	C2 DOMAIN-CONTAINING PROTEIN (PTHR10857:SF106)
AT1G43850	TRANSCRIPTIONAL COREPRESSOR SEUSS (PTHR10378:SF24)
AT4G19500	DISEASE RESISTANCE PROTEIN RPP2A (PTHR11017:SF549)
AT5G18170	GLUTAMATE DEHYDROGENASE 1 (PTHR11606:SF30)
AT5G46510	ADP-RIBOSYL CYCLASE_CYCLIC ADP-RIBOSE HYDROLASE-RELATED (PTHR11017:SF228)
AT5G20150	SPX DOMAIN-CONTAINING PROTEIN 1 (PTHR45978:SF10)
AT3G13690	KINASE WITH ADENINE NUCLEOTIDE ALPHA HYDROLASES-LIKE DOMAIN-CONTAINING PROTEIN (PTHR27001:SF152)
AT4G16250	PHYTOCHROME B-RELATED (PTHR43719:SF12)
AT5G03140	L-TYPE LECTIN-DOMAIN CONTAINING RECEPTOR KINASE VIII.2 (PTHR27007:SF202)
AT5G04240	LYSINE-SPECIFIC DEMETHYLASE ELF6 (PTHR10694:SF45)
AT1G28340	RECEPTOR-LIKE PROTEIN 4 (PTHR45631:SF181)
AT5G58950	OS01G0201200 PROTEIN (PTHR44329:SF73)
AT1G77760	NADH-CYTOCHROME B5 REDUCTASE (PTHR19370:SF185)
AT3G61800	UV-STIMULATED SCAFFOLD PROTEIN A (PTHR28670:SF1)
AT1G68670	TRANSCRIPTION FACTOR HHO2 (PTHR31003:SF16)
AT4G03430	PRE-MRNA-PROCESSING FACTOR 6 (PTHR11246:SF1)
AT4G19110	PROTEIN KINASE DOMAIN-CONTAINING PROTEIN-RELATED (PTHR24055:SF52)
AT1G66330	SENESCENCE-ASSOCIATED PROTEIN AAF, CHLOROLPLASTIC (PTHR36725:SF1)
AT1G14920	DELLA PROTEIN GAI-RELATED (PTHR31636:SF271)
AT3G12780	PHOSPHOGLYCERATE KINASE 1, CHLOROPLASTIC-RELATED (PTHR11406:SF23)
AT1G27320	HISTIDINE KINASE 3 (PTHR43719:SF73)
AT4G00710	SERINE_THREONINE-PROTEIN KINASE BSK3 (PTHR45863:SF47)
AT4G15760	MONOOXYGENASE 1 (PTHR45934:SF2)
AT1G26150	PROLINE-RICH RECEPTOR-LIKE PROTEIN KINASE PERK10 (PTHR27001:SF840)
AT1G70520	CYSTEINE-RICH RECEPTOR-LIKE PROTEIN KINASE 2 (PTHR47973:SF2)
AT1G58250	BRIDGE-LIKE LIPID TRANSFER PROTEIN FAMILY MEMBER 2 (PTHR15678:SF6)
AT1G05470	TYPE IV INOSITOL POLYPHOSPHATE 5-PHOSPHATASE 6 (PTHR45666:SF35)
AT3G05090	WD REPEAT-CONTAINING PROTEIN 48 (PTHR19862:SF14)
AT5G19280	PROTEIN PHOSPHATASE 2C-RELATED (PTHR13832:SF643)
AT3G07040	DISEASE RESISTANCE PROTEIN RPM1 (PTHR23155:SF1205)
AT1G61180	DISEASE RESISTANCE PROTEIN RFL1-RELATED (PTHR23155:SF1192)
AT2G05940	SERINE_THREONINE-PROTEIN KINASE RIPK (PTHR45621:SF261)
AT2G46700	CDPK-RELATED KINASE 3 (PTHR24349:SF361)
AT5G48620	DISEASE RESISTANCE RPP8-LIKE PROTEIN 3-RELATED (PTHR23155:SF1185)
AT1G23190	PHOSPHOGLUCOMUTASE (PTHR22573:SF2)
AT2G31650	HISTONE H3-LYSINE(4) N-TRIMETHYLTRANSFERASE ATX1 (PTHR13793:SF153)
AT5G40890	CHLORIDE CHANNEL PROTEIN CLC-A (PTHR11689:SF67)
AT1G11280	RECEPTOR-LIKE SERINE_THREONINE-PROTEIN KINASE (PTHR27002:SF985)
AT4G08850	MDIS1-INTERACTING RECEPTOR LIKE KINASE 2 (PTHR48053:SF112)
AT5G42870	PHOSPHATIDATE PHOSPHATASE (PTHR12181:SF12)
AT4G15090	PROTEIN FAR-RED IMPAIRED RESPONSE 1 (PTHR31669:SF21)
AT3G50950	DISEASE RESISTANCE RPP13-LIKE PROTEIN 4 (PTHR23155:SF1172)
AT4G39640	GLUTATHIONE HYDROLASE 1-RELATED (PTHR11686:SF34)
AT2G26890	DNAJ HOMOLOG SUBFAMILY C MEMBER 13 (PTHR36983:SF2)
AT3G47340	ASPARAGINE SYNTHETASE [GLUTAMINE-HYDROLYZING] 1 (PTHR11772:SF48)
AT3G05010	TRANSMEMBRANE PROTEIN ADIPOCYTE-ASSOCIATED 1 (PTHR15876:SF8)
AT5G42080	PHRAGMOPLASTIN DRP1A (PTHR11566:SF159)
AT1G11350	G-TYPE LECTIN S-RECEPTOR-LIKE SERINE_THREONINE-PROTEIN KINASE SD1-13 (PTHR27002:SF1100)
AT1G67890	PAS DOMAIN-CONTAINING PROTEIN TYROSINE KINASE FAMILY PROTEIN (PTHR44329:SF283)
AT5G45410	OS06G0115800 PROTEIN (PTHR31033:SF18)
AT2G17290	CALCIUM-DEPENDENT PROTEIN KINASE 6 (PTHR24349:SF81)
AT5G13300	ADP-RIBOSYLATION FACTOR GTPASE-ACTIVATING PROTEIN EFFECTOR PROTEIN 1 (PTHR23180:SF160)
AT1G70940	AUXIN EFFLUX CARRIER COMPONENT 3 (PTHR31752:SF60)
AT4G05320	POLYUBIQUITIN 14 (PTHR10666:SF428)
AT3G26744	TRANSCRIPTION FACTOR ICE1 (PTHR31945:SF82)
AT4G19880	GLUTATHIONE S-TRANSFERASE OMEGA-LIKE 1-RELATED (PTHR32419:SF6)
AT1G79810	PEROXISOME BIOGENESIS FACTOR 2 (PTHR48178:SF1)
AT2G27040	PROTEIN ARGONAUTE 4 (PTHR22891:SF157)
AT3G06820	BRCA1_BRCA2-CONTAINING COMPLEX SUBUNIT 3 (PTHR10410:SF2)
AT5G09890	PROTEIN KINASE FAMILY PROTEIN (PTHR24356:SF396)
AT4G39080	V-TYPE PROTON ATPASE SUBUNIT A3 (PTHR11629:SF112)
AT5G48300	GLUCOSE-1-PHOSPHATE ADENYLYLTRANSFERASE LARGE SUBUNIT 1, CHLOROPLASTIC-RELATED (PTHR43523:SF12)
AT1G34190	NAC DOMAIN-CONTAINING PROTEIN 17 (PTHR31989:SF514)
AT3G45140	LIPOXYGENASE 2, CHLOROPLASTIC (PTHR11771:SF89)
AT1G22430	ALCOHOL DEHYDROGENASE-LIKE 1-RELATED (PTHR43880:SF28)
AT2G18280	TUBBY-LIKE F-BOX PROTEIN 2 (PTHR16517:SF134)
AT3G61420	GENERAL TRANSCRIPTION FACTOR IIH SUBUNIT 1 (PTHR12856:SF0)
AT5G54310	ADP-RIBOSYLATION FACTOR GTPASE-ACTIVATING PROTEIN AGD5 (PTHR46419:SF2)
AT5G44635	DNA REPLICATION LICENSING FACTOR MCM6 (PTHR11630:SF43)
AT5G17700	PROTEIN DETOXIFICATION 25 (PTHR11206:SF313)
AT1G61210	KATANIN P80 WD40 REPEAT-CONTAINING SUBUNIT B1 HOMOLOG KTN80.2 (PTHR19845:SF15)
AT1G20840	MONOSACCHARIDE-SENSING PROTEIN 1 (PTHR48021:SF72)
AT5G21326	CBL-INTERACTING SERINE_THREONINE-PROTEIN KINASE 26 (PTHR24343:SF508)
AT1G07870	SERINE_THREONINE-PROTEIN KINASE PBL5-RELATED (PTHR47985:SF41)
AT3G03250	UTP--GLUCOSE-1-PHOSPHATE URIDYLYLTRANSFERASE (PTHR43511:SF4)
AT2G46370	JASMONOYL--L-AMINO ACID SYNTHETASE JAR1 (PTHR31901:SF5)
AT2G37640	EXPANSIN-A3 (PTHR31867:SF262)
AT1G07350	SERINE_ARGININE-RICH SPLICING FACTOR SR45A (PTHR48034:SF24)
AT2G35110	MEMBRANE-ASSOCIATED PROTEIN HEM (PTHR12093:SF10)
AT3G18750	SERINE_THREONINE-PROTEIN KINASE WNK6-RELATED (PTHR13902:SF118)
AT2G22430	HOMEOBOX-LEUCINE ZIPPER PROTEIN ATHB-6 (PTHR24326:SF547)
AT3G43920	ENDORIBONUCLEASE DICER HOMOLOG 3 (PTHR14950:SF46)
AT5G51300	SPLICING FACTOR 1 (PTHR11208:SF45)
AT1G54710	AUTOPHAGY-RELATED PROTEIN 18H (PTHR13268:SF12)
AT3G14210	GDSL ESTERASE_LIPASE ESM1 (PTHR45648:SF117)
AT4G28720	INDOLE-3-PYRUVATE MONOOXYGENASE YUCCA8-RELATED (PTHR43539:SF11)
AT5G04510	3-PHOSPHOINOSITIDE-DEPENDENT PROTEIN KINASE 1-RELATED (PTHR24356:SF163)
AT5G25350	EIN3-BINDING F-BOX PROTEIN 2 (PTHR13318:SF250)
AT3G07700	PROTEIN ACTIVITY OF BC1 COMPLEX KINASE 7, CHLOROPLASTIC (PTHR10566:SF113)
AT5G52450	PROTEIN DETOXIFICATION 16 (PTHR11206:SF449)
AT1G18150	MITOGEN-ACTIVATED PROTEIN KINASE 8 (PTHR24055:SF463)
AT2G38120	AUXIN TRANSPORTER PROTEIN 1 (PTHR48017:SF13)
AT1G70410	BETA CARBONIC ANHYDRASE 4 (PTHR11002:SF78)
AT4G12720	NUDIX HYDROLASE 7 (PTHR13994:SF50)
AT4G27800	[PYRUVATE DEHYDROGENASE [ACETYL-TRANSFERRING]]-PHOSPHATASE 2, MITOCHONDRIAL (PTHR13832:SF589)
AT4G17020	GENERAL TRANSCRIPTION FACTOR IIH SUBUNIT 4 (PTHR13152:SF0)
AT4G02260	GTP DIPHOSPHOKINASE RSH1, CHLOROPLASTIC-RELATED (PTHR43061:SF1)
AT5G46570	SERINE_THREONINE-PROTEIN KINASE BSK2 (PTHR45863:SF15)
AT4G35780	SERINE_THREONINE-PROTEIN KINASE STY17 (PTHR44329:SF151)
AT4G34710	ARGININE DECARBOXYLASE 1, CHLOROPLASTIC-RELATED (PTHR43295:SF1)
AT3G54650	F-BOX_LRR-REPEAT PROTEIN 17 (PTHR13318:SF212)
AT4G37980	CINNAMYL ALCOHOL DEHYDROGENASE 7 (PTHR42683:SF57)
AT5G13010	PRE-MRNA-SPLICING FACTOR ATP-DEPENDENT RNA HELICASE PRP16 (PTHR18934:SF91)
AT1G07200	PROTEIN SMAX1-LIKE 6 (PTHR43572:SF38)
AT1G22610	MULTIPLE C2 DOMAIN AND TRANSMEMBRANE REGION PROTEIN 6 (PTHR31425:SF22)
AT4G24020	PROTEIN NLP7 (PTHR32002:SF33)
AT2G39810	E3 UBIQUITIN-PROTEIN LIGASE HOS1 (PTHR47358:SF2)
AT1G29660	OS01G0748500 PROTEIN (PTHR45650:SF3)
AT1G48030	DIHYDROLIPOYL DEHYDROGENASE 1, MITOCHONDRIAL (PTHR22912:SF223)
AT5G63190	MA3 DOMAIN-CONTAINING TRANSLATION REGULATORY FACTOR 1 (PTHR12626:SF7)
AT1G28380	MACPF DOMAIN-CONTAINING PROTEIN NSL1 (PTHR33199:SF8)
AT5G13030	PROTEIN ADENYLYLTRANSFERASE SELO, MITOCHONDRIAL (PTHR32057:SF14)
AT5G50375	CYCLOEUCALENOL CYCLOISOMERASE (PTHR35136:SF1)
AT2G31800	OS02G0608500 PROTEIN (PTHR44329:SF7)
AT1G71695	PEROXIDASE 12 (PTHR31235:SF194)
AT1G11303	OS06G0693000 PROTEIN (PTHR27002:SF1082)
AT1G43700	TRANSCRIPTION FACTOR VIP1 (PTHR13690:SF86)
AT3G02540	UBIQUITIN RECEPTOR RAD23C (PTHR10621:SF35)
AT5G05730	ANTHRANILATE SYNTHASE ALPHA SUBUNIT 1, CHLOROPLASTIC-RELATED (PTHR11236:SF33)
AT1G17290	ALANINE TRANSAMINASE (PTHR11751:SF29)
AT3G17850	SERINE_THREONINE-PROTEIN KINASE GREATWALL (PTHR24356:SF1)
AT3G55270	PROTEIN-TYROSINE-PHOSPHATASE MKP1 (PTHR46381:SF4)
AT1G09020	LD22662P (PTHR13780:SF35)
AT2G36990	RNA POLYMERASE SIGMA FACTOR SIGF, CHLOROPLASTIC (PTHR30603:SF45)
AT1G74740	CALCIUM-DEPENDENT PROTEIN KINASE 30 (PTHR24349:SF167)
AT1G65800	RECEPTOR-LIKE SERINE_THREONINE-PROTEIN KINASE SD1-6-RELATED (PTHR27002:SF1035)
AT1G03430	HISTIDINE-CONTAINING PHOSPHOTRANSFER PROTEIN 5 (PTHR28242:SF13)
AT4G16150	CALMODULIN-BINDING TRANSCRIPTION ACTIVATOR 5 (PTHR23335:SF3)
AT4G13590	PROTEIN PAM71-HOMOLOG, CHLOROPLASTIC (PTHR12608:SF7)
AT5G57800	VERY-LONG-CHAIN ALDEHYDE DECARBONYLASE CER3 (PTHR11863:SF66)
AT3G15730	PHOSPHOLIPASE D ALPHA 1 (PTHR18896:SF115)
AT1G07810	CALCIUM-TRANSPORTING ATPASE 1, ENDOPLASMIC RETICULUM-TYPE-RELATED (PTHR42861:SF4)
AT5G43810	PROTEIN ARGONAUTE 10 (PTHR22891:SF122)
AT4G31860	PROTEIN PHOSPHATASE 2C 60-RELATED (PTHR13832:SF840)
AT5G61780	STAPHYLOCOCCAL NUCLEASE DOMAIN-CONTAINING PROTEIN 1 (PTHR12302:SF2)
AT2G26250	3-KETOACYL-COA SYNTHASE 10 (PTHR31561:SF2)
AT3G54960	PROTEIN DISULFIDE ISOMERASE-LIKE 1-3 (PTHR18929:SF217)
AT1G10470	TWO-COMPONENT RESPONSE REGULATOR ARR3-RELATED (PTHR43874:SF50)
AT5G26240	H(+)_CL(-) EXCHANGE TRANSPORTER 7 (PTHR11689:SF136)
AT3G23430	SOLUTE CARRIER FAMILY 53 MEMBER 1 (PTHR10783:SF103)
AT5G56290	GH08708P (PTHR10130:SF0)
AT2G27210	SERINE_THREONINE-PROTEIN PHOSPHATASE BSL3 (PTHR46422:SF4)
AT4G34460	GUANINE NUCLEOTIDE-BINDING PROTEIN SUBUNIT BETA-1 (PTHR19850:SF25)
AT5G09810	ACTIN-7 (PTHR11937:SF555)
AT2G36850	CALLOSE SYNTHASE 10 (PTHR12741:SF67)
AT3G16560	PROTEIN PHOSPHATASE 2C 40-RELATED (PTHR13832:SF550)
AT1G77280	KINASE WITH ADENINE NUCLEOTIDE ALPHA HYDROLASES-LIKE DOMAIN-CONTAINING PROTEIN (PTHR27001:SF500)
AT1G53090	PROTEIN SPA1-RELATED 4 (PTHR44218:SF17)
AT3G14350	PROTEIN STRUBBELIG-RECEPTOR FAMILY 7 (PTHR27001:SF861)
AT1G30810	LYSINE-SPECIFIC DEMETHYLASE JMJ15-RELATED (PTHR10694:SF127)
AT3G26030	SERINE_THREONINE PROTEIN PHOSPHATASE 2A 55 KDA REGULATORY SUBUNIT B' DELTA ISOFORM (PTHR10257:SF60)
AT2G18950	HOMOGENTISATE PHYTYLTRANSFERASE 1, CHLOROPLASTIC (PTHR43009:SF6)
AT3G49810	U-BOX DOMAIN-CONTAINING PROTEIN 30 (PTHR22849:SF151)
AT1G16270	F3O9.7 PROTEIN-RELATED (PTHR23257:SF957)
AT4G33630	PROTEIN EXECUTER 1, CHLOROPLASTIC (PTHR33917:SF3)
AT4G33010	GLYCINE DEHYDROGENASE (DECARBOXYLATING), MITOCHONDRIAL (PTHR11773:SF1)
AT4G28610	PROTEIN PHOSPHATE STARVATION RESPONSE 1 (PTHR31314:SF21)
AT5G06850	FT-INTERACTING PROTEIN 1 (PTHR31425:SF37)
AT3G10140	DNA REPAIR PROTEIN RECA HOMOLOG 2, MITOCHONDRIAL (PTHR45900:SF4)
AT4G00630	K(+) EFFLUX ANTIPORTER 1, CHLOROPLASTIC-RELATED (PTHR46157:SF2)
AT1G73200	SMP-LTD DOMAIN-CONTAINING PROTEIN (PTHR13466:SF0)
AT1G59820	PHOSPHOLIPID-TRANSPORTING ATPASE DNF1-RELATED (PTHR24092:SF180)
AT1G67710	TWO-COMPONENT RESPONSE REGULATOR ARR11 (PTHR43874:SF137)
AT5G14640	SHAGGY-RELATED PROTEIN KINASE EPSILON (PTHR24057:SF36)
AT1G65930	ISOCITRATE DEHYDROGENASE [NADP], MITOCHONDRIAL (PTHR11822:SF21)
AT2G24570	WRKY TRANSCRIPTION FACTOR 17-RELATED (PTHR31282:SF104)
AT4G11110	PROTEIN SPA1-RELATED 2 (PTHR44218:SF15)
AT1G22770	PROTEIN GIGANTEA (PTHR36319:SF1)
AT3G55530	RING-TYPE DOMAIN-CONTAINING PROTEIN (PTHR45977:SF4)
AT3G55160	DUF2428 DOMAIN-CONTAINING PROTEIN (PTHR14387:SF0)
AT5G46170	OS05G0510400 PROTEIN (PTHR31215:SF2)
AT3G11910	UBIQUITIN CARBOXYL-TERMINAL HYDROLASE 7 (PTHR24006:SF644)
AT5G11270	HOMEOBOX DOMAIN-CONTAINING PROTEIN (PTHR15467:SF9)
AT1G51340	PROTEIN DETOXIFICATION 42 (PTHR42893:SF4)
AT4G21670	RNA POLYMERASE II C-TERMINAL DOMAIN PHOSPHATASE-LIKE 1 (PTHR23081:SF0)
AT3G03940	PROTEIN KINASE FAMILY PROTEIN (PTHR11909:SF353)
AT4G34890	ALDEHYDE OXIDASE 1-RELATED (PTHR11908:SF132)
AT5G12940	LEUCINE-RICH REPEAT (LRR) FAMILY PROTEIN (PTHR48060:SF1)
AT5G18190	CASEIN KINASE-LIKE PROTEIN (PTHR11909:SF349)
AT3G46820	SERINE_THREONINE-PROTEIN PHOSPHATASE PP1 ISOZYME 2-RELATED (PTHR11668:SF511)
AT3G17860	PROTEIN TIFY 6A-RELATED (PTHR33077:SF151)
AT4G01660	COENZYME Q8 (PTHR43851:SF3)
AT3G51850	CALCIUM-DEPENDENT PROTEIN KINASE 13 (PTHR24349:SF194)
AT2G01830	HISTIDINE KINASE 4 (PTHR43719:SF51)
AT2G41060	UBP1-ASSOCIATED PROTEIN 2B (PTHR10352:SF37)
AT1G11260	SUGAR TRANSPORT PROTEIN 1 (PTHR23500:SF574)
AT5G27740	REPLICATION FACTOR C SUBUNIT 3 (PTHR11669:SF1)
AT3G03380	PDZ DOMAIN-CONTAINING PROTEIN C1685.05 (PTHR46366:SF1)
AT4G26610	SERINE_THREONINE-PROTEIN KINASE D6PKL1 (PTHR45637:SF79)
AT1G76030	V-TYPE PROTON ATPASE SUBUNIT B1-RELATED (PTHR43389:SF27)
AT5G43320	CASEIN KINASE 1-LIKE PROTEIN 8 (PTHR11909:SF388)
AT1G77740	PHOSPHATIDYLINOSITOL 4-PHOSPHATE 5-KINASE 2 (PTHR23086:SF140)
AT1G27595	PHOSPHATIDYLINOSITOL 3-AND 4-KINASE FAMILY PROTEIN-RELATED (PTHR47184:SF3)
AT4G34390	EXTRA-LARGE GUANINE NUCLEOTIDE-BINDING PROTEIN 2 (PTHR10218:SF321)
AT1G30000	ENDOPLASMIC RETICULUM MANNOSYL-OLIGOSACCHARIDE 1,2-ALPHA-MANNOSIDASE (PTHR11742:SF55)
AT3G15356	LECTIN-LIKE PROTEIN LEC (PTHR32401:SF34)
AT1G11130	PROTEIN STRUBBELIG (PTHR27001:SF673)
AT4G27430	COP1-INTERACTING PROTEIN 7 (PTHR31008:SF4)
AT5G63110	HISTONE DEACETYLASE HDAC1 (PTHR10625:SF10)
AT3G58640	MITOGEN ACTIVATED PROTEIN KINASE KINASE KINASE-LIKE PROTEIN (PTHR44329:SF24)
AT1G59750	AUXIN RESPONSE FACTOR 1 (PTHR31384:SF96)
AT2G44950	E3 UBIQUITIN-PROTEIN LIGASE BRE1 (PTHR23163:SF0)
AT1G07530	SCARECROW-LIKE PROTEIN 14 (PTHR31636:SF129)
AT1G61560	MLO-LIKE PROTEIN 6 (PTHR31942:SF80)
AT1G17820	SMP-LTD DOMAIN-CONTAINING PROTEIN (PTHR13466:SF15)
AT1G63500	SERINE_THREONINE-PROTEIN KINASE BSK7-RELATED (PTHR45863:SF2)
AT4G14030	SELENIUM-BINDING PROTEIN 1 (PTHR23300:SF15)
AT1G20630	CATALASE-1 (PTHR11465:SF39)
AT1G63360	DISEASE RESISTANCE PROTEIN RFL1-RELATED (PTHR23155:SF1192)
AT3G18290	ZINC FINGER PROTEIN BRUTUS (PTHR21319:SF61)
AT3G61600	BTB_POZ DOMAIN-CONTAINING PROTEIN POB1 (PTHR46336:SF3)
AT3G19710	METHIONINE AMINOTRANSFERASE BCAT4 (PTHR42825:SF8)
AT4G39800	INOSITOL-3-PHOSPHATE SYNTHASE ISOZYME 1 (PTHR11510:SF18)
AT5G62090	CHIP, ISOFORM B (PTHR10378:SF19)
AT5G47690	PRECOCIOUS DISSOCIATION OF SISTERS 5, ISOFORM A (PTHR12663:SF0)
AT1G71220	UDP-GLUCOSE:GLYCOPROTEIN GLUCOSYLTRANSFERASE (PTHR11226:SF0)
AT2G19860	HEXOKINASE-2 (PTHR19443:SF79)
AT5G46470	DISEASE RESISTANCE PROTEIN RPS6 (PTHR11017:SF227)
AT5G54260	DOUBLE-STRAND BREAK REPAIR PROTEIN MRE11 (PTHR10139:SF1)
AT1G61140	ATP-DEPENDENT HELICASE ULS1 (PTHR45626:SF16)
AT3G17410	RECEPTOR-LIKE CYTOPLASMIC KINASE 1 (PTHR47983:SF49)
AT1G68830	SERINE_THREONINE-PROTEIN KINASE STN7, CHLOROPLASTIC (PTHR46699:SF4)
AT2G30105	PLANT INTRACELLULAR RAS-GROUP-RELATED LRR PROTEIN 8 (PTHR45752:SF70)
AT1G66150	RECEPTOR PROTEIN KINASE TMK1 (PTHR47986:SF29)
AT2G43400	ELECTRON TRANSFER FLAVOPROTEIN-UBIQUINONE OXIDOREDUCTASE, MITOCHONDRIAL (PTHR10617:SF107)
AT5G64960	CYCLIN-DEPENDENT KINASE C-2 (PTHR24056:SF507)
AT3G15354	PROTEIN SPA1-RELATED 3 (PTHR44218:SF1)
AT3G08850	REGULATORY-ASSOCIATED PROTEIN OF MTOR (PTHR12848:SF16)
AT3G63520	CAROTENOID 9,10(9',10')-CLEAVAGE DIOXYGENASE 1 (PTHR10543:SF89)
AT1G35350	PHOSPHATE TRANSPORTER PHO1 HOMOLOG 7-RELATED (PTHR10783:SF98)
AT1G11410	RECEPTOR-LIKE SERINE_THREONINE-PROTEIN KINASE (PTHR27002:SF739)
AT2G15480	UDP-GLYCOSYLTRANSFERASE 73B4-RELATED (PTHR48049:SF37)
AT3G20330	ASPARTATE CARBAMOYLTRANSFERASE, CHLOROPLASTIC (PTHR11405:SF16)
AT2G32400	GLUTAMATE RECEPTOR 3.7 (PTHR18966:SF427)
AT3G13290	ENHANCER OF MRNA-DECAPPING PROTEIN 4 (PTHR15598:SF5)
AT5G24030	S-TYPE ANION CHANNEL SLAH3 (PTHR31269:SF2)
AT3G48990	MEDIUM-CHAIN ACYL-COA LIGASE ACSF2, MITOCHONDRIAL (PTHR43201:SF5)
AT2G19520	WD-40 REPEAT-CONTAINING PROTEIN MSI4 (PTHR22850:SF27)
AT1G79000	HISTONE ACETYLTRANSFERASE (PTHR13808:SF1)
AT1G73500	MITOGEN-ACTIVATED PROTEIN KINASE KINASE 7-RELATED (PTHR24361:SF769)
AT5G24360	SERINE_THREONINE-PROTEIN KINASE_ENDORIBONUCLEASE IRE1B (PTHR13954:SF27)
AT5G06530	ABC TRANSPORTER G FAMILY MEMBER 22 (PTHR48041:SF94)
AT1G61690	RING_FYVE_PHD ZINC FINGER SUPERFAMILY PROTEIN (PTHR47553:SF1)
AT4G33430	BRASSINOSTEROID INSENSITIVE 1-ASSOCIATED RECEPTOR KINASE 1-RELATED (PTHR47988:SF11)
AT3G23900	RNA RECOGNITION MOTIF (RRM)-CONTAINING PROTEIN (PTHR32343:SF8)
AT1G04440	CASEIN KINASE 1-LIKE PROTEIN 13 (PTHR11909:SF504)
AT4G04920	MEDIATOR OF RNA POLYMERASE II TRANSCRIPTION SUBUNIT 16 (PTHR35130:SF1)
AT1G15970	DNA-3-METHYLADENINE GLYCOSYLASE I (PTHR31116:SF49)
AT4G38130	HISTONE DEACETYLASE 19 (PTHR10625:SF44)
AT3G09350	HSP70-BINDING PROTEIN 1 (PTHR19316:SF18)
AT3G29160	SNF1-RELATED PROTEIN KINASE CATALYTIC SUBUNIT ALPHA KIN11 (PTHR24343:SF505)
AT1G73730	ETHYLENE INSENSITIVE 3-LIKE 3 PROTEIN (PTHR33305:SF30)
AT2G26300	GUANINE NUCLEOTIDE-BINDING PROTEIN ALPHA-5 SUBUNIT (PTHR10218:SF302)
AT1G53310	PHOSPHOENOLPYRUVATE CARBOXYLASE 1 (PTHR30523:SF38)
AT1G58602	DISEASE RESISTANCE RPP8-LIKE PROTEIN 3-RELATED (PTHR23155:SF1185)
AT2G28320	PLECKSTRIN HOMOLOGY (PH) AND LIPID-BINDING START DOMAINS-CONTAINING PROTEIN (PTHR12136:SF41)
AT2G25140	CHAPERONE PROTEIN CLPB4, MITOCHONDRIAL (PTHR11638:SF86)
AT4G24800	PROGRAMMED CELL DEATH PROTEIN 4 (PTHR12626:SF0)
AT5G63950	DNA EXCISION REPAIR PROTEIN ERCC-6-RELATED (PTHR45629:SF7)
AT1G03380	BCAS3 MICROTUBULE ASSOCIATED CELL MIGRATION FACTOR (PTHR13268:SF0)
AT5G45780	PROTEIN KINASE DOMAIN-CONTAINING PROTEIN (PTHR27001:SF918)
AT3G54030	SERINE_THREONINE-PROTEIN KINASE BSK6 (PTHR45863:SF6)
AT5G09860	HPR1 (PTHR13265:SF0)
AT1G20640	PROTEIN NLP4 (PTHR32002:SF44)
AT1G77300	NUCLEAR RECEPTOR BINDING SET DOMAIN PROTEIN-RELATED (PTHR22884:SF413)
AT1G60490	PHOSPHATIDYLINOSITOL 3-KINASE CATALYTIC SUBUNIT TYPE 3 (PTHR10048:SF7)
AT5G27350	SUGAR TRANSPORTER ERD6-LIKE 17-RELATED (PTHR48021:SF61)
AT3G26090	DOUBLE HIT, ISOFORM B (PTHR10845:SF192)
AT2G16440	DNA REPLICATION LICENSING FACTOR MCM4 (PTHR11630:SF66)
AT4G23100	GLUTAMATE--CYSTEINE LIGASE, CHLOROPLASTIC (PTHR34378:SF1)
AT4G03390	PROTEIN STRUBBELIG-RECEPTOR FAMILY 1-RELATED (PTHR27001:SF773)
AT4G30340	DIACYLGLYCEROL KINASE 7 (PTHR11255:SF115)
AT4G27720	MOLYBDATE-ANION TRANSPORTER (PTHR23516:SF1)
AT1G29690	MACPF DOMAIN-CONTAINING PROTEIN CAD1 (PTHR33199:SF3)
AT5G43870	PH DOMAIN-CONTAINING PROTEIN (PTHR31351:SF27)
AT5G67385	BTB_POZ DOMAIN-CONTAINING PROTEIN SR1IP1 (PTHR32370:SF14)
AT4G08480	MITOGEN-ACTIVATED PROTEIN KINASE KINASE KINASE 1-RELATED (PTHR48016:SF29)
AT5G65700	LEUCINE-RICH REPEAT RECEPTOR-LIKE SERINE_THREONINE-PROTEIN KINASE BAM1 (PTHR48053:SF107)
AT5G53890	PHYTOSULFOKINE RECEPTOR 2 (PTHR48055:SF49)
AT1G78240	PECTIN METHYLTRANSFERASE QUA2-RELATED (PTHR10108:SF899)
AT3G18130	SMALL RIBOSOMAL SUBUNIT PROTEIN RACK1X (PTHR19868:SF7)
AT1G04510	PRE-MRNA-PROCESSING FACTOR 19 (PTHR43995:SF1)
AT5G18370	ADP-RIBOSYL CYCLASE_CYCLIC ADP-RIBOSE HYDROLASE-RELATED (PTHR11017:SF411)
AT5G65010	ASPARAGINE SYNTHETASE [GLUTAMINE-HYDROLYZING] (PTHR11772:SF2)
AT3G06550	PROTEIN REDUCED WALL ACETYLATION 2 (PTHR13533:SF48)
AT3G51770	ETHYLENE-OVERPRODUCTION PROTEIN 1 (PTHR44203:SF8)
AT5G56220	P-LOOP CONTAINING NUCLEOSIDE TRIPHOSPHATE HYDROLASES SUPERFAMILY PROTEIN (PTHR32472:SF12)
AT2G35510	INACTIVE POLY [ADP-RIBOSE] POLYMERASE SRO1-RELATED (PTHR32263:SF5)
AT5G37850	PYRIDOXAL KINASE (PTHR10534:SF2)
AT5G19390	RHO GTPASE-ACTIVATING PROTEIN 7 (PTHR46265:SF2)
AT1G21610	YEMANUCLEIN (PTHR21669:SF28)
AT4G23190	CYSTEINE-RICH RECEPTOR-LIKE PROTEIN KINASE 11 (PTHR27002:SF1028)
AT1G64350	NUCLEOPORIN SEH1 (PTHR11024:SF3)
AT1G56520	ADP-RIBOSYL CYCLASE_CYCLIC ADP-RIBOSE HYDROLASE-RELATED (PTHR11017:SF225)
AT1G06390	SHAGGY-RELATED PROTEIN KINASE IOTA-RELATED (PTHR24057:SF5)
AT3G08590	2,3-BISPHOSPHOGLYCERATE-INDEPENDENT PHOSPHOGLYCERATE MUTASE 2-RELATED (PTHR31637:SF13)
AT4G28860	CASEIN KINASE 1-LIKE PROTEIN 3-RELATED (PTHR11909:SF97)
AT5G02490	HEAT SHOCK 70 KDA PROTEIN 1-RELATED (PTHR19375:SF547)
AT3G14150	PEROXISOMAL (S)-2-HYDROXYACID OXIDASE GLO3 (PTHR10578:SF67)
AT1G28520	TRANSCRIPTION FACTOR VOZ1 (PTHR33873:SF1)
AT5G61670	PROTEIN ORANGE, CHLOROPLASTIC (PTHR15852:SF74)
AT4G10570	UBIQUITIN CARBOXYL-TERMINAL HYDROLASE (PTHR21646:SF46)
AT4G02060	DNA REPLICATION LICENSING FACTOR MCM7 (PTHR11630:SF26)
AT1G15690	PYROPHOSPHATE-ENERGIZED VACUOLAR MEMBRANE PROTON PUMP 1 (PTHR31998:SF52)
AT1G69550	ADP-RIBOSYL CYCLASE_CYCLIC ADP-RIBOSE HYDROLASE-RELATED (PTHR11017:SF333)
AT2G25320	TRAF-LIKE FAMILY PROTEIN (PTHR47242:SF1)
AT1G05120	DNA REPAIR PROTEIN RAD16 (PTHR45626:SF12)
AT1G01510	C-TERMINAL BINDING PROTEIN AN (PTHR43254:SF3)
AT5G66850	MITOGEN-ACTIVATED PROTEIN KINASE KINASE KINASE 5 (PTHR48016:SF5)
AT3G01460	METHYL-CPG-BINDING DOMAIN-CONTAINING PROTEIN 9 (PTHR47162:SF8)
AT4G00730	HOMEOBOX-LEUCINE ZIPPER PROTEIN ANTHOCYANINLESS 2-RELATED (PTHR45654:SF5)
AT5G04720	DISEASE RESISTANCE PROTEIN ADR1 (PTHR36766:SF25)
AT4G17270	GENOME ASSEMBLY, CHROMOSOME: A03 (PTHR10182:SF19)
AT4G12010	DISEASE RESISTANCE-LIKE PROTEIN DSC1 (PTHR11017:SF576)
AT5G49730	FERRIC REDUCTION OXIDASE 6-RELATED (PTHR11972:SF69)
AT2G27050	ETHYLENE INSENSITIVE 3-LIKE 1 PROTEIN (PTHR33305:SF58)
AT2G19470	CASEIN KINASE 1-LIKE PROTEIN 5-RELATED (PTHR11909:SF356)
AT3G10800	BZIP TRANSCRIPTION FACTOR 28 (PTHR47416:SF9)
AT3G46970	ALPHA-GLUCAN PHOSPHORYLASE 2, CYTOSOLIC (PTHR11468:SF4)
